# Supplementary material for: High-quality genome sequence of white lupin provides insight into soil exploration and seed quality
Source: Nat Commun. 2020 Jan 24;11:492. doi: 10.1038/s41467-019-14197-9 (PMC6981116; doi:10.1038/s41467-019-14197-9)
Supplement: Supplementary file 5 — Supplementary Data 1-16 [file 41467_2019_14197_MOESM5_ESM.xlsx]

## Sheet: Supp. Data 1
Supplementary Data 1: Summary of assembly metrics
Step	Step/Software	Description/software parameters	# of sequences	Min length (BP)	Max length (BP)	N50 (BP)	# sequences/contigs larger than N50	size (BP)	# of Ns
0	Reads
		Raw PacBio Sequel subreads data	10375240	50	183920	14871	2289875	94211863398	0
	CANU 1.6	CANU corrected reads (generated and used in 1.a/b/c; used in 1.d/e/f)	1653668	1001	70511	19945	664313	33265687804	0
1	Contig assemblies
a	CANU 1.6	-pacbio-raw genomeSize=900m (equivalent to genomeSize=450m corOutCoverage=80)	1155	1095	13559981	7113437	25	489990194	0
b	CANU 1.6	idem a) + errorRate=0.015	1021	7350	11255664	5010489	29	471568708	0
c	CANU 1.6	idem a) + errorRate=0.025	1087	1272	13559978	7109317	25	485520241	0
d	Falcon0.7.3/til-r-20170822	falcon: preads from a), length_cutoff = 3000 length_cutoff_pr = 3000 pa_HPCdaligner_option = -dal24 -e.70 -l1000 -s1000 -M42 ovlp_HPCdaligner_option = -dal24 -h60 -e.96 -l500 -s1000 -M42 til-r: --minpci 96 --deltapci 1.5--minovl 2000 --minwing 2000 --slicex 0.80	1346	623	8433532	1629122	84	483945852	0
e	Falcon0.7.3/til-r-20170822	falcon: idem d); til-r: --minpci 97 --deltapci 1.5--minovl 2000 --minwing 4000 --slicex 0.80	968	814	7168072	2007799	71	460152800	0
f	Falcon0.7.3/til-r-20170822	falcon: idem d); til-r: --minpci 98 --deltapci 1.5--minovl 2000 --minwing 4000 --slicex 0.80	656	627	7167674	2527471	60	433177880	0
2	Meta assembly
	CANU 1.6	-pacbio-corrected -trim-assemble genomeSize=500m minOverlapLength=10000 minReadLength=10000	129	40205	14224072	8968329	21	448474693	0
3	Hybrid scaffolding
		Optical metrics of the Bionano optical map , Enzyme BssS1 (OptMAP_Lal_amiga_171030)	293	156000	12717000	2323000	N/A	455550000	N/A
	Bionano-Solve3.1_08232017	hybridScaffold.pl: minLabels=10 minLength=100 (15 contigs corrected, rescue of sort contig sequences not reported in the output)	119	17827	14207638	9882742	20	450739932	2265239
4	Polishing
	blasr(pbalign)/arrow	pbalign: --bestn 1 --minMatch 12 --minSubreadLength 3000 --minReadLength 3000 --minAlnLength 3000 --randomSeed 1; arrow: default parameters	119	17847	14217089	9887464	20	450959483	2265239
	glint 1.0.rc12.826:833;samtools;pilon 1.22	glint: --best-score --mmis 10 --mate-maxdist 2000 --lrmin 0.8 --lmin 80 --to-upper --step 2 --no-lc-filtering; pilon: --mingap 1 --mindepth 30 --fix bases,gaps	119	17842	14217426	9887699	20	450969408	2265239
5	Pseudo-chromosomes		25 chr, 64 contigs on chr0

## Sheet: Supp. Data 2
Supplementary Data 2: Matrix of genetic distance of 15 varieties of white lupin
Amiga	0	0.300135	0.213252	0.228471	0.102686	0.190441	0.370161	0.146839	0.365192	0.257313	0.329683	0.260741	0.304399	0.366863	0.326241
Clovis	0.300135	0	0.315155	0.326145	0.300837	0.31956	0.397042	0.296333	0.39252	0.318467	0.309207	0.202198	0.133085	0.388322	0.182947
Dieta	0.213252	0.315155	0	0.260296	0.218564	0.257639	0.380624	0.178596	0.375377	0.290419	0.34312	0.295644	0.314075	0.371959	0.336064
Energy	0.228471	0.326145	0.260296	0	0.232778	0.26585	0.385652	0.22179	0.383756	0.287795	0.353209	0.303834	0.322624	0.378426	0.341872
Feodora	0.102686	0.300837	0.218564	0.232778	0	0.21261	0.377731	0.175124	0.373035	0.2634	0.341231	0.270102	0.297357	0.372976	0.328468
Figaro	0.190441	0.31956	0.257639	0.26585	0.21261	0	0.385305	0.230503	0.379029	0.292799	0.351269	0.235538	0.318604	0.369345	0.33938
GR38	0.370161	0.397042	0.380624	0.385652	0.377731	0.385305	0	0.383905	0.391984	0.386457	0.395343	0.396316	0.399471	0.409193	0.402465
Kiev	0.146839	0.296333	0.178596	0.22179	0.175124	0.230503	0.383905	0	0.379906	0.242761	0.340997	0.275085	0.302196	0.373367	0.324319
Graecus	0.365192	0.39252	0.375377	0.383756	0.373035	0.379029	0.391984	0.379906	0	0.384693	0.394839	0.390605	0.396558	0.400791	0.394795
Lucky	0.257313	0.318467	0.290419	0.287795	0.2634	0.292799	0.386457	0.242761	0.384693	0	0.345945	0.313656	0.320826	0.376675	0.341809
Luxe	0.329683	0.309207	0.34312	0.353209	0.341231	0.351269	0.395343	0.340997	0.394839	0.345945	0	0.331858	0.312816	0.376317	0.321972
Magnus	0.260741	0.202198	0.295644	0.303834	0.270102	0.235538	0.396316	0.275085	0.390605	0.313656	0.331858	0	0.171254	0.383145	0.25771
Orus	0.304399	0.133085	0.314075	0.322624	0.297357	0.318604	0.399471	0.302196	0.396558	0.320826	0.312816	0.171254	0	0.387497	0.211288
P27174-4	0.366863	0.388322	0.371959	0.378426	0.372976	0.369345	0.409193	0.373367	0.400791	0.376675	0.376317	0.383145	0.387497	0	0.391505
Ulysse	0.326241	0.182947	0.336064	0.341872	0.328468	0.33938	0.402465	0.324319	0.394795	0.341809	0.321972	0.25771	0.211288	0.391505	0

## Sheet:  Supp. Data 3
Supplementary Data 3: Summary of structural variants (SV) of P27174 and Graecus when compared with the white lupin reference genome (AMIGA)
	Type of SV	Genotype
		Graecus			P27174
	Insertion
	Count	Total	bp		Total	bp
	50-500 bp	2035	279506		2348	296980
	500-10,000 bp	534	1182181		737	1749657
	Total:	2569	1461687		3085	2046637
	Deletion
	Count	Total	bp		Total	bp
	50-500 bp	2604	325550		2303	279065
	500-10,000 bp	587	1545782		513	1409703
	Total:	3191	1871332		2816	1688768
	Tandem expansion
	Count	Total	bp		Total	bp
	50-500 bp	118	26219		200	42249
	500-10,000 bp	337	1802801		555	2910038
	Total:	455	1829020		755	2952287
	Tandem contraction
	Count	Total	bp		Total	bp
	50-500 bp	132	23023		144	26986
	500-10,000 bp	135	550430		135	521132
	Total:	267	573453		279	548118
	Repeat expansion
	Count	Total	bp		Total	bp
	50-500 bp	945	179066		855	169909
	500-10,000 bp	980	2892972		1150	3654600
	Total:	1926	3082038		2005	3824509
	Repeat contraction
	Count	Total	bp		Total	bp
	50-500 bp	3087	551377		1410	277078
	500-10,000 bp	2443	8714262		1975	7335466
	Total:	5530	9265639		3385	7612544
	Total number of variants	13 938	18.08 Mb		12325	18.67 Mb

## Sheet: Supp. Data 4
Supplementary Data 4: Reconstructed legume ancestral karyotypes. The table delivers for each CAR (in lines) the orthologous chromosomes (columns) between Phaseolus vulgaris (Pv), Cajanus cajan (Cc), Vigna angularis (Va), Vigna radiata (Vr), Glycine max (Gm), Medicago truncatula (Mt), Cicer arietinum (Ca), Pisum sativum (Ps), Lotus Japonicus (Lj), Lupin albus (Lal), Lupin angustifolius (Lan) and A…
Anc16	Anc25	Anc19	A-Q16	Modern Legumes
Current Analysis	Kreplak et al. 2019		Zhuang et al. 2019	Mt	Ps	Ca	Lj	Pv	Cc	Va	Vr	Ara	Gm	Lan	Lal
1	chr1	chr1	chr1	chr1	chr6	chr4	chr5	chr1	chr2	chr1	chr6	chr6	chr13,chr14,chr17	chr3,chr5,chr6,chr7,chr10,chr14	chr3,chr8,chr14,chr22,chr24
2	chr2,chr16	chr2,chr11	chr6,chr14	chr3	chr5	chr5,chr6	chr6	chr1,chr6	chr1	chr3,chr4	chr2,chr3,chr10	chr1,chr3,chr4,chr10	chr8,chr11,chr13.chr18,chr20	chr3,chr4,chr6,chr14,chr15,chr16,chr19	chr8,chr11,chr15,chr18,chr20,chr23
3	chr3,chr4	chr3	chr6,chr14	chr7	chr3	chr3	chr1	chr1,chr6	chr2,chr3,chr7	chr3,chr4,chr7	chr3,chr10	chr6,chr10	chr3,chr16,chr19	chr2,chr3,chr4,chr5,chr6,chr9,chr10,chr16,chr19	chr1,chr4,chr14,chr15,chr18,chr20,chr21,chr22,chr24,chr25
4	chr19	chr14	chr8	chr7	chr3	chr2,chr3	chr1	chr8	chr2,chr7	chr4	chr4	chr4,chr6	chr1,chr2,chr7,chr8,chr9,chr16,chr18	chr2,chr7,chr8,chr9,chr10,chr13,chr20	chr1,chr3,chr4,chr10,chr17,chr19,chr21
5	chr5,chr6	chr4	chr11	chr5	chr2,chr4	chr2,chr8	chr1,chr2	chr2,chr3	chr6,chr8	chr7	chr11	chr5	chr1,chr2,chr9,chr11	chr6,chr9,chr11,chr17,chr18	chr4,chr5,chr9,chr10,chr16,chr17
6	chr7,chr8	chr5	chr9	chr4,chr8	chr7	chr6	chr2,chr4	chr2	chr5,chr6,chr8,chr9,chr10	chr2,chr10	chr1,chr7	chr3,chr4,chr5	chr5,chr7,chr8,chr13,chr20	chr1,chr6,chr12,chr7,chr18	chr5,chr7,chr9,chr12,chr13,chr16
7	chr9	chr6	chr11	chr6	chr6	chr4		chr3	chr6		chr11	chr10	chr7chr9,chr20	chr2,chr11	chr4,chr10
8	chr10,chr11	chr7	chr10	chr4,chr8	chr4,chr7	chr6,chr7	chr2,chr4	chr3	chr6,chr11	chr11	chr7	chr1,chr3,chr10	chr2,chr5,0r7,chr8,chr9,chr13,chr16,chr17,chr18	chr1,chr4,chr6,chr12,chr16,chr17,chr18	chr5,chr7,chr9,chr12,chr13,chr16
9	chr12	chr8	chr7	chr6	chr1	chr2,chr6,chr8	chr2	chr4	chr8	chr2	chr1	chr5,chr10	chr1,chr2,chr5,chr7,chr9,chr13,chr16,chr19	chr3,chr5.chr6,chr7,chr8,chr10,chr13,chr20	chr1,chr2,chr3,chr6,chr14,chr19,chr21,chr22,chr24
10	chr13,chr14	chr9	chr15	chr2,chr3	chr1,chr5	chr1,chr5	chr3	chr5	chr10	chr9	chr4,chr5	chr5,chr7,chr8,chr10	chr4,chr6,chr8,chr11,chr12,chr13,chr15	chr2,ch3,chr4,chr5,chr6,chr8,chr9,chr10,chr16,chr19	chr1,chr4,chr14,chr15,chr18,chr20,chr22,chr24,chr25
11	chr15,chr20	chr10,chr15	chr13,chr16	chr2	chr1	chr1	chr6	chr6,chr9	chr2,chr8	chr3,chr9	chr3,chr5,chr10	chr1,chr3,chr4,chr10	chr4,chr6,chr8,chr9,chr12,chr13,chr15,chr16	chr4,chr14,chr15,chr16,chr19	chr8,chr11,chr15,chr18,chr20,chr23
12	chr17	chr12	chr5	chr1	chr6	chr4	chr5,chr6	chr7	chr2,chr3,chr9	chr6	chr8	chr2,chr9	chr2,chr9,chr10,chr11,chr13,chr20	chr4,chr5,chr7,chr8,chr11,chr13,chr20	chr1,chr2,chr3,chr6,chr19,chr21
13	chr18	chr13	chr2	chr5	chr2	chr2	chr1,chr2	chr8	chr2	chr1	chr6	chr7,chr8	chr2,chr13,chr14	chr2,chr9,chr11	chr4,chr10,chr17
14	chr21	chr16	chr12	chr3	chr5	chr5	chr1	chr9	chr3,chr7,chr11	chr5,chr9	chr3,chr5,chr10	chr3,chr7,chr8,chr10	chr4,chr6	chr3,chr14,chr15	chr8,chr11,chr23
15	chr22,chr23	chr17	chr3	chr4,chr8	chr4,chr7	chr6,chr7	chr3	chr10	chr1,chr11	chr8	chr9	chr2,chr4,chr8,chr9	chr1,chr3,chr7,chr8,chr16	chr1,chr2,chr5,chr6,chr9,chr11,chr12	ch1,chr4,chr7,chr10,chr12,chr13,chr17,chr25
16	chr24,chr25	chr18,chr19	chr4	chr4,chr8	chr4,chr7	chr6,chr7	chr3	chr11	chr4,chr6	chr2,chr5	chr2	chr3,chr8	chr6,chr8,chr9,chr11,chr12,chr13,chr15	chr7,chr8,chr13	chr1,chr3,chr19

## Sheet:  Supp. Data 5
Supplementary Data 5: Intragenomic syntenic blocks of white lupin.
a<db_genome_id>_<chr>	chr1	start1 (bp)	stop1 (bp)	name1	strand1	type1	percent_id1	b<db_genome_id>_<chr>	chr2	start2 (bp)	stop2 (bp)	name2	strand2	type2	percent_id2	eval	block_score
a37595_Lalb_Chr00c01	Lalb_Chr00c01	753162	754016	CDS:Lalb_Chr00c01g0403801.1	1	CDS	88.33	b37595_Lalb_Chr22	Lalb_Chr22	13170075	13170869	CDS:Lalb_Chr22g0360271.1	1	CDS	88.33	5e-105	50
a37595_Lalb_Chr00c01	Lalb_Chr00c01	849388	849726	CDS:Lalb_Chr00c01g0403811.7	1	CDS	78.41	b37595_Lalb_Chr22	Lalb_Chr22	13162631	13162933	CDS:Lalb_Chr22g0360261.1	-1	CDS	78.41	4e-42	88
a37595_Lalb_Chr00c01	Lalb_Chr00c01	893113	893444	CDS:Lalb_Chr00c01g0403831.11	-1	CDS	76.15	b37595_Lalb_Chr22	Lalb_Chr22	13161426	13161766	CDS:Lalb_Chr22g0360251.11	1	CDS	76.15	2e-41	128
a37595_Lalb_Chr00c01	Lalb_Chr00c01	893655	893800	CDS:Lalb_Chr00c01g0403831.10	-1	CDS	82.35	b37595_Lalb_Chr22	Lalb_Chr22	13161222	13161343	CDS:Lalb_Chr22g0360251.10	1	CDS	82.35	8e-10	137
a37595_Lalb_Chr00c01	Lalb_Chr00c01	894483	894555	CDS:Lalb_Chr00c01g0403831.9	-1	CDS	79.17	b37595_Lalb_Chr22	Lalb_Chr22	13160656	13160728	CDS:Lalb_Chr22g0360251.9	1	CDS	79.17	8e-06	142
a37595_Lalb_Chr00c01	Lalb_Chr00c01	894637	896859	CDS:Lalb_Chr00c01g0403831.8	-1	CDS	73.52	b37595_Lalb_Chr22	Lalb_Chr22	13158354	13160573	CDS:Lalb_Chr22g0360251.8	1	CDS	73.52	1e-250	192
a37595_Lalb_Chr00c01	Lalb_Chr00c01	896996	897781	CDS:Lalb_Chr00c01g0403831.7	-1	CDS	80.46	b37595_Lalb_Chr22	Lalb_Chr22	13157448	13158233	CDS:Lalb_Chr22g0360251.7	1	CDS	80.46	1e-138	242
a37595_Lalb_Chr00c01	Lalb_Chr00c01	897885	898016	CDS:Lalb_Chr00c01g0403831.6	-1	CDS	84.62	b37595_Lalb_Chr22	Lalb_Chr22	13157183	13157332	CDS:Lalb_Chr22g0360251.6	1	CDS	84.62	2e-17	258
a37595_Lalb_Chr00c01	Lalb_Chr00c01	898336	899160	CDS:Lalb_Chr00c01g0403831.4	-1	CDS	82.85	b37595_Lalb_Chr22	Lalb_Chr22	13156110	13156934	CDS:Lalb_Chr22g0360251.4	1	CDS	82.85	1e-151	308
a37595_Lalb_Chr00c01	Lalb_Chr00c01	900008	900099	CDS:Lalb_Chr00c01g0403831.3	-1	CDS	88.89	b37595_Lalb_Chr22	Lalb_Chr22	13155165	13155256	CDS:Lalb_Chr22g0360251.3	1	CDS	88.89	3e-10	317
a37595_Lalb_Chr00c01	Lalb_Chr00c01	900221	900286	CDS:Lalb_Chr00c01g0403831.2	-1	CDS	85.71	b37595_Lalb_Chr22	Lalb_Chr22	13154980	13155045	CDS:Lalb_Chr22g0360251.2	1	CDS	85.71	2e-05	321
a37595_Lalb_Chr00c01	Lalb_Chr00c01	900221	900286	CDS:Lalb_Chr00c01g0403831.2	-1	CDS	85.71	b37595_Lalb_Chr22	Lalb_Chr22	13154980	13155045	CDS:Lalb_Chr22g0360251.2	1	CDS	85.71	2e-05	325
a37595_Lalb_Chr00c01	Lalb_Chr00c01	900985	901072	CDS:Lalb_Chr00c01g0403831.1	-1	CDS	69.23	b37595_Lalb_Chr22	Lalb_Chr22	13153895	13153982	CDS:Lalb_Chr22g0360251.1	1	CDS	69.23	4e-06	330
a37595_Lalb_Chr00c01	Lalb_Chr00c01	939834	939965	CDS:Lalb_Chr00c01g0403851.7	-1	CDS	97.73	b37595_Lalb_Chr22	Lalb_Chr22	13131781	13131912	CDS:Lalb_Chr22g0360241.6	1	CDS	97.73	5e-23	352
a37595_Lalb_Chr00c01	Lalb_Chr00c01	940048	940140	CDS:Lalb_Chr00c01g0403851.6	-1	CDS	100	b37595_Lalb_Chr22	Lalb_Chr22	13131599	13131691	CDS:Lalb_Chr22g0360241.5	1	CDS	100	9e-14	365
a37595_Lalb_Chr00c01	Lalb_Chr00c01	940218	940346	CDS:Lalb_Chr00c01g0403851.5	-1	CDS	100	b37595_Lalb_Chr22	Lalb_Chr22	13131383	13131511	CDS:Lalb_Chr22g0360241.4	1	CDS	100	4e-24	388
a37595_Lalb_Chr00c01	Lalb_Chr00c01	940441	940610	CDS:Lalb_Chr00c01g0403851.4	-1	CDS	98.21	b37595_Lalb_Chr22	Lalb_Chr22	13131117	13131286	CDS:Lalb_Chr22g0360241.3	1	CDS	98.21	6e-31	418
a37595_Lalb_Chr00c01	Lalb_Chr00c01	941830	942034	CDS:Lalb_Chr00c01g0403851.3	-1	CDS	98.53	b37595_Lalb_Chr22	Lalb_Chr22	13128058	13128262	CDS:Lalb_Chr22g0360241.2	1	CDS	98.53	3e-30	447
a37595_Lalb_Chr00c01	Lalb_Chr00c01	992412	993269	CDS:Lalb_Chr00c01g0403861.3	1	CDS	88.81	b37595_Lalb_Chr22	Lalb_Chr22	13095635	13096492	CDS:Lalb_Chr22g0360201.3	-1	CDS	88.81	9e-179	494
a37595_Lalb_Chr00c01	Lalb_Chr00c01	1514926	1515717	CDS:Lalb_Chr00c01g0403971.6	-1	CDS	86.11	b37595_Lalb_Chr22	Lalb_Chr22	13068469	13069266	CDS:Lalb_Chr22g0360181.7	1	CDS	86.11	2e-79	541
a37595_Lalb_Chr00c01	Lalb_Chr00c01	1516957	1517096	CDS:Lalb_Chr00c01g0403971.4	-1	CDS	80.43	b37595_Lalb_Chr22	Lalb_Chr22	13067854	13067993	CDS:Lalb_Chr22g0360181.5	1	CDS	80.43	6e-19	559
a37595_Lalb_Chr00c01	Lalb_Chr00c01	1518665	1518821	CDS:Lalb_Chr00c01g0403971.3	-1	CDS	92.31	b37595_Lalb_Chr22	Lalb_Chr22	13066629	13066785	CDS:Lalb_Chr22g0360181.4	1	CDS	92.31	2e-27	585
a37595_Lalb_Chr00c01	Lalb_Chr00c01	1523698	1523945	CDS:Lalb_Chr00c01g0403981.2	-1	CDS	96.34	b37595_Lalb_Chr22	Lalb_Chr22	13064332	13064579	CDS:Lalb_Chr22g0360181.2	1	CDS	96.34	1e-50	635
a37595_Lalb_Chr00c01	Lalb_Chr00c01	1524469	1524544	CDS:Lalb_Chr00c01g0403981.1	-1	CDS	84	b37595_Lalb_Chr22	Lalb_Chr22	13063908	13063983	CDS:Lalb_Chr22g0360181.1	1	CDS	84	1e-07	642
a<db_genome_id>_<chr>	chr1	start1	stop1	name1	strand1	type1	percent_id1	b<db_genome_id>_<chr>	chr2	start2	stop2	name2	strand2	type2	percent_id2	eval	block_score
a37595_Lalb_Chr00c02	Lalb_Chr00c02	212540	213016	CDS:Lalb_Chr00c02g0404011.1	1	CDS	66	b37595_Lalb_Chr05	Lalb_Chr05	10373148	10373624	CDS:Lalb_Chr05g0226511.1	1	CDS	66	3e-50	49
a37595_Lalb_Chr00c02	Lalb_Chr00c02	213939	214124	CDS:Lalb_Chr00c02g0404011.2	1	CDS	93.44	b37595_Lalb_Chr05	Lalb_Chr05	10374725	10374910	CDS:Lalb_Chr05g0226511.2	1	CDS	93.44	3e-31	79
a37595_Lalb_Chr00c02	Lalb_Chr00c02	214919	215203	CDS:Lalb_Chr00c02g0404011.3	1	CDS	78.72	b37595_Lalb_Chr05	Lalb_Chr05	10375464	10375748	CDS:Lalb_Chr05g0226511.3	1	CDS	78.72	1e-42	121
a37595_Lalb_Chr00c02	Lalb_Chr00c02	288254	289291	CDS:Lalb_Chr00c02g0404021.1	-1	CDS	80.36	b37595_Lalb_Chr05	Lalb_Chr05	10422688	10423731	CDS:Lalb_Chr05g0226521.1	-1	CDS	80.36	9e-147	171
a37595_Lalb_Chr00c02	Lalb_Chr00c02	400913	401512	CDS:Lalb_Chr00c02g0404071.1	1	CDS	42.86	b37595_Lalb_Chr05	Lalb_Chr05	10476789	10477049	CDS:Lalb_Chr05g0226541.1	-1	CDS	42.86	6e-07	177
a37595_Lalb_Chr00c02	Lalb_Chr00c02	416015	416104	CDS:Lalb_Chr00c02g0404081.2	1	CDS	100	b37595_Lalb_Chr05	Lalb_Chr05	10482089	10482178	CDS:Lalb_Chr05g0226561.2	1	CDS	100	2e-15	191
a37595_Lalb_Chr00c02	Lalb_Chr00c02	417313	417378	CDS:Lalb_Chr00c02g0404081.3	1	CDS	100	b37595_Lalb_Chr05	Lalb_Chr05	10482688	10482753	CDS:Lalb_Chr05g0226561.3	1	CDS	100	2e-08	198
a37595_Lalb_Chr00c02	Lalb_Chr00c02	417654	417742	CDS:Lalb_Chr00c02g0404081.5	1	CDS	86.21	b37595_Lalb_Chr05	Lalb_Chr05	10483053	10483141	CDS:Lalb_Chr05g0226561.5	1	CDS	86.21	2e-13	210
a37595_Lalb_Chr00c02	Lalb_Chr00c02	418146	418200	CDS:Lalb_Chr00c02g0404081.7	1	CDS	94.12	b37595_Lalb_Chr05	Lalb_Chr05	10483551	10483605	CDS:Lalb_Chr05g0226561.7	1	CDS	94.12	3e-07	216
a37595_Lalb_Chr00c02	Lalb_Chr00c02	418146	418200	CDS:Lalb_Chr00c02g0404081.7	1	CDS	94.12	b37595_Lalb_Chr05	Lalb_Chr05	10483551	10483605	CDS:Lalb_Chr05g0226561.7	1	CDS	94.12	3e-07	222
a37595_Lalb_Chr00c02	Lalb_Chr00c02	421336	421537	CDS:Lalb_Chr00c02g0404081.9	1	CDS	81.82	b37595_Lalb_Chr05	Lalb_Chr05	10486904	10487042	CDS:Lalb_Chr05g0226571.1	1	CDS	81.82	7e-22	243
a37595_Lalb_Chr00c02	Lalb_Chr00c02	421613	421740	CDS:Lalb_Chr00c02g0404081.10	1	CDS	95.12	b37595_Lalb_Chr05	Lalb_Chr05	10487119	10487246	CDS:Lalb_Chr05g0226571.2	1	CDS	95.12	7e-22	264
a37595_Lalb_Chr00c02	Lalb_Chr00c02	421809	421913	CDS:Lalb_Chr00c02g0404081.11	1	CDS	91.43	b37595_Lalb_Chr05	Lalb_Chr05	10487311	10487415	CDS:Lalb_Chr05g0226571.3	1	CDS	91.43	5e-18	281
a37595_Lalb_Chr00c02	Lalb_Chr00c02	422481	422642	CDS:Lalb_Chr00c02g0404081.12	1	CDS	72.22	b37595_Lalb_Chr05	Lalb_Chr05	10487966	10488127	CDS:Lalb_Chr05g0226571.4	1	CDS	72.22	2e-21	301
a37595_Lalb_Chr00c02	Lalb_Chr00c02	423135	423197	CDS:Lalb_Chr00c02g0404081.13	1	CDS	80.95	b37595_Lalb_Chr05	Lalb_Chr05	10488427	10488489	CDS:Lalb_Chr05g0226571.5	1	CDS	80.95	2e-07	307
a37595_Lalb_Chr00c02	Lalb_Chr00c02	423135	423197	CDS:Lalb_Chr00c02g0404081.13	1	CDS	80.95	b37595_Lalb_Chr05	Lalb_Chr05	10488427	10488489	CDS:Lalb_Chr05g0226571.5	1	CDS	80.95	2e-07	313
a<db_genome_id>_<chr>	chr1	start1	stop1	name1	strand1	type1	percent_id1	b<db_genome_id>_<chr>	chr2	start2	stop2	name2	strand2	type2	percent_id2	eval	block_score
a37595_Lalb_Chr00c06	Lalb_Chr00c06	608061	608198	CDS:Lalb_Chr00c06g0404611.2	1	CDS	86.67	b37595_Lalb_Chr07	Lalb_Chr07	5991704	5991841	CDS:Lalb_Chr07g0187721.2	1	CDS	86.67	2e-20	19
a37595_Lalb_Chr00c06	Lalb_Chr00c06	609297	609488	CDS:Lalb_Chr00c06g0404611.3	1	CDS	90.57	b37595_Lalb_Chr07	Lalb_Chr07	5992931	5993119	CDS:Lalb_Chr07g0187721.3	1	CDS	90.57	7e-27	45
a37595_Lalb_Chr00c06	Lalb_Chr00c06	611926	612039	CDS:Lalb_Chr00c06g0404621.1	1	CDS	89.47	b37595_Lalb_Chr07	Lalb_Chr07	5993325	5993462	CDS:Lalb_Chr07g0187721.4	1	CDS	89.47	3e-17	61
a37595_Lalb_Chr00c06	Lalb_Chr00c06	612177	612295	CDS:Lalb_Chr00c06g0404621.2	1	CDS	89.74	b37595_Lalb_Chr07	Lalb_Chr07	5993605	5993723	CDS:Lalb_Chr07g0187721.5	1	CDS	89.74	1e-18	79
a37595_Lalb_Chr00c06	Lalb_Chr00c06	612386	612515	CDS:Lalb_Chr00c06g0404621.3	1	CDS	90.62	b37595_Lalb_Chr07	Lalb_Chr07	5993817	5993949	CDS:Lalb_Chr07g0187721.6	1	CDS	90.62	2e-16	94
a37595_Lalb_Chr00c06	Lalb_Chr00c06	612614	612743	CDS:Lalb_Chr00c06g0404631.2	1	CDS	88.1	b37595_Lalb_Chr07	Lalb_Chr07	5994044	5994173	CDS:Lalb_Chr07g0187721.7	1	CDS	88.1	4e-19	112
a37595_Lalb_Chr00c06	Lalb_Chr00c06	613153	613258	CDS:Lalb_Chr00c06g0404631.4	1	CDS	80	b37595_Lalb_Chr07	Lalb_Chr07	5994562	5994696	CDS:Lalb_Chr07g0187721.9	1	CDS	80	3e-10	121
a37595_Lalb_Chr00c06	Lalb_Chr00c06	613386	613616	CDS:Lalb_Chr00c06g0404631.5	1	CDS	84.42	b37595_Lalb_Chr07	Lalb_Chr07	5994788	5995018	CDS:Lalb_Chr07g0187721.10	1	CDS	84.42	5e-38	158
a37595_Lalb_Chr00c06	Lalb_Chr00c06	618459	618548	CDS:Lalb_Chr00c06g0404641.1	1	CDS	86.67	b37595_Lalb_Chr07	Lalb_Chr07	6000275	6000364	CDS:Lalb_Chr07g0187741.1	1	CDS	86.67	2e-12	166
a37595_Lalb_Chr00c06	Lalb_Chr00c06	618716	618785	CDS:Lalb_Chr00c06g0404641.2	1	CDS	100	b37595_Lalb_Chr07	Lalb_Chr07	6000570	6000639	CDS:Lalb_Chr07g0187741.2	1	CDS	100	4e-10	175
a37595_Lalb_Chr00c06	Lalb_Chr00c06	618905	619002	CDS:Lalb_Chr00c06g0404641.3	1	CDS	84.38	b37595_Lalb_Chr07	Lalb_Chr07	6000734	6000831	CDS:Lalb_Chr07g0187741.3	1	CDS	84.38	5e-14	188
a37595_Lalb_Chr00c06	Lalb_Chr00c06	620505	620643	CDS:Lalb_Chr00c06g0404641.4	1	CDS	89.13	b37595_Lalb_Chr07	Lalb_Chr07	6002185	6002323	CDS:Lalb_Chr07g0187741.4	1	CDS	89.13	1e-20	208
a37595_Lalb_Chr00c06	Lalb_Chr00c06	620859	620986	CDS:Lalb_Chr00c06g0404641.5	1	CDS	90.24	b37595_Lalb_Chr07	Lalb_Chr07	6002513	6002643	CDS:Lalb_Chr07g0187741.5	1	CDS	90.24	7e-22	229
a37595_Lalb_Chr00c06	Lalb_Chr00c06	621985	622077	CDS:Lalb_Chr00c06g0404641.6	1	CDS	80.65	b37595_Lalb_Chr07	Lalb_Chr07	6003379	6003471	CDS:Lalb_Chr07g0187741.6	1	CDS	80.65	5e-11	239
a37595_Lalb_Chr00c06	Lalb_Chr00c06	623113	623178	CDS:Lalb_Chr00c06g0404641.8	1	CDS	100	b37595_Lalb_Chr07	Lalb_Chr07	6004665	6004730	CDS:Lalb_Chr07g0187741.8	1	CDS	100	2e-08	246
a37595_Lalb_Chr00c06	Lalb_Chr00c06	623275	623340	CDS:Lalb_Chr00c06g0404641.9	1	CDS	81.82	b37595_Lalb_Chr07	Lalb_Chr07	6004827	6004892	CDS:Lalb_Chr07g0187741.9	1	CDS	81.82	2e-06	251
a37595_Lalb_Chr00c06	Lalb_Chr00c06	623275	623340	CDS:Lalb_Chr00c06g0404641.9	1	CDS	81.82	b37595_Lalb_Chr07	Lalb_Chr07	6004827	6004892	CDS:Lalb_Chr07g0187741.9	1	CDS	81.82	2e-06	256
a37595_Lalb_Chr00c06	Lalb_Chr00c06	623445	623525	CDS:Lalb_Chr00c06g0404641.10	1	CDS	92.59	b37595_Lalb_Chr07	Lalb_Chr07	6004988	6005068	CDS:Lalb_Chr07g0187741.10	1	CDS	92.59	1e-11	267
a37595_Lalb_Chr00c06	Lalb_Chr00c06	623634	623717	CDS:Lalb_Chr00c06g0404641.11	1	CDS	89.29	b37595_Lalb_Chr07	Lalb_Chr07	6005177	6005260	CDS:Lalb_Chr07g0187741.11	1	CDS	89.29	3e-11	277
a37595_Lalb_Chr00c06	Lalb_Chr00c06	623854	624019	CDS:Lalb_Chr00c06g0404641.12	1	CDS	66.67	b37595_Lalb_Chr07	Lalb_Chr07	6005389	6005559	CDS:Lalb_Chr07g0187741.12	1	CDS	66.67	4e-08	284
a37595_Lalb_Chr00c06	Lalb_Chr00c06	624226	624395	CDS:Lalb_Chr00c06g0404641.13	1	CDS	93.55	b37595_Lalb_Chr07	Lalb_Chr07	6005813	6005937	CDS:Lalb_Chr07g0187741.14	1	CDS	93.55	3e-17	300
a37595_Lalb_Chr00c06	Lalb_Chr00c06	624809	625243	CDS:Lalb_Chr00c06g0404641.14	1	CDS	69.33	b37595_Lalb_Chr07	Lalb_Chr07	6006301	6006654	CDS:Lalb_Chr07g0187741.15	1	CDS	69.33	2e-42	341
a37595_Lalb_Chr00c06	Lalb_Chr00c06	641536	642408	CDS:Lalb_Chr00c06g0404651.1	1	CDS	83.72	b37595_Lalb_Chr07	Lalb_Chr07	6012001	6013372	CDS:Lalb_Chr07g0187751.1	1	CDS	83.72	1e-122	391
a37595_Lalb_Chr00c06	Lalb_Chr00c06	642859	643041	CDS:Lalb_Chr00c06g0404651.3	1	CDS	78.26	b37595_Lalb_Chr07	Lalb_Chr07	6013474	6013659	CDS:Lalb_Chr07g0187751.2	1	CDS	78.26	3e-21	411
a<db_genome_id>_<chr>	chr1	start1	stop1	name1	strand1	type1	percent_id1	b<db_genome_id>_<chr>	chr2	start2	stop2	name2	strand2	type2	percent_id2	eval	block_score
a37595_Lalb_Chr00c06	Lalb_Chr00c06	608061	608198	CDS:Lalb_Chr00c06g0404611.2	1	CDS	100	b37595_Lalb_Chr13	Lalb_Chr13	8702252	8702389	CDS:Lalb_Chr13g0293721.3	-1	CDS	100	3e-26	25
a37595_Lalb_Chr00c06	Lalb_Chr00c06	609297	609488	CDS:Lalb_Chr00c06g0404611.3	1	CDS	100	b37595_Lalb_Chr13	Lalb_Chr13	8700963	8701151	CDS:Lalb_Chr13g0293721.4	-1	CDS	100	1e-35	60
a37595_Lalb_Chr00c06	Lalb_Chr00c06	611926	612039	CDS:Lalb_Chr00c06g0404621.1	1	CDS	100	b37595_Lalb_Chr13	Lalb_Chr13	8698409	8698546	CDS:Lalb_Chr13g0293721.5	-1	CDS	100	5e-19	78
a37595_Lalb_Chr00c06	Lalb_Chr00c06	612177	612295	CDS:Lalb_Chr00c06g0404621.2	1	CDS	100	b37595_Lalb_Chr13	Lalb_Chr13	8698153	8698271	CDS:Lalb_Chr13g0293721.6	-1	CDS	100	4e-21	98
a37595_Lalb_Chr00c06	Lalb_Chr00c06	612386	612515	CDS:Lalb_Chr00c06g0404621.3	1	CDS	100	b37595_Lalb_Chr13	Lalb_Chr13	8697930	8698062	CDS:Lalb_Chr13g0293721.7	-1	CDS	100	2e-21	118
a37595_Lalb_Chr00c06	Lalb_Chr00c06	612614	612743	CDS:Lalb_Chr00c06g0404631.2	1	CDS	100	b37595_Lalb_Chr13	Lalb_Chr13	8697704	8697833	CDS:Lalb_Chr13g0293721.8	-1	CDS	100	4e-24	141
a37595_Lalb_Chr00c06	Lalb_Chr00c06	612873	612921	CDS:Lalb_Chr00c06g0404631.3	1	CDS	93.33	b37595_Lalb_Chr13	Lalb_Chr13	8697525	8697604	CDS:Lalb_Chr13g0293721.9	-1	CDS	93.33	7e-06	146
a37595_Lalb_Chr00c06	Lalb_Chr00c06	613153	613258	CDS:Lalb_Chr00c06g0404631.4	1	CDS	85.71	b37595_Lalb_Chr13	Lalb_Chr13	8697187	8697321	CDS:Lalb_Chr13g0293721.10	-1	CDS	85.71	4e-15	160
a37595_Lalb_Chr00c06	Lalb_Chr00c06	613386	613616	CDS:Lalb_Chr00c06g0404631.5	1	CDS	100	b37595_Lalb_Chr13	Lalb_Chr13	8696829	8697059	CDS:Lalb_Chr13g0293721.11	-1	CDS	100	5e-49	208
a37595_Lalb_Chr00c06	Lalb_Chr00c06	618459	618548	CDS:Lalb_Chr00c06g0404641.1	1	CDS	100	b37595_Lalb_Chr13	Lalb_Chr13	8691881	8691970	CDS:Lalb_Chr13g0293711.1	-1	CDS	100	2e-16	223
a37595_Lalb_Chr00c06	Lalb_Chr00c06	618716	618785	CDS:Lalb_Chr00c06g0404641.2	1	CDS	100	b37595_Lalb_Chr13	Lalb_Chr13	8691643	8691712	CDS:Lalb_Chr13g0293711.2	-1	CDS	100	5e-10	232
a37595_Lalb_Chr00c06	Lalb_Chr00c06	618905	619002	CDS:Lalb_Chr00c06g0404641.3	1	CDS	100	b37595_Lalb_Chr13	Lalb_Chr13	8691426	8691523	CDS:Lalb_Chr13g0293711.3	-1	CDS	100	3e-18	249
a37595_Lalb_Chr00c06	Lalb_Chr00c06	620505	620643	CDS:Lalb_Chr00c06g0404641.4	1	CDS	100	b37595_Lalb_Chr13	Lalb_Chr13	8689762	8689900	CDS:Lalb_Chr13g0293711.4	-1	CDS	100	1e-26	275
a37595_Lalb_Chr00c06	Lalb_Chr00c06	620859	620986	CDS:Lalb_Chr00c06g0404641.5	1	CDS	100	b37595_Lalb_Chr13	Lalb_Chr13	8689419	8689546	CDS:Lalb_Chr13g0293711.5	-1	CDS	100	2e-24	298
a37595_Lalb_Chr00c06	Lalb_Chr00c06	621985	622077	CDS:Lalb_Chr00c06g0404641.6	1	CDS	100	b37595_Lalb_Chr13	Lalb_Chr13	8688326	8688418	CDS:Lalb_Chr13g0293711.6	-1	CDS	100	1e-14	312
a37595_Lalb_Chr00c06	Lalb_Chr00c06	622212	622262	CDS:Lalb_Chr00c06g0404641.7	1	CDS	100	b37595_Lalb_Chr13	Lalb_Chr13	8687928	8688191	CDS:Lalb_Chr13g0293711.7	-1	CDS	100	2e-06	317
a37595_Lalb_Chr00c06	Lalb_Chr00c06	623113	623178	CDS:Lalb_Chr00c06g0404641.8	1	CDS	100	b37595_Lalb_Chr13	Lalb_Chr13	8687224	8687289	CDS:Lalb_Chr13g0293711.8	-1	CDS	100	2e-08	324
a37595_Lalb_Chr00c06	Lalb_Chr00c06	623275	623340	CDS:Lalb_Chr00c06g0404641.9	1	CDS	100	b37595_Lalb_Chr13	Lalb_Chr13	8687061	8687126	CDS:Lalb_Chr13g0293711.9	-1	CDS	100	8e-09	332
a37595_Lalb_Chr00c06	Lalb_Chr00c06	623445	623525	CDS:Lalb_Chr00c06g0404641.10	1	CDS	100	b37595_Lalb_Chr13	Lalb_Chr13	8686876	8686956	CDS:Lalb_Chr13g0293711.10	-1	CDS	100	4e-12	343
a37595_Lalb_Chr00c06	Lalb_Chr00c06	623634	623717	CDS:Lalb_Chr00c06g0404641.11	1	CDS	100	b37595_Lalb_Chr13	Lalb_Chr13	8686684	8686767	CDS:Lalb_Chr13g0293711.11	-1	CDS	100	7e-15	357
a37595_Lalb_Chr00c06	Lalb_Chr00c06	623854	624019	CDS:Lalb_Chr00c06g0404641.12	1	CDS	100	b37595_Lalb_Chr13	Lalb_Chr13	8686383	8686547	CDS:Lalb_Chr13g0293711.12	-1	CDS	100	1e-25	382
a37595_Lalb_Chr00c06	Lalb_Chr00c06	624226	624395	CDS:Lalb_Chr00c06g0404641.13	1	CDS	97.37	b37595_Lalb_Chr13	Lalb_Chr13	8686007	8686122	CDS:Lalb_Chr13g0293711.14	-1	CDS	97.37	2e-20	401
a37595_Lalb_Chr00c06	Lalb_Chr00c06	624809	625243	CDS:Lalb_Chr00c06g0404641.14	1	CDS	100	b37595_Lalb_Chr13	Lalb_Chr13	8685407	8685592	CDS:Lalb_Chr13g0293711.15	-1	CDS	100	8e-39	439
a37595_Lalb_Chr00c06	Lalb_Chr00c06	641536	642408	CDS:Lalb_Chr00c06g0404651.1	1	CDS	100	b37595_Lalb_Chr13	Lalb_Chr13	8667595	8668903	CDS:Lalb_Chr13g0293701.1	-1	CDS	100	1e-250	489
a37595_Lalb_Chr00c06	Lalb_Chr00c06	642859	643041	CDS:Lalb_Chr00c06g0404651.3	1	CDS	100	b37595_Lalb_Chr13	Lalb_Chr13	8667311	8667493	CDS:Lalb_Chr13g0293701.2	-1	CDS	100	7e-37	525
a37595_Lalb_Chr00c06	Lalb_Chr00c06	643322	644466	CDS:Lalb_Chr00c06g0404651.5	1	CDS	100	b37595_Lalb_Chr13	Lalb_Chr13	8665884	8667214	CDS:Lalb_Chr13g0293701.3	-1	CDS	100	1e-250	575
a37595_Lalb_Chr00c06	Lalb_Chr00c06	658951	659556	CDS:Lalb_Chr00c06g0404661.1	-1	CDS	100	b37595_Lalb_Chr13	Lalb_Chr13	8650770	8651375	CDS:Lalb_Chr13g0293691.1	1	CDS	100	7e-137	625
a37595_Lalb_Chr00c06	Lalb_Chr00c06	677728	678237	CDS:Lalb_Chr00c06g0404671.1	1	CDS	100	b37595_Lalb_Chr13	Lalb_Chr13	8632214	8632732	CDS:Lalb_Chr13g0293671.1	-1	CDS	100	1e-84	675
a<db_genome_id>_<chr>	chr1	start1	stop1	name1	strand1	type1	percent_id1	b<db_genome_id>_<chr>	chr2	start2	stop2	name2	strand2	type2	percent_id2	eval	block_score
a37595_Lalb_Chr00c17	Lalb_Chr00c17	64341	64760	CDS:Lalb_Chr00c17g0404971.1	1	CDS	98.96	b37595_Lalb_Chr00c17	Lalb_Chr00c17	129502	129874	CDS:Lalb_Chr00c17g0405011.1	1	CDS	98.96	1e-73	50
a37595_Lalb_Chr00c17	Lalb_Chr00c17	65556	65607	CDS:Lalb_Chr00c17g0404981.1	1	CDS	100	b37595_Lalb_Chr00c17	Lalb_Chr00c17	65556	65607	CDS:Lalb_Chr00c17g0404981.1	1	CDS	100	9e-06	5
a37595_Lalb_Chr00c17	Lalb_Chr00c17	65556	65607	CDS:Lalb_Chr00c17g0404981.1	1	CDS	100	b37595_Lalb_Chr00c17	Lalb_Chr00c17	65556	65607	CDS:Lalb_Chr00c17g0404981.1	1	CDS	100	9e-06	5
a37595_Lalb_Chr00c17	Lalb_Chr00c17	65687	65794	CDS:Lalb_Chr00c17g0404981.2	1	CDS	100	b37595_Lalb_Chr00c17	Lalb_Chr00c17	94356	94431	CDS:Lalb_Chr00c17g0405001.1	1	CDS	100	1e-11	13
a37595_Lalb_Chr00c17	Lalb_Chr00c17	65687	65794	CDS:Lalb_Chr00c17g0404981.2	1	CDS	100	b37595_Lalb_Chr00c17	Lalb_Chr00c17	130885	130992	CDS:Lalb_Chr00c17g0405011.2	1	CDS	100	3e-19	68
a37595_Lalb_Chr00c17	Lalb_Chr00c17	65889	66163	CDS:Lalb_Chr00c17g0404981.3	1	CDS	100	b37595_Lalb_Chr00c17	Lalb_Chr00c17	94528	94802	CDS:Lalb_Chr00c17g0405001.2	1	CDS	100	8e-59	63
a37595_Lalb_Chr00c17	Lalb_Chr00c17	65889	66163	CDS:Lalb_Chr00c17g0404981.3	1	CDS	100	b37595_Lalb_Chr00c17	Lalb_Chr00c17	131089	131363	CDS:Lalb_Chr00c17g0405011.3	1	CDS	100	8e-59	118
a37595_Lalb_Chr00c17	Lalb_Chr00c17	66720	66974	CDS:Lalb_Chr00c17g0404981.4	1	CDS	98.82	b37595_Lalb_Chr00c17	Lalb_Chr00c17	95359	95613	CDS:Lalb_Chr00c17g0405001.3	1	CDS	98.82	2e-54	113
a37595_Lalb_Chr00c17	Lalb_Chr00c17	66720	66974	CDS:Lalb_Chr00c17g0404981.4	1	CDS	98.82	b37595_Lalb_Chr00c17	Lalb_Chr00c17	131920	132174	CDS:Lalb_Chr00c17g0405011.4	1	CDS	98.82	2e-54	168
a37595_Lalb_Chr00c17	Lalb_Chr00c17	67371	67490	CDS:Lalb_Chr00c17g0404981.5	1	CDS	86.49	b37595_Lalb_Chr00c17	Lalb_Chr00c17	96012	96220	CDS:Lalb_Chr00c17g0405001.4	1	CDS	86.49	1e-17	130
a37595_Lalb_Chr00c17	Lalb_Chr00c17	67371	67490	CDS:Lalb_Chr00c17g0404981.5	1	CDS	89.19	b37595_Lalb_Chr00c17	Lalb_Chr00c17	132573	132781	CDS:Lalb_Chr00c17g0405011.5	1	CDS	89.19	9e-19	186
a37595_Lalb_Chr00c17	Lalb_Chr00c17	67854	67904	CDS:Lalb_Chr00c17g0404991.1	1	CDS	100	b37595_Lalb_Chr00c17	Lalb_Chr00c17	133003	133108	CDS:Lalb_Chr00c17g0405011.6	1	CDS	100	1e-07	193
a37595_Lalb_Chr00c17	Lalb_Chr00c17	67854	67904	CDS:Lalb_Chr00c17g0404991.1	1	CDS	100	b37595_Lalb_Chr00c17	Lalb_Chr00c17	133003	133108	CDS:Lalb_Chr00c17g0405011.6	1	CDS	100	1e-07	7
a37595_Lalb_Chr00c17	Lalb_Chr00c17	68060	68218	CDS:Lalb_Chr00c17g0404991.2	1	CDS	100	b37595_Lalb_Chr00c17	Lalb_Chr00c17	96704	96862	CDS:Lalb_Chr00c17g0405001.6	1	CDS	100	4e-31	160
a37595_Lalb_Chr00c17	Lalb_Chr00c17	68060	68218	CDS:Lalb_Chr00c17g0404991.2	1	CDS	100	b37595_Lalb_Chr00c17	Lalb_Chr00c17	133265	133423	CDS:Lalb_Chr00c17g0405011.7	1	CDS	100	7e-31	223
a37595_Lalb_Chr00c17	Lalb_Chr00c17	94356	94431	CDS:Lalb_Chr00c17g0405001.1	1	CDS	100	b37595_Lalb_Chr00c17	Lalb_Chr00c17	65687	65794	CDS:Lalb_Chr00c17g0404981.2	1	CDS	100	1e-11	13
a37595_Lalb_Chr00c17	Lalb_Chr00c17	94356	94431	CDS:Lalb_Chr00c17g0405001.1	1	CDS	100	b37595_Lalb_Chr00c17	Lalb_Chr00c17	130885	130992	CDS:Lalb_Chr00c17g0405011.2	1	CDS	100	1e-11	11
a37595_Lalb_Chr00c17	Lalb_Chr00c17	94356	94431	CDS:Lalb_Chr00c17g0405001.1	1	CDS	100	b37595_Lalb_Chr00c17	Lalb_Chr00c17	170856	170963	CDS:Lalb_Chr00c17g0405021.2	1	CDS	100	1e-11	18
a37595_Lalb_Chr00c17	Lalb_Chr00c17	94528	94802	CDS:Lalb_Chr00c17g0405001.2	1	CDS	100	b37595_Lalb_Chr00c17	Lalb_Chr00c17	65889	66163	CDS:Lalb_Chr00c17g0404981.3	1	CDS	100	8e-59	63
a37595_Lalb_Chr00c17	Lalb_Chr00c17	94528	94802	CDS:Lalb_Chr00c17g0405001.2	1	CDS	100	b37595_Lalb_Chr00c17	Lalb_Chr00c17	131089	131363	CDS:Lalb_Chr00c17g0405011.3	1	CDS	100	8e-59	61
a37595_Lalb_Chr00c17	Lalb_Chr00c17	94528	94802	CDS:Lalb_Chr00c17g0405001.2	1	CDS	100	b37595_Lalb_Chr00c17	Lalb_Chr00c17	171060	171334	CDS:Lalb_Chr00c17g0405021.3	1	CDS	100	8e-59	68
a37595_Lalb_Chr00c17	Lalb_Chr00c17	95359	95613	CDS:Lalb_Chr00c17g0405001.3	1	CDS	98.82	b37595_Lalb_Chr00c17	Lalb_Chr00c17	66720	66974	CDS:Lalb_Chr00c17g0404981.4	1	CDS	98.82	2e-54	113
a37595_Lalb_Chr00c17	Lalb_Chr00c17	95359	95613	CDS:Lalb_Chr00c17g0405001.3	1	CDS	100	b37595_Lalb_Chr00c17	Lalb_Chr00c17	131920	132174	CDS:Lalb_Chr00c17g0405011.4	1	CDS	100	4e-55	210
a37595_Lalb_Chr00c17	Lalb_Chr00c17	95359	95613	CDS:Lalb_Chr00c17g0405001.3	1	CDS	100	b37595_Lalb_Chr00c17	Lalb_Chr00c17	171890	172144	CDS:Lalb_Chr00c17g0405021.4	1	CDS	100	4e-55	273
a37595_Lalb_Chr00c17	Lalb_Chr00c17	96012	96220	CDS:Lalb_Chr00c17g0405001.4	1	CDS	86.49	b37595_Lalb_Chr00c17	Lalb_Chr00c17	67371	67490	CDS:Lalb_Chr00c17g0404981.5	1	CDS	86.49	2e-17	129
a37595_Lalb_Chr00c17	Lalb_Chr00c17	96012	96220	CDS:Lalb_Chr00c17g0405001.4	1	CDS	100	b37595_Lalb_Chr00c17	Lalb_Chr00c17	132573	132781	CDS:Lalb_Chr00c17g0405011.5	1	CDS	100	1e-44	254
a37595_Lalb_Chr00c17	Lalb_Chr00c17	96012	96220	CDS:Lalb_Chr00c17g0405001.4	1	CDS	100	b37595_Lalb_Chr00c17	Lalb_Chr00c17	172543	172751	CDS:Lalb_Chr00c17g0405021.5	1	CDS	100	1e-44	317
a37595_Lalb_Chr00c17	Lalb_Chr00c17	96442	96547	CDS:Lalb_Chr00c17g0405001.5	1	CDS	100	b37595_Lalb_Chr00c17	Lalb_Chr00c17	133003	133108	CDS:Lalb_Chr00c17g0405011.6	1	CDS	100	4e-20	273
a37595_Lalb_Chr00c17	Lalb_Chr00c17	96442	96547	CDS:Lalb_Chr00c17g0405001.5	1	CDS	100	b37595_Lalb_Chr00c17	Lalb_Chr00c17	172973	173078	CDS:Lalb_Chr00c17g0405021.6	1	CDS	100	4e-20	336
a37595_Lalb_Chr00c17	Lalb_Chr00c17	96704	96862	CDS:Lalb_Chr00c17g0405001.6	1	CDS	100	b37595_Lalb_Chr00c17	Lalb_Chr00c17	68060	68218	CDS:Lalb_Chr00c17g0404991.2	1	CDS	100	4e-31	159
a37595_Lalb_Chr00c17	Lalb_Chr00c17	96704	96862	CDS:Lalb_Chr00c17g0405001.6	1	CDS	100	b37595_Lalb_Chr00c17	Lalb_Chr00c17	133265	133423	CDS:Lalb_Chr00c17g0405011.7	1	CDS	100	7e-31	91
a37595_Lalb_Chr00c17	Lalb_Chr00c17	96704	96862	CDS:Lalb_Chr00c17g0405001.6	1	CDS	100	b37595_Lalb_Chr00c17	Lalb_Chr00c17	173235	173393	CDS:Lalb_Chr00c17g0405021.7	1	CDS	100	7e-31	98
a37595_Lalb_Chr00c17	Lalb_Chr00c17	129502	129874	CDS:Lalb_Chr00c17g0405011.1	1	CDS	98.96	b37595_Lalb_Chr00c17	Lalb_Chr00c17	64341	64760	CDS:Lalb_Chr00c17g0404971.1	1	CDS	98.96	1e-73	50
a37595_Lalb_Chr00c17	Lalb_Chr00c17	129502	129874	CDS:Lalb_Chr00c17g0405011.1	1	CDS	98.39	b37595_Lalb_Chr00c17	Lalb_Chr00c17	169473	169845	CDS:Lalb_Chr00c17g0405021.1	1	CDS	98.39	9e-80	323
a37595_Lalb_Chr00c17	Lalb_Chr00c17	129502	129874	CDS:Lalb_Chr00c17g0405011.1	1	CDS	98.39	b37595_Lalb_Chr00c17	Lalb_Chr00c17	258680	259052	CDS:Lalb_Chr00c17g0405051.1	1	CDS	98.39	9e-80	386
a37595_Lalb_Chr00c17	Lalb_Chr00c17	130885	130992	CDS:Lalb_Chr00c17g0405011.2	1	CDS	100	b37595_Lalb_Chr00c17	Lalb_Chr00c17	65687	65794	CDS:Lalb_Chr00c17g0404981.2	1	CDS	100	3e-19	68
a37595_Lalb_Chr00c17	Lalb_Chr00c17	130885	130992	CDS:Lalb_Chr00c17g0405011.2	1	CDS	100	b37595_Lalb_Chr00c17	Lalb_Chr00c17	170856	170963	CDS:Lalb_Chr00c17g0405021.2	1	CDS	100	3e-19	109
a37595_Lalb_Chr00c17	Lalb_Chr00c17	130885	130992	CDS:Lalb_Chr00c17g0405011.2	1	CDS	100	b37595_Lalb_Chr00c17	Lalb_Chr00c17	260029	260136	CDS:Lalb_Chr00c17g0405051.2	1	CDS	100	3e-19	116
a37595_Lalb_Chr00c17	Lalb_Chr00c17	131089	131363	CDS:Lalb_Chr00c17g0405011.3	1	CDS	100	b37595_Lalb_Chr00c17	Lalb_Chr00c17	65889	66163	CDS:Lalb_Chr00c17g0404981.3	1	CDS	100	8e-59	118
a37595_Lalb_Chr00c17	Lalb_Chr00c17	131089	131363	CDS:Lalb_Chr00c17g0405011.3	1	CDS	100	b37595_Lalb_Chr00c17	Lalb_Chr00c17	171060	171334	CDS:Lalb_Chr00c17g0405021.3	1	CDS	100	8e-59	159
a37595_Lalb_Chr00c17	Lalb_Chr00c17	131089	131363	CDS:Lalb_Chr00c17g0405011.3	1	CDS	100	b37595_Lalb_Chr00c17	Lalb_Chr00c17	260233	260507	CDS:Lalb_Chr00c17g0405051.3	1	CDS	100	8e-59	166
a37595_Lalb_Chr00c17	Lalb_Chr00c17	131920	132174	CDS:Lalb_Chr00c17g0405011.4	1	CDS	98.82	b37595_Lalb_Chr00c17	Lalb_Chr00c17	66720	66974	CDS:Lalb_Chr00c17g0404981.4	1	CDS	98.82	2e-54	168
a37595_Lalb_Chr00c17	Lalb_Chr00c17	131920	132174	CDS:Lalb_Chr00c17g0405011.4	1	CDS	100	b37595_Lalb_Chr00c17	Lalb_Chr00c17	95359	95613	CDS:Lalb_Chr00c17g0405001.3	1	CDS	100	4e-55	209
a37595_Lalb_Chr00c17	Lalb_Chr00c17	131920	132174	CDS:Lalb_Chr00c17g0405011.4	1	CDS	100	b37595_Lalb_Chr00c17	Lalb_Chr00c17	171890	172144	CDS:Lalb_Chr00c17g0405021.4	1	CDS	100	4e-55	209
a37595_Lalb_Chr00c17	Lalb_Chr00c17	131920	132174	CDS:Lalb_Chr00c17g0405011.4	1	CDS	100	b37595_Lalb_Chr00c17	Lalb_Chr00c17	261064	261318	CDS:Lalb_Chr00c17g0405051.4	1	CDS	100	4e-55	216
a37595_Lalb_Chr00c17	Lalb_Chr00c17	132573	132781	CDS:Lalb_Chr00c17g0405011.5	1	CDS	89.19	b37595_Lalb_Chr00c17	Lalb_Chr00c17	67371	67490	CDS:Lalb_Chr00c17g0404981.5	1	CDS	89.19	2e-18	185
a37595_Lalb_Chr00c17	Lalb_Chr00c17	132573	132781	CDS:Lalb_Chr00c17g0405011.5	1	CDS	100	b37595_Lalb_Chr00c17	Lalb_Chr00c17	96012	96220	CDS:Lalb_Chr00c17g0405001.4	1	CDS	100	1e-44	253
a37595_Lalb_Chr00c17	Lalb_Chr00c17	132573	132781	CDS:Lalb_Chr00c17g0405011.5	1	CDS	100	b37595_Lalb_Chr00c17	Lalb_Chr00c17	172543	172751	CDS:Lalb_Chr00c17g0405021.5	1	CDS	100	1e-44	253
a37595_Lalb_Chr00c17	Lalb_Chr00c17	132573	132781	CDS:Lalb_Chr00c17g0405011.5	1	CDS	100	b37595_Lalb_Chr00c17	Lalb_Chr00c17	261717	261925	CDS:Lalb_Chr00c17g0405051.5	1	CDS	100	1e-44	260
a37595_Lalb_Chr00c17	Lalb_Chr00c17	133003	133108	CDS:Lalb_Chr00c17g0405011.6	1	CDS	100	b37595_Lalb_Chr00c17	Lalb_Chr00c17	67854	67904	CDS:Lalb_Chr00c17g0404991.1	1	CDS	100	2e-07	191
a37595_Lalb_Chr00c17	Lalb_Chr00c17	133003	133108	CDS:Lalb_Chr00c17g0405011.6	1	CDS	100	b37595_Lalb_Chr00c17	Lalb_Chr00c17	96442	96547	CDS:Lalb_Chr00c17g0405001.5	1	CDS	100	4e-20	272
a37595_Lalb_Chr00c17	Lalb_Chr00c17	133003	133108	CDS:Lalb_Chr00c17g0405011.6	1	CDS	100	b37595_Lalb_Chr00c17	Lalb_Chr00c17	172973	173078	CDS:Lalb_Chr00c17g0405021.6	1	CDS	100	4e-20	272
a37595_Lalb_Chr00c17	Lalb_Chr00c17	133003	133108	CDS:Lalb_Chr00c17g0405011.6	1	CDS	100	b37595_Lalb_Chr00c17	Lalb_Chr00c17	262147	262252	CDS:Lalb_Chr00c17g0405051.6	1	CDS	100	4e-20	279
a37595_Lalb_Chr00c17	Lalb_Chr00c17	133265	133423	CDS:Lalb_Chr00c17g0405011.7	1	CDS	100	b37595_Lalb_Chr00c17	Lalb_Chr00c17	68060	68218	CDS:Lalb_Chr00c17g0404991.2	1	CDS	100	7e-31	221
a37595_Lalb_Chr00c17	Lalb_Chr00c17	133265	133423	CDS:Lalb_Chr00c17g0405011.7	1	CDS	100	b37595_Lalb_Chr00c17	Lalb_Chr00c17	173235	173393	CDS:Lalb_Chr00c17g0405021.7	1	CDS	100	7e-31	302
a37595_Lalb_Chr00c17	Lalb_Chr00c17	133265	133423	CDS:Lalb_Chr00c17g0405011.7	1	CDS	100	b37595_Lalb_Chr00c17	Lalb_Chr00c17	262409	262567	CDS:Lalb_Chr00c17g0405051.7	1	CDS	100	7e-31	309
a37595_Lalb_Chr00c17	Lalb_Chr00c17	169473	169845	CDS:Lalb_Chr00c17g0405021.1	1	CDS	98.39	b37595_Lalb_Chr00c17	Lalb_Chr00c17	129502	129874	CDS:Lalb_Chr00c17g0405011.1	1	CDS	98.39	9e-80	322
a37595_Lalb_Chr00c17	Lalb_Chr00c17	169473	169845	CDS:Lalb_Chr00c17g0405021.1	1	CDS	100	b37595_Lalb_Chr00c17	Lalb_Chr00c17	258680	259052	CDS:Lalb_Chr00c17g0405051.1	1	CDS	100	5e-81	370
a37595_Lalb_Chr00c17	Lalb_Chr00c17	170856	170963	CDS:Lalb_Chr00c17g0405021.2	1	CDS	100	b37595_Lalb_Chr00c17	Lalb_Chr00c17	260029	260136	CDS:Lalb_Chr00c17g0405051.2	1	CDS	100	3e-19	320
a37595_Lalb_Chr00c17	Lalb_Chr00c17	171060	171334	CDS:Lalb_Chr00c17g0405021.3	1	CDS	100	b37595_Lalb_Chr00c17	Lalb_Chr00c17	260233	260507	CDS:Lalb_Chr00c17g0405051.3	1	CDS	100	8e-59	370
a37595_Lalb_Chr00c17	Lalb_Chr00c17	171890	172144	CDS:Lalb_Chr00c17g0405021.4	1	CDS	100	b37595_Lalb_Chr00c17	Lalb_Chr00c17	95359	95613	CDS:Lalb_Chr00c17g0405001.3	1	CDS	100	4e-55	271
a37595_Lalb_Chr00c17	Lalb_Chr00c17	171890	172144	CDS:Lalb_Chr00c17g0405021.4	1	CDS	100	b37595_Lalb_Chr00c17	Lalb_Chr00c17	261064	261318	CDS:Lalb_Chr00c17g0405051.4	1	CDS	100	4e-55	420
a37595_Lalb_Chr00c17	Lalb_Chr00c17	172543	172751	CDS:Lalb_Chr00c17g0405021.5	1	CDS	100	b37595_Lalb_Chr00c17	Lalb_Chr00c17	96012	96220	CDS:Lalb_Chr00c17g0405001.4	1	CDS	100	1e-44	315
a37595_Lalb_Chr00c17	Lalb_Chr00c17	172543	172751	CDS:Lalb_Chr00c17g0405021.5	1	CDS	100	b37595_Lalb_Chr00c17	Lalb_Chr00c17	261717	261925	CDS:Lalb_Chr00c17g0405051.5	1	CDS	100	1e-44	464
a37595_Lalb_Chr00c17	Lalb_Chr00c17	172973	173078	CDS:Lalb_Chr00c17g0405021.6	1	CDS	100	b37595_Lalb_Chr00c17	Lalb_Chr00c17	96442	96547	CDS:Lalb_Chr00c17g0405001.5	1	CDS	100	4e-20	334
a37595_Lalb_Chr00c17	Lalb_Chr00c17	172973	173078	CDS:Lalb_Chr00c17g0405021.6	1	CDS	100	b37595_Lalb_Chr00c17	Lalb_Chr00c17	262147	262252	CDS:Lalb_Chr00c17g0405051.6	1	CDS	100	4e-20	483
a37595_Lalb_Chr00c17	Lalb_Chr00c17	173235	173393	CDS:Lalb_Chr00c17g0405021.7	1	CDS	100	b37595_Lalb_Chr00c17	Lalb_Chr00c17	262409	262567	CDS:Lalb_Chr00c17g0405051.7	1	CDS	100	7e-31	513
a37595_Lalb_Chr00c17	Lalb_Chr00c17	258680	259052	CDS:Lalb_Chr00c17g0405051.1	1	CDS	98.39	b37595_Lalb_Chr00c17	Lalb_Chr00c17	129502	129874	CDS:Lalb_Chr00c17g0405011.1	1	CDS	98.39	9e-80	384
a37595_Lalb_Chr00c17	Lalb_Chr00c17	258680	259052	CDS:Lalb_Chr00c17g0405051.1	1	CDS	100	b37595_Lalb_Chr00c17	Lalb_Chr00c17	169473	169845	CDS:Lalb_Chr00c17g0405021.1	1	CDS	100	5e-81	369
a<db_genome_id>_<chr>	chr1	start1	stop1	name1	strand1	type1	percent_id1	b<db_genome_id>_<chr>	chr2	start2	stop2	name2	strand2	type2	percent_id2	eval	block_score
a37595_Lalb_Chr00c17	Lalb_Chr00c17	64341	64760	CDS:Lalb_Chr00c17g0404971.1	1	CDS	80.25	b37595_Lalb_Chr15	Lalb_Chr15	4598957	4599275	CDS:Lalb_Chr15g0080281.1	-1	CDS	80.25	1e-50	50
a37595_Lalb_Chr00c17	Lalb_Chr00c17	64341	64760	CDS:Lalb_Chr00c17g0404971.1	1	CDS	86.42	b37595_Lalb_Chr15	Lalb_Chr15	5010719	5011081	CDS:Lalb_Chr15g0080321.1	1	CDS	86.42	5e-59	50
a37595_Lalb_Chr00c17	Lalb_Chr00c17	64341	64760	CDS:Lalb_Chr00c17g0404971.1	1	CDS	86.42	b37595_Lalb_Chr15	Lalb_Chr15	5064773	5065135	CDS:Lalb_Chr15g0080341.1	1	CDS	86.42	9e-60	50
a37595_Lalb_Chr00c17	Lalb_Chr00c17	64341	64760	CDS:Lalb_Chr00c17g0404971.1	1	CDS	100	b37595_Lalb_Chr15	Lalb_Chr15	9652548	9652970	CDS:Lalb_Chr15g0080951.1	-1	CDS	100	2e-84	50
a37595_Lalb_Chr00c17	Lalb_Chr00c17	64341	64760	CDS:Lalb_Chr00c17g0404971.1	1	CDS	82.83	b37595_Lalb_Chr15	Lalb_Chr15	11177915	11178328	CDS:Lalb_Chr15g0081321.1	-1	CDS	82.83	7e-69	50
a37595_Lalb_Chr00c17	Lalb_Chr00c17	65556	65607	CDS:Lalb_Chr00c17g0404981.1	1	CDS	100	b37595_Lalb_Chr15	Lalb_Chr15	9651665	9651716	CDS:Lalb_Chr15g0080941.1	-1	CDS	100	9e-06	55
a37595_Lalb_Chr00c17	Lalb_Chr00c17	65556	65607	CDS:Lalb_Chr00c17g0404981.1	1	CDS	100	b37595_Lalb_Chr15	Lalb_Chr15	9651665	9651716	CDS:Lalb_Chr15g0080941.1	-1	CDS	100	9e-06	5
a37595_Lalb_Chr00c17	Lalb_Chr00c17	65687	65794	CDS:Lalb_Chr00c17g0404981.2	1	CDS	100	b37595_Lalb_Chr15	Lalb_Chr15	9651480	9651587	CDS:Lalb_Chr15g0080941.2	-1	CDS	100	3e-19	73
a37595_Lalb_Chr00c17	Lalb_Chr00c17	65687	65794	CDS:Lalb_Chr00c17g0404981.2	1	CDS	91.43	b37595_Lalb_Chr15	Lalb_Chr15	11176754	11176861	CDS:Lalb_Chr15g0081311.2	-1	CDS	91.43	5e-17	66
a37595_Lalb_Chr00c17	Lalb_Chr00c17	65889	66163	CDS:Lalb_Chr00c17g0404981.3	1	CDS	89.01	b37595_Lalb_Chr15	Lalb_Chr15	4960985	4961259	CDS:Lalb_Chr15g0080311.2	1	CDS	89.01	1e-52	50
a37595_Lalb_Chr00c17	Lalb_Chr00c17	65889	66163	CDS:Lalb_Chr00c17g0404981.3	1	CDS	91.21	b37595_Lalb_Chr15	Lalb_Chr15	5012157	5012431	CDS:Lalb_Chr15g0080331.2	1	CDS	91.21	4e-54	100
a37595_Lalb_Chr00c17	Lalb_Chr00c17	65889	66163	CDS:Lalb_Chr00c17g0404981.3	1	CDS	100	b37595_Lalb_Chr15	Lalb_Chr15	9651109	9651383	CDS:Lalb_Chr15g0080941.3	-1	CDS	100	8e-59	123
a37595_Lalb_Chr00c17	Lalb_Chr00c17	66720	66974	CDS:Lalb_Chr00c17g0404981.4	1	CDS	88.24	b37595_Lalb_Chr15	Lalb_Chr15	4961810	4962064	CDS:Lalb_Chr15g0080311.3	1	CDS	88.24	2e-47	96
a37595_Lalb_Chr00c17	Lalb_Chr00c17	66720	66974	CDS:Lalb_Chr00c17g0404981.4	1	CDS	88.24	b37595_Lalb_Chr15	Lalb_Chr15	5012982	5013236	CDS:Lalb_Chr15g0080331.3	1	CDS	88.24	2e-47	96
a37595_Lalb_Chr00c17	Lalb_Chr00c17	66720	66974	CDS:Lalb_Chr00c17g0404981.4	1	CDS	88.24	b37595_Lalb_Chr15	Lalb_Chr15	5066948	5067202	CDS:Lalb_Chr15g0080351.3	1	CDS	88.24	2e-47	46
a37595_Lalb_Chr00c17	Lalb_Chr00c17	66720	66974	CDS:Lalb_Chr00c17g0404981.4	1	CDS	98.82	b37595_Lalb_Chr15	Lalb_Chr15	9650298	9650552	CDS:Lalb_Chr15g0080941.4	-1	CDS	98.82	2e-54	173
a37595_Lalb_Chr00c17	Lalb_Chr00c17	67371	67490	CDS:Lalb_Chr00c17g0404981.5	1	CDS	91.43	b37595_Lalb_Chr15	Lalb_Chr15	4962496	4962707	CDS:Lalb_Chr15g0080311.4	1	CDS	91.43	7e-16	111
a37595_Lalb_Chr00c17	Lalb_Chr00c17	67371	67490	CDS:Lalb_Chr00c17g0404981.5	1	CDS	91.43	b37595_Lalb_Chr15	Lalb_Chr15	5013668	5013879	CDS:Lalb_Chr15g0080331.4	1	CDS	91.43	7e-16	161
a37595_Lalb_Chr00c17	Lalb_Chr00c17	67371	67490	CDS:Lalb_Chr00c17g0404981.5	1	CDS	86.49	b37595_Lalb_Chr15	Lalb_Chr15	9649691	9649899	CDS:Lalb_Chr15g0080941.5	-1	CDS	86.49	1e-17	190
a37595_Lalb_Chr00c17	Lalb_Chr00c17	67854	67904	CDS:Lalb_Chr00c17g0404991.1	1	CDS	100	b37595_Lalb_Chr15	Lalb_Chr15	9649364	9649469	CDS:Lalb_Chr15g0080941.6	-1	CDS	100	1e-07	197
a37595_Lalb_Chr00c17	Lalb_Chr00c17	67854	67904	CDS:Lalb_Chr00c17g0404991.1	1	CDS	94.12	b37595_Lalb_Chr15	Lalb_Chr15	4962869	4962974	CDS:Lalb_Chr15g0080311.5	1	CDS	94.12	2e-06	116
a37595_Lalb_Chr00c17	Lalb_Chr00c17	67854	67904	CDS:Lalb_Chr00c17g0404991.1	1	CDS	94.12	b37595_Lalb_Chr15	Lalb_Chr15	5014041	5014146	CDS:Lalb_Chr15g0080331.5	1	CDS	94.12	2e-06	166
a37595_Lalb_Chr00c17	Lalb_Chr00c17	68060	68218	CDS:Lalb_Chr00c17g0404991.2	1	CDS	88.46	b37595_Lalb_Chr15	Lalb_Chr15	4595498	4595656	CDS:Lalb_Chr15g0080271.3	-1	CDS	88.46	4e-26	25
a37595_Lalb_Chr00c17	Lalb_Chr00c17	68060	68218	CDS:Lalb_Chr00c17g0404991.2	1	CDS	94.23	b37595_Lalb_Chr15	Lalb_Chr15	4826790	4826948	CDS:Lalb_Chr15g0080301.2	-1	CDS	94.23	7e-28	74
a37595_Lalb_Chr00c17	Lalb_Chr00c17	68060	68218	CDS:Lalb_Chr00c17g0404991.2	1	CDS	94.23	b37595_Lalb_Chr15	Lalb_Chr15	4963214	4963372	CDS:Lalb_Chr15g0080311.6	1	CDS	94.23	5e-28	143
a37595_Lalb_Chr00c17	Lalb_Chr00c17	68060	68218	CDS:Lalb_Chr00c17g0404991.2	1	CDS	94.23	b37595_Lalb_Chr15	Lalb_Chr15	5014386	5014544	CDS:Lalb_Chr15g0080331.6	1	CDS	94.23	5e-28	193
a37595_Lalb_Chr00c17	Lalb_Chr00c17	68060	68218	CDS:Lalb_Chr00c17g0404991.2	1	CDS	100	b37595_Lalb_Chr15	Lalb_Chr15	9649049	9649207	CDS:Lalb_Chr15g0080941.7	-1	CDS	100	7e-31	227
a37595_Lalb_Chr00c17	Lalb_Chr00c17	94356	94431	CDS:Lalb_Chr00c17g0405001.1	1	CDS	100	b37595_Lalb_Chr15	Lalb_Chr15	9651480	9651587	CDS:Lalb_Chr15g0080941.2	-1	CDS	100	1e-11	13
a37595_Lalb_Chr00c17	Lalb_Chr00c17	94528	94802	CDS:Lalb_Chr00c17g0405001.2	1	CDS	89.01	b37595_Lalb_Chr15	Lalb_Chr15	4960985	4961259	CDS:Lalb_Chr15g0080311.2	1	CDS	89.01	1e-52	124
a37595_Lalb_Chr00c17	Lalb_Chr00c17	94528	94802	CDS:Lalb_Chr00c17g0405001.2	1	CDS	91.21	b37595_Lalb_Chr15	Lalb_Chr15	5012157	5012431	CDS:Lalb_Chr15g0080331.2	1	CDS	91.21	4e-54	146
a37595_Lalb_Chr00c17	Lalb_Chr00c17	94528	94802	CDS:Lalb_Chr00c17g0405001.2	1	CDS	84.81	b37595_Lalb_Chr15	Lalb_Chr15	5066209	5066486	CDS:Lalb_Chr15g0080351.2	1	CDS	84.81	2e-52	96
a37595_Lalb_Chr00c17	Lalb_Chr00c17	94528	94802	CDS:Lalb_Chr00c17g0405001.2	1	CDS	100	b37595_Lalb_Chr15	Lalb_Chr15	9651109	9651383	CDS:Lalb_Chr15g0080941.3	-1	CDS	100	8e-59	63
a37595_Lalb_Chr00c17	Lalb_Chr00c17	94528	94802	CDS:Lalb_Chr00c17g0405001.2	1	CDS	92.31	b37595_Lalb_Chr15	Lalb_Chr15	11176383	11176657	CDS:Lalb_Chr15g0081311.3	-1	CDS	92.31	4e-54	113
a37595_Lalb_Chr00c17	Lalb_Chr00c17	95359	95613	CDS:Lalb_Chr00c17g0405001.3	1	CDS	89.41	b37595_Lalb_Chr15	Lalb_Chr15	4961810	4962064	CDS:Lalb_Chr15g0080311.3	1	CDS	89.41	3e-48	171
a37595_Lalb_Chr00c17	Lalb_Chr00c17	95359	95613	CDS:Lalb_Chr00c17g0405001.3	1	CDS	89.41	b37595_Lalb_Chr15	Lalb_Chr15	5012982	5013236	CDS:Lalb_Chr15g0080331.3	1	CDS	89.41	3e-48	240
a37595_Lalb_Chr00c17	Lalb_Chr00c17	95359	95613	CDS:Lalb_Chr00c17g0405001.3	1	CDS	89.41	b37595_Lalb_Chr15	Lalb_Chr15	5066948	5067202	CDS:Lalb_Chr15g0080351.3	1	CDS	89.41	3e-48	290
a37595_Lalb_Chr00c17	Lalb_Chr00c17	95359	95613	CDS:Lalb_Chr00c17g0405001.3	1	CDS	100	b37595_Lalb_Chr15	Lalb_Chr15	9612517	9612771	CDS:Lalb_Chr15g0080931.4	-1	CDS	100	4e-55	277
a37595_Lalb_Chr00c17	Lalb_Chr00c17	95359	95613	CDS:Lalb_Chr00c17g0405001.3	1	CDS	82.14	b37595_Lalb_Chr15	Lalb_Chr15	11175732	11175986	CDS:Lalb_Chr15g0081311.4	-1	CDS	82.14	4e-45	157
a37595_Lalb_Chr00c17	Lalb_Chr00c17	96012	96220	CDS:Lalb_Chr00c17g0405001.4	1	CDS	91.43	b37595_Lalb_Chr15	Lalb_Chr15	4596187	4596324	CDS:Lalb_Chr15g0080271.2	-1	CDS	91.43	2e-17	41
a37595_Lalb_Chr00c17	Lalb_Chr00c17	96012	96220	CDS:Lalb_Chr00c17g0405001.4	1	CDS	97.62	b37595_Lalb_Chr15	Lalb_Chr15	4962496	4962707	CDS:Lalb_Chr15g0080311.4	1	CDS	97.62	2e-39	209
a37595_Lalb_Chr00c17	Lalb_Chr00c17	96012	96220	CDS:Lalb_Chr00c17g0405001.4	1	CDS	97.62	b37595_Lalb_Chr15	Lalb_Chr15	5013668	5013879	CDS:Lalb_Chr15g0080331.4	1	CDS	97.62	2e-39	278
a37595_Lalb_Chr00c17	Lalb_Chr00c17	96012	96220	CDS:Lalb_Chr00c17g0405001.4	1	CDS	97.62	b37595_Lalb_Chr15	Lalb_Chr15	5067612	5067823	CDS:Lalb_Chr15g0080351.4	1	CDS	97.62	2e-39	328
a37595_Lalb_Chr00c17	Lalb_Chr00c17	96012	96220	CDS:Lalb_Chr00c17g0405001.4	1	CDS	100	b37595_Lalb_Chr15	Lalb_Chr15	9611910	9612118	CDS:Lalb_Chr15g0080931.5	-1	CDS	100	1e-44	321
a37595_Lalb_Chr00c17	Lalb_Chr00c17	96012	96220	CDS:Lalb_Chr00c17g0405001.4	1	CDS	93.02	b37595_Lalb_Chr15	Lalb_Chr15	11175194	11175405	CDS:Lalb_Chr15g0081311.5	-1	CDS	93.02	2e-35	191
a37595_Lalb_Chr00c17	Lalb_Chr00c17	96442	96547	CDS:Lalb_Chr00c17g0405001.5	1	CDS	100	b37595_Lalb_Chr15	Lalb_Chr15	9611583	9611688	CDS:Lalb_Chr15g0080931.6	-1	CDS	100	4e-20	340
a37595_Lalb_Chr00c17	Lalb_Chr00c17	96704	96862	CDS:Lalb_Chr00c17g0405001.6	1	CDS	88.46	b37595_Lalb_Chr15	Lalb_Chr15	4595498	4595656	CDS:Lalb_Chr15g0080271.3	-1	CDS	88.46	4e-26	25
a37595_Lalb_Chr00c17	Lalb_Chr00c17	96704	96862	CDS:Lalb_Chr00c17g0405001.6	1	CDS	94.23	b37595_Lalb_Chr15	Lalb_Chr15	4826790	4826948	CDS:Lalb_Chr15g0080301.2	-1	CDS	94.23	7e-28	68
a37595_Lalb_Chr00c17	Lalb_Chr00c17	96704	96862	CDS:Lalb_Chr00c17g0405001.6	1	CDS	94.23	b37595_Lalb_Chr15	Lalb_Chr15	4963214	4963372	CDS:Lalb_Chr15g0080311.6	1	CDS	94.23	5e-28	236
a37595_Lalb_Chr00c17	Lalb_Chr00c17	96704	96862	CDS:Lalb_Chr00c17g0405001.6	1	CDS	94.23	b37595_Lalb_Chr15	Lalb_Chr15	5014386	5014544	CDS:Lalb_Chr15g0080331.6	1	CDS	94.23	5e-28	305
a37595_Lalb_Chr00c17	Lalb_Chr00c17	96704	96862	CDS:Lalb_Chr00c17g0405001.6	1	CDS	94.23	b37595_Lalb_Chr15	Lalb_Chr15	5068330	5068488	CDS:Lalb_Chr15g0080351.6	1	CDS	94.23	5e-28	355
a37595_Lalb_Chr00c17	Lalb_Chr00c17	96704	96862	CDS:Lalb_Chr00c17g0405001.6	1	CDS	100	b37595_Lalb_Chr15	Lalb_Chr15	9649049	9649207	CDS:Lalb_Chr15g0080941.7	-1	CDS	100	7e-31	93
a37595_Lalb_Chr00c17	Lalb_Chr00c17	129502	129874	CDS:Lalb_Chr00c17g0405011.1	1	CDS	87.74	b37595_Lalb_Chr15	Lalb_Chr15	5010719	5011081	CDS:Lalb_Chr15g0080321.1	1	CDS	87.74	4e-60	196
a37595_Lalb_Chr00c17	Lalb_Chr00c17	129502	129874	CDS:Lalb_Chr00c17g0405011.1	1	CDS	88.68	b37595_Lalb_Chr15	Lalb_Chr15	5064773	5065135	CDS:Lalb_Chr15g0080341.1	1	CDS	88.68	1e-60	146
a37595_Lalb_Chr00c17	Lalb_Chr00c17	129502	129874	CDS:Lalb_Chr00c17g0405011.1	1	CDS	84.68	b37595_Lalb_Chr15	Lalb_Chr15	11113439	11113837	CDS:Lalb_Chr15g0081291.1	-1	CDS	84.68	1e-68	241
a37595_Lalb_Chr00c17	Lalb_Chr00c17	129502	129874	CDS:Lalb_Chr00c17g0405011.1	1	CDS	83.06	b37595_Lalb_Chr15	Lalb_Chr15	11177915	11178328	CDS:Lalb_Chr15g0081321.1	-1	CDS	83.06	2e-67	50
a37595_Lalb_Chr00c17	Lalb_Chr00c17	130885	130992	CDS:Lalb_Chr00c17g0405011.2	1	CDS	100	b37595_Lalb_Chr15	Lalb_Chr15	9613699	9613806	CDS:Lalb_Chr15g0080931.2	-1	CDS	100	3e-19	111
a37595_Lalb_Chr00c17	Lalb_Chr00c17	130885	130992	CDS:Lalb_Chr00c17g0405011.2	1	CDS	100	b37595_Lalb_Chr15	Lalb_Chr15	9651480	9651587	CDS:Lalb_Chr15g0080941.2	-1	CDS	100	3e-19	18
a37595_Lalb_Chr00c17	Lalb_Chr00c17	130885	130992	CDS:Lalb_Chr00c17g0405011.2	1	CDS	91.43	b37595_Lalb_Chr15	Lalb_Chr15	11112073	11112180	CDS:Lalb_Chr15g0081281.2	-1	CDS	91.43	5e-17	257
a37595_Lalb_Chr00c17	Lalb_Chr00c17	130885	130992	CDS:Lalb_Chr00c17g0405011.2	1	CDS	91.43	b37595_Lalb_Chr15	Lalb_Chr15	11176754	11176861	CDS:Lalb_Chr15g0081311.2	-1	CDS	91.43	5e-17	66
a37595_Lalb_Chr00c17	Lalb_Chr00c17	131089	131363	CDS:Lalb_Chr00c17g0405011.3	1	CDS	89.01	b37595_Lalb_Chr15	Lalb_Chr15	4960985	4961259	CDS:Lalb_Chr15g0080311.2	1	CDS	89.01	1e-52	246
a37595_Lalb_Chr00c17	Lalb_Chr00c17	131089	131363	CDS:Lalb_Chr00c17g0405011.3	1	CDS	91.21	b37595_Lalb_Chr15	Lalb_Chr15	5012157	5012431	CDS:Lalb_Chr15g0080331.2	1	CDS	91.21	4e-54	196
a37595_Lalb_Chr00c17	Lalb_Chr00c17	131089	131363	CDS:Lalb_Chr00c17g0405011.3	1	CDS	84.81	b37595_Lalb_Chr15	Lalb_Chr15	5066209	5066486	CDS:Lalb_Chr15g0080351.2	1	CDS	84.81	2e-52	405
a37595_Lalb_Chr00c17	Lalb_Chr00c17	131089	131363	CDS:Lalb_Chr00c17g0405011.3	1	CDS	100	b37595_Lalb_Chr15	Lalb_Chr15	9613328	9613602	CDS:Lalb_Chr15g0080931.3	-1	CDS	100	8e-59	161
a37595_Lalb_Chr00c17	Lalb_Chr00c17	131089	131363	CDS:Lalb_Chr00c17g0405011.3	1	CDS	100	b37595_Lalb_Chr15	Lalb_Chr15	9651109	9651383	CDS:Lalb_Chr15g0080941.3	-1	CDS	100	8e-59	68
a37595_Lalb_Chr00c17	Lalb_Chr00c17	131089	131363	CDS:Lalb_Chr00c17g0405011.3	1	CDS	92.31	b37595_Lalb_Chr15	Lalb_Chr15	11111702	11111976	CDS:Lalb_Chr15g0081281.3	-1	CDS	92.31	8e-55	307
a37595_Lalb_Chr00c17	Lalb_Chr00c17	131089	131363	CDS:Lalb_Chr00c17g0405011.3	1	CDS	92.31	b37595_Lalb_Chr15	Lalb_Chr15	11176383	11176657	CDS:Lalb_Chr15g0081311.3	-1	CDS	92.31	4e-54	116
a37595_Lalb_Chr00c17	Lalb_Chr00c17	131920	132174	CDS:Lalb_Chr00c17g0405011.4	1	CDS	89.41	b37595_Lalb_Chr15	Lalb_Chr15	4961810	4962064	CDS:Lalb_Chr15g0080311.3	1	CDS	89.41	3e-48	165
a37595_Lalb_Chr00c17	Lalb_Chr00c17	131920	132174	CDS:Lalb_Chr00c17g0405011.4	1	CDS	89.41	b37595_Lalb_Chr15	Lalb_Chr15	5012982	5013236	CDS:Lalb_Chr15g0080331.3	1	CDS	89.41	3e-48	383
a37595_Lalb_Chr00c17	Lalb_Chr00c17	131920	132174	CDS:Lalb_Chr00c17g0405011.4	1	CDS	89.41	b37595_Lalb_Chr15	Lalb_Chr15	5066948	5067202	CDS:Lalb_Chr15g0080351.3	1	CDS	89.41	3e-48	452
a37595_Lalb_Chr00c17	Lalb_Chr00c17	131920	132174	CDS:Lalb_Chr00c17g0405011.4	1	CDS	100	b37595_Lalb_Chr15	Lalb_Chr15	9612517	9612771	CDS:Lalb_Chr15g0080931.4	-1	CDS	100	4e-55	211
a37595_Lalb_Chr00c17	Lalb_Chr00c17	131920	132174	CDS:Lalb_Chr00c17g0405011.4	1	CDS	100	b37595_Lalb_Chr15	Lalb_Chr15	9650298	9650552	CDS:Lalb_Chr15g0080941.4	-1	CDS	100	4e-55	118
a37595_Lalb_Chr00c17	Lalb_Chr00c17	131920	132174	CDS:Lalb_Chr00c17g0405011.4	1	CDS	82.35	b37595_Lalb_Chr15	Lalb_Chr15	11111089	11111343	CDS:Lalb_Chr15g0081281.4	-1	CDS	82.35	1e-45	352
a37595_Lalb_Chr00c17	Lalb_Chr00c17	131920	132174	CDS:Lalb_Chr00c17g0405011.4	1	CDS	82.14	b37595_Lalb_Chr15	Lalb_Chr15	11175732	11175986	CDS:Lalb_Chr15g0081311.4	-1	CDS	82.14	4e-45	160
a37595_Lalb_Chr00c17	Lalb_Chr00c17	132573	132781	CDS:Lalb_Chr00c17g0405011.5	1	CDS	91.43	b37595_Lalb_Chr15	Lalb_Chr15	4596187	4596324	CDS:Lalb_Chr15g0080271.2	-1	CDS	91.43	2e-17	41
a37595_Lalb_Chr00c17	Lalb_Chr00c17	132573	132781	CDS:Lalb_Chr00c17g0405011.5	1	CDS	97.62	b37595_Lalb_Chr15	Lalb_Chr15	4962496	4962707	CDS:Lalb_Chr15g0080311.4	1	CDS	97.62	2e-39	203
a37595_Lalb_Chr00c17	Lalb_Chr00c17	132573	132781	CDS:Lalb_Chr00c17g0405011.5	1	CDS	97.62	b37595_Lalb_Chr15	Lalb_Chr15	5013668	5013879	CDS:Lalb_Chr15g0080331.4	1	CDS	97.62	2e-39	421
a37595_Lalb_Chr00c17	Lalb_Chr00c17	132573	132781	CDS:Lalb_Chr00c17g0405011.5	1	CDS	97.62	b37595_Lalb_Chr15	Lalb_Chr15	5067612	5067823	CDS:Lalb_Chr15g0080351.4	1	CDS	97.62	2e-39	490
a37595_Lalb_Chr00c17	Lalb_Chr00c17	132573	132781	CDS:Lalb_Chr00c17g0405011.5	1	CDS	100	b37595_Lalb_Chr15	Lalb_Chr15	9611910	9612118	CDS:Lalb_Chr15g0080931.5	-1	CDS	100	1e-44	255
a37595_Lalb_Chr00c17	Lalb_Chr00c17	132573	132781	CDS:Lalb_Chr00c17g0405011.5	1	CDS	100	b37595_Lalb_Chr15	Lalb_Chr15	9649691	9649899	CDS:Lalb_Chr15g0080941.5	-1	CDS	100	1e-44	162
a37595_Lalb_Chr00c17	Lalb_Chr00c17	132573	132781	CDS:Lalb_Chr00c17g0405011.5	1	CDS	90.48	b37595_Lalb_Chr15	Lalb_Chr15	11110558	11110769	CDS:Lalb_Chr15g0081281.5	-1	CDS	90.48	3e-33	384
a37595_Lalb_Chr00c17	Lalb_Chr00c17	132573	132781	CDS:Lalb_Chr00c17g0405011.5	1	CDS	93.02	b37595_Lalb_Chr15	Lalb_Chr15	11175194	11175405	CDS:Lalb_Chr15g0081311.5	-1	CDS	93.02	2e-35	194
a37595_Lalb_Chr00c17	Lalb_Chr00c17	133003	133108	CDS:Lalb_Chr00c17g0405011.6	1	CDS	100	b37595_Lalb_Chr15	Lalb_Chr15	9611583	9611688	CDS:Lalb_Chr15g0080931.6	-1	CDS	100	4e-20	274
a37595_Lalb_Chr00c17	Lalb_Chr00c17	133003	133108	CDS:Lalb_Chr00c17g0405011.6	1	CDS	100	b37595_Lalb_Chr15	Lalb_Chr15	9649364	9649469	CDS:Lalb_Chr15g0080941.6	-1	CDS	100	4e-20	181
a37595_Lalb_Chr00c17	Lalb_Chr00c17	133265	133423	CDS:Lalb_Chr00c17g0405011.7	1	CDS	94.23	b37595_Lalb_Chr15	Lalb_Chr15	4826790	4826948	CDS:Lalb_Chr15g0080301.2	-1	CDS	94.23	7e-28	273
a37595_Lalb_Chr00c17	Lalb_Chr00c17	133265	133423	CDS:Lalb_Chr00c17g0405011.7	1	CDS	94.23	b37595_Lalb_Chr15	Lalb_Chr15	4963214	4963372	CDS:Lalb_Chr15g0080311.6	1	CDS	94.23	5e-28	230
a37595_Lalb_Chr00c17	Lalb_Chr00c17	133265	133423	CDS:Lalb_Chr00c17g0405011.7	1	CDS	94.23	b37595_Lalb_Chr15	Lalb_Chr15	5014386	5014544	CDS:Lalb_Chr15g0080331.6	1	CDS	94.23	5e-28	448
a37595_Lalb_Chr00c17	Lalb_Chr00c17	133265	133423	CDS:Lalb_Chr00c17g0405011.7	1	CDS	94.23	b37595_Lalb_Chr15	Lalb_Chr15	5068330	5068488	CDS:Lalb_Chr15g0080351.6	1	CDS	94.23	5e-28	517
a37595_Lalb_Chr00c17	Lalb_Chr00c17	133265	133423	CDS:Lalb_Chr00c17g0405011.7	1	CDS	100	b37595_Lalb_Chr15	Lalb_Chr15	9611268	9611426	CDS:Lalb_Chr15g0080931.7	-1	CDS	100	7e-31	304
a37595_Lalb_Chr00c17	Lalb_Chr00c17	133265	133423	CDS:Lalb_Chr00c17g0405011.7	1	CDS	100	b37595_Lalb_Chr15	Lalb_Chr15	9649049	9649207	CDS:Lalb_Chr15g0080941.7	-1	CDS	100	7e-31	211
a37595_Lalb_Chr00c17	Lalb_Chr00c17	133265	133423	CDS:Lalb_Chr00c17g0405011.7	1	CDS	86.79	b37595_Lalb_Chr15	Lalb_Chr15	11109824	11109982	CDS:Lalb_Chr15g0081281.7	-1	CDS	86.79	3e-25	408
a37595_Lalb_Chr00c17	Lalb_Chr00c17	169473	169845	CDS:Lalb_Chr00c17g0405021.1	1	CDS	82.08	b37595_Lalb_Chr15	Lalb_Chr15	4598957	4599275	CDS:Lalb_Chr15g0080281.1	-1	CDS	82.08	9e-55	323
a37595_Lalb_Chr00c17	Lalb_Chr00c17	169473	169845	CDS:Lalb_Chr00c17g0405021.1	1	CDS	88.68	b37595_Lalb_Chr15	Lalb_Chr15	5010719	5011081	CDS:Lalb_Chr15g0080321.1	1	CDS	88.68	5e-61	246
a37595_Lalb_Chr00c17	Lalb_Chr00c17	169473	169845	CDS:Lalb_Chr00c17g0405021.1	1	CDS	89.62	b37595_Lalb_Chr15	Lalb_Chr15	5064773	5065135	CDS:Lalb_Chr15g0080341.1	1	CDS	89.62	2e-61	498
a37595_Lalb_Chr00c17	Lalb_Chr00c17	169473	169845	CDS:Lalb_Chr00c17g0405021.1	1	CDS	86.29	b37595_Lalb_Chr15	Lalb_Chr15	11113439	11113837	CDS:Lalb_Chr15g0081291.1	-1	CDS	86.29	8e-70	244
a37595_Lalb_Chr00c17	Lalb_Chr00c17	169473	169845	CDS:Lalb_Chr00c17g0405021.1	1	CDS	84.68	b37595_Lalb_Chr15	Lalb_Chr15	11177915	11178328	CDS:Lalb_Chr15g0081321.1	-1	CDS	84.68	1e-68	50
a37595_Lalb_Chr00c17	Lalb_Chr00c17	170856	170963	CDS:Lalb_Chr00c17g0405021.2	1	CDS	100	b37595_Lalb_Chr15	Lalb_Chr15	9613699	9613806	CDS:Lalb_Chr15g0080931.2	-1	CDS	100	3e-19	229
a37595_Lalb_Chr00c17	Lalb_Chr00c17	170856	170963	CDS:Lalb_Chr00c17g0405021.2	1	CDS	100	b37595_Lalb_Chr15	Lalb_Chr15	9651480	9651587	CDS:Lalb_Chr15g0080941.2	-1	CDS	100	3e-19	18
a37595_Lalb_Chr00c17	Lalb_Chr00c17	170856	170963	CDS:Lalb_Chr00c17g0405021.2	1	CDS	91.43	b37595_Lalb_Chr15	Lalb_Chr15	11112073	11112180	CDS:Lalb_Chr15g0081281.2	-1	CDS	91.43	5e-17	260
a37595_Lalb_Chr00c17	Lalb_Chr00c17	170856	170963	CDS:Lalb_Chr00c17g0405021.2	1	CDS	91.43	b37595_Lalb_Chr15	Lalb_Chr15	11176754	11176861	CDS:Lalb_Chr15g0081311.2	-1	CDS	91.43	5e-17	66
a37595_Lalb_Chr00c17	Lalb_Chr00c17	171060	171334	CDS:Lalb_Chr00c17g0405021.3	1	CDS	89.01	b37595_Lalb_Chr15	Lalb_Chr15	4960985	4961259	CDS:Lalb_Chr15g0080311.2	1	CDS	89.01	1e-52	296
a37595_Lalb_Chr00c17	Lalb_Chr00c17	171060	171334	CDS:Lalb_Chr00c17g0405021.3	1	CDS	91.21	b37595_Lalb_Chr15	Lalb_Chr15	5012157	5012431	CDS:Lalb_Chr15g0080331.2	1	CDS	91.21	4e-54	330
a37595_Lalb_Chr00c17	Lalb_Chr00c17	171060	171334	CDS:Lalb_Chr00c17g0405021.3	1	CDS	84.81	b37595_Lalb_Chr15	Lalb_Chr15	5066209	5066486	CDS:Lalb_Chr15g0080351.2	1	CDS	84.81	2e-52	548
a37595_Lalb_Chr00c17	Lalb_Chr00c17	171060	171334	CDS:Lalb_Chr00c17g0405021.3	1	CDS	100	b37595_Lalb_Chr15	Lalb_Chr15	9613328	9613602	CDS:Lalb_Chr15g0080931.3	-1	CDS	100	8e-59	279
a37595_Lalb_Chr00c17	Lalb_Chr00c17	171060	171334	CDS:Lalb_Chr00c17g0405021.3	1	CDS	100	b37595_Lalb_Chr15	Lalb_Chr15	9651109	9651383	CDS:Lalb_Chr15g0080941.3	-1	CDS	100	8e-59	68
a37595_Lalb_Chr00c17	Lalb_Chr00c17	171060	171334	CDS:Lalb_Chr00c17g0405021.3	1	CDS	92.31	b37595_Lalb_Chr15	Lalb_Chr15	11111702	11111976	CDS:Lalb_Chr15g0081281.3	-1	CDS	92.31	8e-55	310
a37595_Lalb_Chr00c17	Lalb_Chr00c17	171060	171334	CDS:Lalb_Chr00c17g0405021.3	1	CDS	92.31	b37595_Lalb_Chr15	Lalb_Chr15	11176383	11176657	CDS:Lalb_Chr15g0081311.3	-1	CDS	92.31	4e-54	116
a37595_Lalb_Chr00c17	Lalb_Chr00c17	171890	172144	CDS:Lalb_Chr00c17g0405021.4	1	CDS	92.86	b37595_Lalb_Chr15	Lalb_Chr15	4596930	4597052	CDS:Lalb_Chr15g0080271.1	-1	CDS	92.86	4e-11	333
a37595_Lalb_Chr00c17	Lalb_Chr00c17	171890	172144	CDS:Lalb_Chr00c17g0405021.4	1	CDS	89.41	b37595_Lalb_Chr15	Lalb_Chr15	4961810	4962064	CDS:Lalb_Chr15g0080311.3	1	CDS	89.41	3e-48	188
a37595_Lalb_Chr00c17	Lalb_Chr00c17	171890	172144	CDS:Lalb_Chr00c17g0405021.4	1	CDS	89.41	b37595_Lalb_Chr15	Lalb_Chr15	5012982	5013236	CDS:Lalb_Chr15g0080331.3	1	CDS	89.41	3e-48	377
a37595_Lalb_Chr00c17	Lalb_Chr00c17	171890	172144	CDS:Lalb_Chr00c17g0405021.4	1	CDS	89.41	b37595_Lalb_Chr15	Lalb_Chr15	5066948	5067202	CDS:Lalb_Chr15g0080351.3	1	CDS	89.41	3e-48	595
a37595_Lalb_Chr00c17	Lalb_Chr00c17	171890	172144	CDS:Lalb_Chr00c17g0405021.4	1	CDS	100	b37595_Lalb_Chr15	Lalb_Chr15	9612517	9612771	CDS:Lalb_Chr15g0080931.4	-1	CDS	100	4e-55	329
a37595_Lalb_Chr00c17	Lalb_Chr00c17	171890	172144	CDS:Lalb_Chr00c17g0405021.4	1	CDS	100	b37595_Lalb_Chr15	Lalb_Chr15	9650298	9650552	CDS:Lalb_Chr15g0080941.4	-1	CDS	100	4e-55	118
a37595_Lalb_Chr00c17	Lalb_Chr00c17	171890	172144	CDS:Lalb_Chr00c17g0405021.4	1	CDS	82.35	b37595_Lalb_Chr15	Lalb_Chr15	11111089	11111343	CDS:Lalb_Chr15g0081281.4	-1	CDS	82.35	1e-45	355
a37595_Lalb_Chr00c17	Lalb_Chr00c17	171890	172144	CDS:Lalb_Chr00c17g0405021.4	1	CDS	82.14	b37595_Lalb_Chr15	Lalb_Chr15	11175732	11175986	CDS:Lalb_Chr15g0081311.4	-1	CDS	82.14	4e-45	160
a37595_Lalb_Chr00c17	Lalb_Chr00c17	172543	172751	CDS:Lalb_Chr00c17g0405021.5	1	CDS	91.43	b37595_Lalb_Chr15	Lalb_Chr15	4596187	4596324	CDS:Lalb_Chr15g0080271.2	-1	CDS	91.43	2e-17	349
a37595_Lalb_Chr00c17	Lalb_Chr00c17	172543	172751	CDS:Lalb_Chr00c17g0405021.5	1	CDS	97.62	b37595_Lalb_Chr15	Lalb_Chr15	4962496	4962707	CDS:Lalb_Chr15g0080311.4	1	CDS	97.62	2e-39	226
a37595_Lalb_Chr00c17	Lalb_Chr00c17	172543	172751	CDS:Lalb_Chr00c17g0405021.5	1	CDS	97.62	b37595_Lalb_Chr15	Lalb_Chr15	5013668	5013879	CDS:Lalb_Chr15g0080331.4	1	CDS	97.62	2e-39	415
a37595_Lalb_Chr00c17	Lalb_Chr00c17	172543	172751	CDS:Lalb_Chr00c17g0405021.5	1	CDS	97.62	b37595_Lalb_Chr15	Lalb_Chr15	5067612	5067823	CDS:Lalb_Chr15g0080351.4	1	CDS	97.62	2e-39	633
a37595_Lalb_Chr00c17	Lalb_Chr00c17	172543	172751	CDS:Lalb_Chr00c17g0405021.5	1	CDS	100	b37595_Lalb_Chr15	Lalb_Chr15	9611910	9612118	CDS:Lalb_Chr15g0080931.5	-1	CDS	100	1e-44	373
a37595_Lalb_Chr00c17	Lalb_Chr00c17	172543	172751	CDS:Lalb_Chr00c17g0405021.5	1	CDS	100	b37595_Lalb_Chr15	Lalb_Chr15	9649691	9649899	CDS:Lalb_Chr15g0080941.5	-1	CDS	100	1e-44	162
a37595_Lalb_Chr00c17	Lalb_Chr00c17	172543	172751	CDS:Lalb_Chr00c17g0405021.5	1	CDS	90.48	b37595_Lalb_Chr15	Lalb_Chr15	11110558	11110769	CDS:Lalb_Chr15g0081281.5	-1	CDS	90.48	3e-33	387
a37595_Lalb_Chr00c17	Lalb_Chr00c17	172543	172751	CDS:Lalb_Chr00c17g0405021.5	1	CDS	93.02	b37595_Lalb_Chr15	Lalb_Chr15	11175194	11175405	CDS:Lalb_Chr15g0081311.5	-1	CDS	93.02	2e-35	194
a37595_Lalb_Chr00c17	Lalb_Chr00c17	172973	173078	CDS:Lalb_Chr00c17g0405021.6	1	CDS	100	b37595_Lalb_Chr15	Lalb_Chr15	9611583	9611688	CDS:Lalb_Chr15g0080931.6	-1	CDS	100	4e-20	392
a37595_Lalb_Chr00c17	Lalb_Chr00c17	172973	173078	CDS:Lalb_Chr00c17g0405021.6	1	CDS	100	b37595_Lalb_Chr15	Lalb_Chr15	9649364	9649469	CDS:Lalb_Chr15g0080941.6	-1	CDS	100	4e-20	181
a37595_Lalb_Chr00c17	Lalb_Chr00c17	173235	173393	CDS:Lalb_Chr00c17g0405021.7	1	CDS	88.68	b37595_Lalb_Chr15	Lalb_Chr15	4595498	4595656	CDS:Lalb_Chr15g0080271.3	-1	CDS	88.68	2e-25	373
a37595_Lalb_Chr00c17	Lalb_Chr00c17	173235	173393	CDS:Lalb_Chr00c17g0405021.7	1	CDS	94.23	b37595_Lalb_Chr15	Lalb_Chr15	4826790	4826948	CDS:Lalb_Chr15g0080301.2	-1	CDS	94.23	7e-28	323
a37595_Lalb_Chr00c17	Lalb_Chr00c17	173235	173393	CDS:Lalb_Chr00c17g0405021.7	1	CDS	94.23	b37595_Lalb_Chr15	Lalb_Chr15	4963214	4963372	CDS:Lalb_Chr15g0080311.6	1	CDS	94.23	5e-28	253
a37595_Lalb_Chr00c17	Lalb_Chr00c17	173235	173393	CDS:Lalb_Chr00c17g0405021.7	1	CDS	94.23	b37595_Lalb_Chr15	Lalb_Chr15	5014386	5014544	CDS:Lalb_Chr15g0080331.6	1	CDS	94.23	5e-28	442
a37595_Lalb_Chr00c17	Lalb_Chr00c17	173235	173393	CDS:Lalb_Chr00c17g0405021.7	1	CDS	94.23	b37595_Lalb_Chr15	Lalb_Chr15	5068330	5068488	CDS:Lalb_Chr15g0080351.6	1	CDS	94.23	5e-28	660
a37595_Lalb_Chr00c17	Lalb_Chr00c17	173235	173393	CDS:Lalb_Chr00c17g0405021.7	1	CDS	100	b37595_Lalb_Chr15	Lalb_Chr15	9611268	9611426	CDS:Lalb_Chr15g0080931.7	-1	CDS	100	7e-31	422
a37595_Lalb_Chr00c17	Lalb_Chr00c17	173235	173393	CDS:Lalb_Chr00c17g0405021.7	1	CDS	100	b37595_Lalb_Chr15	Lalb_Chr15	9649049	9649207	CDS:Lalb_Chr15g0080941.7	-1	CDS	100	7e-31	211
a37595_Lalb_Chr00c17	Lalb_Chr00c17	173235	173393	CDS:Lalb_Chr00c17g0405021.7	1	CDS	86.79	b37595_Lalb_Chr15	Lalb_Chr15	11109824	11109982	CDS:Lalb_Chr15g0081281.7	-1	CDS	86.79	3e-25	411
a37595_Lalb_Chr00c17	Lalb_Chr00c17	258680	259052	CDS:Lalb_Chr00c17g0405051.1	1	CDS	82.08	b37595_Lalb_Chr15	Lalb_Chr15	4598957	4599275	CDS:Lalb_Chr15g0080281.1	-1	CDS	82.08	9e-55	373
a37595_Lalb_Chr00c17	Lalb_Chr00c17	258680	259052	CDS:Lalb_Chr00c17g0405051.1	1	CDS	88.68	b37595_Lalb_Chr15	Lalb_Chr15	5010719	5011081	CDS:Lalb_Chr15g0080321.1	1	CDS	88.68	5e-61	303
a37595_Lalb_Chr00c17	Lalb_Chr00c17	258680	259052	CDS:Lalb_Chr00c17g0405051.1	1	CDS	89.62	b37595_Lalb_Chr15	Lalb_Chr15	5064773	5065135	CDS:Lalb_Chr15g0080341.1	1	CDS	89.62	2e-61	492
a37595_Lalb_Chr00c17	Lalb_Chr00c17	258680	259052	CDS:Lalb_Chr00c17g0405051.1	1	CDS	100	b37595_Lalb_Chr15	Lalb_Chr15	9614817	9615189	CDS:Lalb_Chr15g0080931.1	-1	CDS	100	5e-81	261
a37595_Lalb_Chr00c17	Lalb_Chr00c17	258680	259052	CDS:Lalb_Chr00c17g0405051.1	1	CDS	86.29	b37595_Lalb_Chr15	Lalb_Chr15	11113439	11113837	CDS:Lalb_Chr15g0081291.1	-1	CDS	86.29	8e-70	244
a37595_Lalb_Chr00c17	Lalb_Chr00c17	260029	260136	CDS:Lalb_Chr00c17g0405051.2	1	CDS	100	b37595_Lalb_Chr15	Lalb_Chr15	9613699	9613806	CDS:Lalb_Chr15g0080931.2	-1	CDS	100	3e-19	279
a37595_Lalb_Chr00c17	Lalb_Chr00c17	260029	260136	CDS:Lalb_Chr00c17g0405051.2	1	CDS	91.43	b37595_Lalb_Chr15	Lalb_Chr15	11112073	11112180	CDS:Lalb_Chr15g0081281.2	-1	CDS	91.43	5e-17	260
a37595_Lalb_Chr00c17	Lalb_Chr00c17	260233	260507	CDS:Lalb_Chr00c17g0405051.3	1	CDS	91.21	b37595_Lalb_Chr15	Lalb_Chr15	5012157	5012431	CDS:Lalb_Chr15g0080331.2	1	CDS	91.21	4e-54	353
a37595_Lalb_Chr00c17	Lalb_Chr00c17	260233	260507	CDS:Lalb_Chr00c17g0405051.3	1	CDS	84.81	b37595_Lalb_Chr15	Lalb_Chr15	5066209	5066486	CDS:Lalb_Chr15g0080351.2	1	CDS	84.81	2e-52	542
a37595_Lalb_Chr00c17	Lalb_Chr00c17	260233	260507	CDS:Lalb_Chr00c17g0405051.3	1	CDS	100	b37595_Lalb_Chr15	Lalb_Chr15	9613328	9613602	CDS:Lalb_Chr15g0080931.3	-1	CDS	100	8e-59	329
a37595_Lalb_Chr00c17	Lalb_Chr00c17	260233	260507	CDS:Lalb_Chr00c17g0405051.3	1	CDS	92.31	b37595_Lalb_Chr15	Lalb_Chr15	11111702	11111976	CDS:Lalb_Chr15g0081281.3	-1	CDS	92.31	8e-55	310
a37595_Lalb_Chr00c17	Lalb_Chr00c17	261064	261318	CDS:Lalb_Chr00c17g0405051.4	1	CDS	92.86	b37595_Lalb_Chr15	Lalb_Chr15	4596930	4597052	CDS:Lalb_Chr15g0080271.1	-1	CDS	92.86	4e-11	383
a37595_Lalb_Chr00c17	Lalb_Chr00c17	261064	261318	CDS:Lalb_Chr00c17g0405051.4	1	CDS	89.41	b37595_Lalb_Chr15	Lalb_Chr15	5012982	5013236	CDS:Lalb_Chr15g0080331.3	1	CDS	89.41	3e-48	400
a37595_Lalb_Chr00c17	Lalb_Chr00c17	261064	261318	CDS:Lalb_Chr00c17g0405051.4	1	CDS	89.41	b37595_Lalb_Chr15	Lalb_Chr15	5066948	5067202	CDS:Lalb_Chr15g0080351.3	1	CDS	89.41	3e-48	589
a37595_Lalb_Chr00c17	Lalb_Chr00c17	261064	261318	CDS:Lalb_Chr00c17g0405051.4	1	CDS	100	b37595_Lalb_Chr15	Lalb_Chr15	9612517	9612771	CDS:Lalb_Chr15g0080931.4	-1	CDS	100	4e-55	379
a37595_Lalb_Chr00c17	Lalb_Chr00c17	261064	261318	CDS:Lalb_Chr00c17g0405051.4	1	CDS	82.35	b37595_Lalb_Chr15	Lalb_Chr15	11111089	11111343	CDS:Lalb_Chr15g0081281.4	-1	CDS	82.35	1e-45	355
a37595_Lalb_Chr00c17	Lalb_Chr00c17	261717	261925	CDS:Lalb_Chr00c17g0405051.5	1	CDS	91.43	b37595_Lalb_Chr15	Lalb_Chr15	4596187	4596324	CDS:Lalb_Chr15g0080271.2	-1	CDS	91.43	2e-17	399
a37595_Lalb_Chr00c17	Lalb_Chr00c17	261717	261925	CDS:Lalb_Chr00c17g0405051.5	1	CDS	97.62	b37595_Lalb_Chr15	Lalb_Chr15	5013668	5013879	CDS:Lalb_Chr15g0080331.4	1	CDS	97.62	2e-39	438
a37595_Lalb_Chr00c17	Lalb_Chr00c17	261717	261925	CDS:Lalb_Chr00c17g0405051.5	1	CDS	97.62	b37595_Lalb_Chr15	Lalb_Chr15	5067612	5067823	CDS:Lalb_Chr15g0080351.4	1	CDS	97.62	2e-39	627
a37595_Lalb_Chr00c17	Lalb_Chr00c17	261717	261925	CDS:Lalb_Chr00c17g0405051.5	1	CDS	100	b37595_Lalb_Chr15	Lalb_Chr15	9611910	9612118	CDS:Lalb_Chr15g0080931.5	-1	CDS	100	1e-44	423
a37595_Lalb_Chr00c17	Lalb_Chr00c17	261717	261925	CDS:Lalb_Chr00c17g0405051.5	1	CDS	90.48	b37595_Lalb_Chr15	Lalb_Chr15	11110558	11110769	CDS:Lalb_Chr15g0081281.5	-1	CDS	90.48	3e-33	387
a37595_Lalb_Chr00c17	Lalb_Chr00c17	262147	262252	CDS:Lalb_Chr00c17g0405051.6	1	CDS	100	b37595_Lalb_Chr15	Lalb_Chr15	9611583	9611688	CDS:Lalb_Chr15g0080931.6	-1	CDS	100	4e-20	442
a37595_Lalb_Chr00c17	Lalb_Chr00c17	262409	262567	CDS:Lalb_Chr00c17g0405051.7	1	CDS	88.46	b37595_Lalb_Chr15	Lalb_Chr15	4595498	4595656	CDS:Lalb_Chr15g0080271.3	-1	CDS	88.46	4e-26	424
a37595_Lalb_Chr00c17	Lalb_Chr00c17	262409	262567	CDS:Lalb_Chr00c17g0405051.7	1	CDS	94.23	b37595_Lalb_Chr15	Lalb_Chr15	5014386	5014544	CDS:Lalb_Chr15g0080331.6	1	CDS	94.23	5e-28	465
a37595_Lalb_Chr00c17	Lalb_Chr00c17	262409	262567	CDS:Lalb_Chr00c17g0405051.7	1	CDS	94.23	b37595_Lalb_Chr15	Lalb_Chr15	5068330	5068488	CDS:Lalb_Chr15g0080351.6	1	CDS	94.23	5e-28	654
a37595_Lalb_Chr00c17	Lalb_Chr00c17	262409	262567	CDS:Lalb_Chr00c17g0405051.7	1	CDS	100	b37595_Lalb_Chr15	Lalb_Chr15	9611268	9611426	CDS:Lalb_Chr15g0080931.7	-1	CDS	100	7e-31	472
a<db_genome_id>_<chr>	chr1	start1	stop1	name1	strand1	type1	percent_id1	b<db_genome_id>_<chr>	chr2	start2	stop2	name2	strand2	type2	percent_id2	eval	block_score
a37595_Lalb_Chr00c21	Lalb_Chr00c21	1460	2239	CDS:Lalb_Chr00c21g0405111.1	-1	CDS	100	b37595_Lalb_Chr00c24	Lalb_Chr00c24	136074	136787	CDS:Lalb_Chr00c24g0407171.1	-1	CDS	100	8e-164	50
a37595_Lalb_Chr00c21	Lalb_Chr00c21	26577	26879	CDS:Lalb_Chr00c21g0405211.1	1	CDS	100	b37595_Lalb_Chr00c24	Lalb_Chr00c24	135768	136070	CDS:Lalb_Chr00c24g0407161.1	-1	CDS	100	1e-66	100
a37595_Lalb_Chr00c21	Lalb_Chr00c21	75802	76983	CDS:Lalb_Chr00c21g0405421.1	1	CDS	100	b37595_Lalb_Chr00c24	Lalb_Chr00c24	133195	134376	CDS:Lalb_Chr00c24g0407141.1	-1	CDS	100	1e-250	147
a37595_Lalb_Chr00c21	Lalb_Chr00c21	83384	83566	CDS:Lalb_Chr00c21g0405481.1	1	CDS	100	b37595_Lalb_Chr00c24	Lalb_Chr00c24	126612	126794	CDS:Lalb_Chr00c24g0407131.1	-1	CDS	100	4e-41	187
a37595_Lalb_Chr00c21	Lalb_Chr00c21	118230	119030	CDS:Lalb_Chr00c21g0405651.1	-1	CDS	100	b37595_Lalb_Chr00c24	Lalb_Chr00c24	91145	91945	CDS:Lalb_Chr00c24g0407111.1	1	CDS	100	4e-165	234
a37595_Lalb_Chr00c21	Lalb_Chr00c21	134129	134428	CDS:Lalb_Chr00c21g0405731.1	1	CDS	100	b37595_Lalb_Chr00c24	Lalb_Chr00c24	75744	76043	CDS:Lalb_Chr00c24g0407091.1	-1	CDS	100	7e-64	284
a37595_Lalb_Chr00c21	Lalb_Chr00c21	137978	138478	CDS:Lalb_Chr00c21g0405751.3	-1	CDS	100	b37595_Lalb_Chr00c24	Lalb_Chr00c24	71693	72193	CDS:Lalb_Chr00c24g0407071.3	1	CDS	100	6e-106	334
a37595_Lalb_Chr00c21	Lalb_Chr00c21	138516	139974	CDS:Lalb_Chr00c21g0405751.2	-1	CDS	100	b37595_Lalb_Chr00c24	Lalb_Chr00c24	70197	71655	CDS:Lalb_Chr00c24g0407071.2	1	CDS	100	1e-250	384
a37595_Lalb_Chr00c21	Lalb_Chr00c21	143074	143238	CDS:Lalb_Chr00c21g0405771.1	-1	CDS	100	b37595_Lalb_Chr00c24	Lalb_Chr00c24	66933	67097	CDS:Lalb_Chr00c24g0407041.1	1	CDS	100	4e-31	414
a37595_Lalb_Chr00c21	Lalb_Chr00c21	143552	143737	CDS:Lalb_Chr00c21g0405781.1	-1	CDS	100	b37595_Lalb_Chr00c24	Lalb_Chr00c24	66390	66494	CDS:Lalb_Chr00c24g0407031.1	-1	CDS	100	8e-10	423
a37595_Lalb_Chr00c21	Lalb_Chr00c21	153038	153604	CDS:Lalb_Chr00c21g0405841.1	-1	CDS	100	b37595_Lalb_Chr00c24	Lalb_Chr00c24	56570	57136	CDS:Lalb_Chr00c24g0407011.1	1	CDS	100	2e-124	470
a37595_Lalb_Chr00c21	Lalb_Chr00c21	153845	154117	CDS:Lalb_Chr00c21g0405851.1	-1	CDS	100	b37595_Lalb_Chr00c24	Lalb_Chr00c24	56057	56329	CDS:Lalb_Chr00c24g0407001.1	1	CDS	100	2e-60	520
a37595_Lalb_Chr00c21	Lalb_Chr00c21	154224	154604	CDS:Lalb_Chr00c21g0405861.1	-1	CDS	100	b37595_Lalb_Chr00c24	Lalb_Chr00c24	55570	55950	CDS:Lalb_Chr00c24g0406991.1	1	CDS	100	3e-84	570
a<db_genome_id>_<chr>	chr1	start1	stop1	name1	strand1	type1	percent_id1	b<db_genome_id>_<chr>	chr2	start2	stop2	name2	strand2	type2	percent_id2	eval	block_score
a37595_Lalb_Chr00c21	Lalb_Chr00c21	223462	224001	CDS:Lalb_Chr00c21g0406191.1	1	CDS	99.44	b37595_Lalb_Chr04	Lalb_Chr04	3841644	3842795	CDS:Lalb_Chr04g0253361.2	1	CDS	99.44	2e-123	50
a37595_Lalb_Chr00c21	Lalb_Chr00c21	227475	228394	CDS:Lalb_Chr00c21g0406201.1	1	CDS	100	b37595_Lalb_Chr04	Lalb_Chr04	3846283	3847199	CDS:Lalb_Chr04g0253371.1	1	CDS	100	2e-169	100
a37595_Lalb_Chr00c21	Lalb_Chr00c21	229472	229636	CDS:Lalb_Chr00c21g0406201.3	1	CDS	100	b37595_Lalb_Chr04	Lalb_Chr04	3848282	3848446	CDS:Lalb_Chr04g0253371.3	1	CDS	100	2e-21	120
a37595_Lalb_Chr00c21	Lalb_Chr00c21	246863	247180	CDS:Lalb_Chr00c21g0406211.1	1	CDS	98.59	b37595_Lalb_Chr04	Lalb_Chr04	3865501	3865883	CDS:Lalb_Chr04g0253381.1	1	CDS	98.59	2e-43	162
a37595_Lalb_Chr00c21	Lalb_Chr00c21	250618	250706	CDS:Lalb_Chr00c21g0406221.1	1	CDS	100	b37595_Lalb_Chr04	Lalb_Chr04	3869388	3869504	CDS:Lalb_Chr04g0253381.3	1	CDS	100	3e-17	178
a37595_Lalb_Chr00c21	Lalb_Chr00c21	250876	250981	CDS:Lalb_Chr00c21g0406221.2	1	CDS	100	b37595_Lalb_Chr04	Lalb_Chr04	3869674	3869914	CDS:Lalb_Chr04g0253381.4	1	CDS	100	1e-14	192
a37595_Lalb_Chr00c21	Lalb_Chr00c21	251761	251912	CDS:Lalb_Chr00c21g0406231.3	1	CDS	100	b37595_Lalb_Chr04	Lalb_Chr04	3870039	3870197	CDS:Lalb_Chr04g0253381.5	1	CDS	100	7e-31	222
a37595_Lalb_Chr00c21	Lalb_Chr00c21	252006	252075	CDS:Lalb_Chr00c21g0406231.4	1	CDS	95	b37595_Lalb_Chr04	Lalb_Chr04	3870797	3871013	CDS:Lalb_Chr04g0253381.7	1	CDS	95	9e-10	231
a37595_Lalb_Chr00c21	Lalb_Chr00c21	255189	255303	CDS:Lalb_Chr00c21g0406251.2	1	CDS	100	b37595_Lalb_Chr04	Lalb_Chr04	3873984	3874098	CDS:Lalb_Chr04g0253391.2	1	CDS	100	2e-19	249
a37595_Lalb_Chr00c21	Lalb_Chr00c21	255402	255607	CDS:Lalb_Chr00c21g0406251.3	1	CDS	100	b37595_Lalb_Chr04	Lalb_Chr04	3874198	3874403	CDS:Lalb_Chr04g0253391.3	1	CDS	100	1e-43	292
a<db_genome_id>_<chr>	chr1	start1	stop1	name1	strand1	type1	percent_id1	b<db_genome_id>_<chr>	chr2	start2	stop2	name2	strand2	type2	percent_id2	eval	block_score
a37595_Lalb_Chr00c24	Lalb_Chr00c24	55570	55950	CDS:Lalb_Chr00c24g0406991.1	1	CDS	100	b37595_Lalb_Chr00c21	Lalb_Chr00c21	154224	154604	CDS:Lalb_Chr00c21g0405861.1	-1	CDS	100	3e-84	50
a37595_Lalb_Chr00c24	Lalb_Chr00c24	56057	56329	CDS:Lalb_Chr00c24g0407001.1	1	CDS	100	b37595_Lalb_Chr00c21	Lalb_Chr00c21	153845	154117	CDS:Lalb_Chr00c21g0405851.1	-1	CDS	100	2e-60	100
a37595_Lalb_Chr00c24	Lalb_Chr00c24	56570	57136	CDS:Lalb_Chr00c24g0407011.1	1	CDS	100	b37595_Lalb_Chr00c21	Lalb_Chr00c21	153038	153604	CDS:Lalb_Chr00c21g0405841.1	-1	CDS	100	2e-124	150
a37595_Lalb_Chr00c24	Lalb_Chr00c24	66390	66494	CDS:Lalb_Chr00c24g0407031.1	-1	CDS	100	b37595_Lalb_Chr00c21	Lalb_Chr00c21	143552	143737	CDS:Lalb_Chr00c21g0405781.1	-1	CDS	100	6e-10	156
a37595_Lalb_Chr00c24	Lalb_Chr00c24	66933	67097	CDS:Lalb_Chr00c24g0407041.1	1	CDS	100	b37595_Lalb_Chr00c21	Lalb_Chr00c21	143074	143238	CDS:Lalb_Chr00c21g0405771.1	-1	CDS	100	4e-31	186
a37595_Lalb_Chr00c24	Lalb_Chr00c24	70197	71655	CDS:Lalb_Chr00c24g0407071.2	1	CDS	100	b37595_Lalb_Chr00c21	Lalb_Chr00c21	138516	139974	CDS:Lalb_Chr00c21g0405751.2	-1	CDS	100	1e-250	236
a37595_Lalb_Chr00c24	Lalb_Chr00c24	71693	72193	CDS:Lalb_Chr00c24g0407071.3	1	CDS	100	b37595_Lalb_Chr00c21	Lalb_Chr00c21	137978	138478	CDS:Lalb_Chr00c21g0405751.3	-1	CDS	100	6e-106	286
a37595_Lalb_Chr00c24	Lalb_Chr00c24	75744	76043	CDS:Lalb_Chr00c24g0407091.1	-1	CDS	100	b37595_Lalb_Chr00c21	Lalb_Chr00c21	134129	134428	CDS:Lalb_Chr00c21g0405731.1	1	CDS	100	7e-64	336
a37595_Lalb_Chr00c24	Lalb_Chr00c24	91145	91945	CDS:Lalb_Chr00c24g0407111.1	1	CDS	100	b37595_Lalb_Chr00c21	Lalb_Chr00c21	118230	119030	CDS:Lalb_Chr00c21g0405651.1	-1	CDS	100	4e-165	386
a37595_Lalb_Chr00c24	Lalb_Chr00c24	126612	126794	CDS:Lalb_Chr00c24g0407131.1	-1	CDS	100	b37595_Lalb_Chr00c21	Lalb_Chr00c21	83384	83566	CDS:Lalb_Chr00c21g0405481.1	1	CDS	100	4e-41	423
a37595_Lalb_Chr00c24	Lalb_Chr00c24	133195	134376	CDS:Lalb_Chr00c24g0407141.1	-1	CDS	100	b37595_Lalb_Chr00c21	Lalb_Chr00c21	75802	76983	CDS:Lalb_Chr00c21g0405421.1	1	CDS	100	1e-250	473
a37595_Lalb_Chr00c24	Lalb_Chr00c24	135768	136070	CDS:Lalb_Chr00c24g0407161.1	-1	CDS	100	b37595_Lalb_Chr00c21	Lalb_Chr00c21	26577	26879	CDS:Lalb_Chr00c21g0405211.1	1	CDS	100	1e-66	520
a37595_Lalb_Chr00c24	Lalb_Chr00c24	136074	136787	CDS:Lalb_Chr00c24g0407171.1	-1	CDS	100	b37595_Lalb_Chr00c21	Lalb_Chr00c21	1460	2239	CDS:Lalb_Chr00c21g0405111.1	-1	CDS	100	8e-164	570
a<db_genome_id>_<chr>	chr1	start1	stop1	name1	strand1	type1	percent_id1	b<db_genome_id>_<chr>	chr2	start2	stop2	name2	strand2	type2	percent_id2	eval	block_score
a37595_Lalb_Chr00c24	Lalb_Chr00c24	167428	167881	CDS:Lalb_Chr00c24g0407301.1	-1	CDS	100	b37595_Lalb_Chr00c54	Lalb_Chr00c54	11510	11974	CDS:Lalb_Chr00c54g0413531.1	-1	CDS	100	9e-100	50
a37595_Lalb_Chr00c24	Lalb_Chr00c24	170217	170364	CDS:Lalb_Chr00c24g0407321.1	-1	CDS	100	b37595_Lalb_Chr00c54	Lalb_Chr00c54	14268	14456	CDS:Lalb_Chr00c54g0413551.1	-1	CDS	100	1e-30	80
a37595_Lalb_Chr00c24	Lalb_Chr00c24	179726	180130	CDS:Lalb_Chr00c24g0407361.1	-1	CDS	100	b37595_Lalb_Chr00c54	Lalb_Chr00c54	24129	24284	CDS:Lalb_Chr00c54g0413571.1	-1	CDS	100	1e-26	106
a37595_Lalb_Chr00c24	Lalb_Chr00c24	183246	183860	CDS:Lalb_Chr00c24g0407381.1	-1	CDS	97.01	b37595_Lalb_Chr00c54	Lalb_Chr00c54	27604	28047	CDS:Lalb_Chr00c54g0413591.1	-1	CDS	97.01	1e-88	156
a37595_Lalb_Chr00c24	Lalb_Chr00c24	185312	185839	CDS:Lalb_Chr00c24g0407401.1	-1	CDS	100	b37595_Lalb_Chr00c54	Lalb_Chr00c54	29780	30032	CDS:Lalb_Chr00c54g0413611.1	-1	CDS	100	5e-54	206
a37595_Lalb_Chr00c24	Lalb_Chr00c24	206319	206395	CDS:Lalb_Chr00c24g0407441.8	-1	CDS	100	b37595_Lalb_Chr00c54	Lalb_Chr00c54	50509	50618	CDS:Lalb_Chr00c54g0413631.9	-1	CDS	100	4e-11	216
a37595_Lalb_Chr00c24	Lalb_Chr00c24	206884	206932	CDS:Lalb_Chr00c24g0407441.7	-1	CDS	100	b37595_Lalb_Chr00c54	Lalb_Chr00c54	51107	51155	CDS:Lalb_Chr00c54g0413631.8	-1	CDS	100	1e-05	221
a37595_Lalb_Chr00c24	Lalb_Chr00c24	208295	208369	CDS:Lalb_Chr00c24g0407441.6	-1	CDS	100	b37595_Lalb_Chr00c54	Lalb_Chr00c54	52518	52592	CDS:Lalb_Chr00c54g0413631.7	-1	CDS	100	2e-12	232
a37595_Lalb_Chr00c24	Lalb_Chr00c24	208494	208552	CDS:Lalb_Chr00c24g0407441.5	-1	CDS	100	b37595_Lalb_Chr00c54	Lalb_Chr00c54	52717	52775	CDS:Lalb_Chr00c54g0413631.6	-1	CDS	100	1e-06	238
a37595_Lalb_Chr00c24	Lalb_Chr00c24	208655	208760	CDS:Lalb_Chr00c24g0407441.4	-1	CDS	100	b37595_Lalb_Chr00c54	Lalb_Chr00c54	52878	52983	CDS:Lalb_Chr00c54g0413631.5	-1	CDS	100	7e-20	257
a37595_Lalb_Chr00c24	Lalb_Chr00c24	209547	209677	CDS:Lalb_Chr00c24g0407441.2	-1	CDS	100	b37595_Lalb_Chr00c54	Lalb_Chr00c54	53770	53900	CDS:Lalb_Chr00c54g0413631.3	-1	CDS	100	3e-25	281
a37595_Lalb_Chr00c24	Lalb_Chr00c24	210366	210545	CDS:Lalb_Chr00c24g0407451.1	-1	CDS	100	b37595_Lalb_Chr00c54	Lalb_Chr00c54	54691	54768	CDS:Lalb_Chr00c54g0413631.1	-1	CDS	100	7e-12	292
a37595_Lalb_Chr00c24	Lalb_Chr00c24	212699	212875	CDS:Lalb_Chr00c24g0407461.8	-1	CDS	100	b37595_Lalb_Chr00c54	Lalb_Chr00c54	56922	57098	CDS:Lalb_Chr00c54g0413641.9	-1	CDS	100	4e-33	324
a37595_Lalb_Chr00c24	Lalb_Chr00c24	213163	213239	CDS:Lalb_Chr00c24g0407461.7	-1	CDS	100	b37595_Lalb_Chr00c54	Lalb_Chr00c54	57386	57462	CDS:Lalb_Chr00c54g0413641.8	-1	CDS	100	1e-10	334
a37595_Lalb_Chr00c24	Lalb_Chr00c24	213520	213704	CDS:Lalb_Chr00c24g0407461.6	-1	CDS	100	b37595_Lalb_Chr00c54	Lalb_Chr00c54	57743	57972	CDS:Lalb_Chr00c54g0413641.7	-1	CDS	100	1e-38	372
a37595_Lalb_Chr00c24	Lalb_Chr00c24	213835	213886	CDS:Lalb_Chr00c24g0407461.5	-1	CDS	100	b37595_Lalb_Chr00c54	Lalb_Chr00c54	58058	58109	CDS:Lalb_Chr00c54g0413641.6	-1	CDS	100	1e-07	379
a37595_Lalb_Chr00c24	Lalb_Chr00c24	214006	214096	CDS:Lalb_Chr00c24g0407461.4	-1	CDS	100	b37595_Lalb_Chr00c54	Lalb_Chr00c54	58229	58319	CDS:Lalb_Chr00c54g0413641.5	-1	CDS	100	8e-16	394
a37595_Lalb_Chr00c24	Lalb_Chr00c24	214588	214662	CDS:Lalb_Chr00c24g0407461.3	-1	CDS	100	b37595_Lalb_Chr00c54	Lalb_Chr00c54	58811	58885	CDS:Lalb_Chr00c54g0413641.4	-1	CDS	100	3e-11	404
a37595_Lalb_Chr00c24	Lalb_Chr00c24	214745	214868	CDS:Lalb_Chr00c24g0407461.2	-1	CDS	100	b37595_Lalb_Chr00c54	Lalb_Chr00c54	58968	59039	CDS:Lalb_Chr00c54g0413641.3	-1	CDS	100	3e-11	414
a37595_Lalb_Chr00c24	Lalb_Chr00c24	215122	215276	CDS:Lalb_Chr00c24g0407461.1	-1	CDS	100	b37595_Lalb_Chr00c54	Lalb_Chr00c54	59353	59507	CDS:Lalb_Chr00c54g0413641.2	-1	CDS	100	9e-30	443
a<db_genome_id>_<chr>	chr1	start1	stop1	name1	strand1	type1	percent_id1	b<db_genome_id>_<chr>	chr2	start2	stop2	name2	strand2	type2	percent_id2	eval	block_score
a37595_Lalb_Chr00c34	Lalb_Chr00c34	12464	12878	CDS:Lalb_Chr00c34g0408451.1	1	CDS	100	b37595_Lalb_Chr12	Lalb_Chr12	4336250	4337273	CDS:Lalb_Chr12g0203211.1	1	CDS	100	7e-88	50
a37595_Lalb_Chr00c34	Lalb_Chr00c34	23695	23879	CDS:Lalb_Chr00c34g0408471.2	-1	CDS	83.33	b37595_Lalb_Chr12	Lalb_Chr12	4347519	4347994	CDS:Lalb_Chr12g0203231.3	-1	CDS	83.33	2e-29	78
a37595_Lalb_Chr00c34	Lalb_Chr00c34	28445	28575	CDS:Lalb_Chr00c34g0408491.5	-1	CDS	100	b37595_Lalb_Chr12	Lalb_Chr12	4352518	4352694	CDS:Lalb_Chr12g0203241.6	-1	CDS	100	2e-20	97
a37595_Lalb_Chr00c34	Lalb_Chr00c34	29123	29349	CDS:Lalb_Chr00c34g0408491.4	-1	CDS	98.67	b37595_Lalb_Chr12	Lalb_Chr12	4353243	4353469	CDS:Lalb_Chr12g0203241.5	-1	CDS	98.67	1e-51	147
a37595_Lalb_Chr00c34	Lalb_Chr00c34	29589	29680	CDS:Lalb_Chr00c34g0408491.3	-1	CDS	100	b37595_Lalb_Chr12	Lalb_Chr12	4353709	4353800	CDS:Lalb_Chr12g0203241.4	-1	CDS	100	2e-19	165
a37595_Lalb_Chr00c34	Lalb_Chr00c34	30078	30131	CDS:Lalb_Chr00c34g0408491.2	-1	CDS	100	b37595_Lalb_Chr12	Lalb_Chr12	4354200	4354253	CDS:Lalb_Chr12g0203241.3	-1	CDS	100	6e-07	171
a37595_Lalb_Chr00c34	Lalb_Chr00c34	30235	30360	CDS:Lalb_Chr00c34g0408491.1	-1	CDS	100	b37595_Lalb_Chr12	Lalb_Chr12	4354358	4354502	CDS:Lalb_Chr12g0203241.2	-1	CDS	100	3e-22	192
a37595_Lalb_Chr00c34	Lalb_Chr00c34	32527	32799	CDS:Lalb_Chr00c34g0408501.7	-1	CDS	100	b37595_Lalb_Chr12	Lalb_Chr12	4356634	4357181	CDS:Lalb_Chr12g0203251.7	-1	CDS	100	4e-58	242
a37595_Lalb_Chr00c34	Lalb_Chr00c34	33472	33544	CDS:Lalb_Chr00c34g0408501.5	-1	CDS	100	b37595_Lalb_Chr12	Lalb_Chr12	4357580	4357673	CDS:Lalb_Chr12g0203251.6	-1	CDS	100	7e-11	252
a37595_Lalb_Chr00c34	Lalb_Chr00c34	33653	33732	CDS:Lalb_Chr00c34g0408501.4	-1	CDS	100	b37595_Lalb_Chr12	Lalb_Chr12	4357762	4357841	CDS:Lalb_Chr12g0203251.5	-1	CDS	100	6e-14	265
a37595_Lalb_Chr00c34	Lalb_Chr00c34	33845	33896	CDS:Lalb_Chr00c34g0408501.3	-1	CDS	100	b37595_Lalb_Chr12	Lalb_Chr12	4357954	4358005	CDS:Lalb_Chr12g0203251.4	-1	CDS	100	7e-07	271
a37595_Lalb_Chr00c34	Lalb_Chr00c34	34011	34168	CDS:Lalb_Chr00c34g0408501.2	-1	CDS	100	b37595_Lalb_Chr12	Lalb_Chr12	4358120	4358277	CDS:Lalb_Chr12g0203251.3	-1	CDS	100	2e-32	302
a37595_Lalb_Chr00c34	Lalb_Chr00c34	34261	35359	CDS:Lalb_Chr00c34g0408501.1	-1	CDS	100	b37595_Lalb_Chr12	Lalb_Chr12	4358545	4359468	CDS:Lalb_Chr12g0203251.1	-1	CDS	100	1e-250	352
a37595_Lalb_Chr00c34	Lalb_Chr00c34	55601	55990	CDS:Lalb_Chr00c34g0408511.3	-1	CDS	98.18	b37595_Lalb_Chr12	Lalb_Chr12	4379492	4380757	CDS:Lalb_Chr12g0203261.1	-1	CDS	98.18	6e-79	50
a37595_Lalb_Chr00c34	Lalb_Chr00c34	80348	80440	CDS:Lalb_Chr00c34g0408531.4	1	CDS	100	b37595_Lalb_Chr12	Lalb_Chr12	4357580	4357673	CDS:Lalb_Chr12g0203251.6	-1	CDS	100	4e-15	61
a37595_Lalb_Chr00c34	Lalb_Chr00c34	80839	81386	CDS:Lalb_Chr00c34g0408531.5	1	CDS	100	b37595_Lalb_Chr12	Lalb_Chr12	4356634	4357181	CDS:Lalb_Chr12g0203251.7	-1	CDS	100	1e-125	111
a37595_Lalb_Chr00c34	Lalb_Chr00c34	82798	82973	CDS:Lalb_Chr00c34g0408541.1	1	CDS	100	b37595_Lalb_Chr12	Lalb_Chr12	4355047	4355222	CDS:Lalb_Chr12g0203241.1	-1	CDS	100	3e-22	132
a37595_Lalb_Chr00c34	Lalb_Chr00c34	83516	83660	CDS:Lalb_Chr00c34g0408541.2	1	CDS	100	b37595_Lalb_Chr12	Lalb_Chr12	4354358	4354502	CDS:Lalb_Chr12g0203241.2	-1	CDS	100	3e-26	157
a37595_Lalb_Chr00c34	Lalb_Chr00c34	88867	89001	CDS:Lalb_Chr00c34g0408551.1	1	CDS	100	b37595_Lalb_Chr12	Lalb_Chr12	4349021	4349155	CDS:Lalb_Chr12g0203231.1	-1	CDS	100	1e-24	178
a37595_Lalb_Chr00c34	Lalb_Chr00c34	89097	89292	CDS:Lalb_Chr00c34g0408551.2	1	CDS	100	b37595_Lalb_Chr12	Lalb_Chr12	4348730	4348925	CDS:Lalb_Chr12g0203231.2	-1	CDS	100	3e-40	217
a37595_Lalb_Chr00c34	Lalb_Chr00c34	90024	90499	CDS:Lalb_Chr00c34g0408551.3	1	CDS	100	b37595_Lalb_Chr12	Lalb_Chr12	4347519	4347994	CDS:Lalb_Chr12g0203231.3	-1	CDS	100	8e-110	267
a37595_Lalb_Chr00c34	Lalb_Chr00c34	99112	99546	CDS:Lalb_Chr00c34g0408571.1	-1	CDS	100	b37595_Lalb_Chr12	Lalb_Chr12	4338437	4339149	CDS:Lalb_Chr12g0203211.2	1	CDS	100	2e-99	317
a37595_Lalb_Chr00c34	Lalb_Chr00c34	109651	110109	CDS:Lalb_Chr00c34g0408601.1	-1	CDS	100	b37595_Lalb_Chr12	Lalb_Chr12	4336250	4337273	CDS:Lalb_Chr12g0203211.1	1	CDS	100	5e-70	367
a37595_Lalb_Chr00c34	Lalb_Chr00c34	128557	128747	CDS:Lalb_Chr00c34g0408611.12	-1	CDS	100	b37595_Lalb_Chr12	Lalb_Chr12	4309153	4309685	CDS:Lalb_Chr12g0203191.12	1	CDS	100	2e-38	404
a37595_Lalb_Chr00c34	Lalb_Chr00c34	128823	128923	CDS:Lalb_Chr00c34g0408611.11	-1	CDS	100	b37595_Lalb_Chr12	Lalb_Chr12	4308977	4309077	CDS:Lalb_Chr12g0203191.11	1	CDS	100	8e-17	420
a37595_Lalb_Chr00c34	Lalb_Chr00c34	129010	129153	CDS:Lalb_Chr00c34g0408611.10	-1	CDS	100	b37595_Lalb_Chr12	Lalb_Chr12	4308752	4308890	CDS:Lalb_Chr12g0203191.10	1	CDS	100	3e-26	445
a37595_Lalb_Chr00c34	Lalb_Chr00c34	129359	129406	CDS:Lalb_Chr00c34g0408611.9	-1	CDS	100	b37595_Lalb_Chr12	Lalb_Chr12	4308493	4308581	CDS:Lalb_Chr12g0203191.9	1	CDS	100	4e-07	451
a37595_Lalb_Chr00c34	Lalb_Chr00c34	129636	129708	CDS:Lalb_Chr00c34g0408611.8	-1	CDS	100	b37595_Lalb_Chr12	Lalb_Chr12	4308191	4308263	CDS:Lalb_Chr12g0203191.8	1	CDS	100	4e-11	461
a37595_Lalb_Chr00c34	Lalb_Chr00c34	130108	130204	CDS:Lalb_Chr00c34g0408611.7	-1	CDS	100	b37595_Lalb_Chr12	Lalb_Chr12	4307694	4307790	CDS:Lalb_Chr12g0203191.7	1	CDS	100	4e-17	477
a37595_Lalb_Chr00c34	Lalb_Chr00c34	130483	130694	CDS:Lalb_Chr00c34g0408611.6	-1	CDS	100	b37595_Lalb_Chr12	Lalb_Chr12	4307204	4307415	CDS:Lalb_Chr12g0203191.6	1	CDS	100	5e-45	521
a37595_Lalb_Chr00c34	Lalb_Chr00c34	130841	130944	CDS:Lalb_Chr00c34g0408611.5	-1	CDS	100	b37595_Lalb_Chr12	Lalb_Chr12	4306954	4307057	CDS:Lalb_Chr12g0203191.5	1	CDS	100	1e-19	540
a37595_Lalb_Chr00c34	Lalb_Chr00c34	131201	131273	CDS:Lalb_Chr00c34g0408611.4	-1	CDS	100	b37595_Lalb_Chr12	Lalb_Chr12	4306625	4306697	CDS:Lalb_Chr12g0203191.4	1	CDS	100	7e-11	550
a37595_Lalb_Chr00c34	Lalb_Chr00c34	131772	131886	CDS:Lalb_Chr00c34g0408611.2	-1	CDS	100	b37595_Lalb_Chr12	Lalb_Chr12	4306012	4306126	CDS:Lalb_Chr12g0203191.2	1	CDS	100	3e-20	569
a37595_Lalb_Chr00c34	Lalb_Chr00c34	132004	132243	CDS:Lalb_Chr00c34g0408611.1	-1	CDS	100	b37595_Lalb_Chr12	Lalb_Chr12	4305781	4305894	CDS:Lalb_Chr12g0203191.1	1	CDS	100	1e-20	589
a37595_Lalb_Chr00c34	Lalb_Chr00c34	140769	141305	CDS:Lalb_Chr00c34g0408621.1	-1	CDS	100	b37595_Lalb_Chr12	Lalb_Chr12	4296572	4297108	CDS:Lalb_Chr12g0203181.1	1	CDS	100	3e-118	639
a<db_genome_id>_<chr>	chr1	start1	stop1	name1	strand1	type1	percent_id1	b<db_genome_id>_<chr>	chr2	start2	stop2	name2	strand2	type2	percent_id2	eval	block_score
a37595_Lalb_Chr00c36	Lalb_Chr00c36	3297	3724	CDS:Lalb_Chr00c36g0408651.2	-1	CDS	95.76	b37595_Lalb_Chr24	Lalb_Chr24	206925	207334	CDS:Lalb_Chr24g0393021.2	1	CDS	95.76	9e-85	50
a37595_Lalb_Chr00c36	Lalb_Chr00c36	4037	4355	CDS:Lalb_Chr00c36g0408651.1	-1	CDS	100	b37595_Lalb_Chr24	Lalb_Chr24	206291	206612	CDS:Lalb_Chr24g0393021.1	1	CDS	100	6e-52	100
a37595_Lalb_Chr00c36	Lalb_Chr00c36	7836	7980	CDS:Lalb_Chr00c36g0408671.1	1	CDS	100	b37595_Lalb_Chr24	Lalb_Chr24	202668	203166	CDS:Lalb_Chr24g0393001.1	-1	CDS	100	2e-27	126
a37595_Lalb_Chr00c36	Lalb_Chr00c36	8061	8161	CDS:Lalb_Chr00c36g0408671.2	1	CDS	100	b37595_Lalb_Chr24	Lalb_Chr24	202541	202587	CDS:Lalb_Chr24g0393001.2	-1	CDS	100	2e-05	130
a37595_Lalb_Chr00c36	Lalb_Chr00c36	9658	9888	CDS:Lalb_Chr00c36g0408681.1	1	CDS	100	b37595_Lalb_Chr24	Lalb_Chr24	200831	201006	CDS:Lalb_Chr24g0393001.3	-1	CDS	100	1e-31	161
a37595_Lalb_Chr00c36	Lalb_Chr00c36	13680	13751	CDS:Lalb_Chr00c36g0408691.3	-1	CDS	100	b37595_Lalb_Chr24	Lalb_Chr24	196891	196962	CDS:Lalb_Chr24g0392991.2	1	CDS	100	1e-10	171
a37595_Lalb_Chr00c36	Lalb_Chr00c36	14026	15059	CDS:Lalb_Chr00c36g0408691.2	-1	CDS	100	b37595_Lalb_Chr24	Lalb_Chr24	195795	196616	CDS:Lalb_Chr24g0392991.1	1	CDS	100	1e-250	221
a37595_Lalb_Chr00c36	Lalb_Chr00c36	17825	18044	CDS:Lalb_Chr00c36g0408701.2	1	CDS	100	b37595_Lalb_Chr24	Lalb_Chr24	192594	192813	CDS:Lalb_Chr24g0392981.2	-1	CDS	100	2e-45	265
a37595_Lalb_Chr00c36	Lalb_Chr00c36	18794	18999	CDS:Lalb_Chr00c36g0408701.4	1	CDS	100	b37595_Lalb_Chr24	Lalb_Chr24	188545	188750	CDS:Lalb_Chr24g0392971.4	1	CDS	100	1e-42	307
a37595_Lalb_Chr00c36	Lalb_Chr00c36	22712	22931	CDS:Lalb_Chr00c36g0408711.2	-1	CDS	100	b37595_Lalb_Chr24	Lalb_Chr24	187707	187926	CDS:Lalb_Chr24g0392971.2	1	CDS	100	8e-45	351
a37595_Lalb_Chr00c36	Lalb_Chr00c36	23677	24111	CDS:Lalb_Chr00c36g0408721.1	1	CDS	100	b37595_Lalb_Chr24	Lalb_Chr24	186664	186732	CDS:Lalb_Chr24g0392961.1	-1	CDS	100	9e-09	359
a37595_Lalb_Chr00c36	Lalb_Chr00c36	24195	24246	CDS:Lalb_Chr00c36g0408721.2	1	CDS	100	b37595_Lalb_Chr24	Lalb_Chr24	186393	186444	CDS:Lalb_Chr24g0392961.3	-1	CDS	100	1e-08	367
a37595_Lalb_Chr00c36	Lalb_Chr00c36	24981	25039	CDS:Lalb_Chr00c36g0408721.3	1	CDS	100	b37595_Lalb_Chr24	Lalb_Chr24	185600	185658	CDS:Lalb_Chr24g0392961.4	-1	CDS	100	3e-08	374
a37595_Lalb_Chr00c36	Lalb_Chr00c36	26986	27031	CDS:Lalb_Chr00c36g0408721.4	1	CDS	100	b37595_Lalb_Chr24	Lalb_Chr24	183600	183645	CDS:Lalb_Chr24g0392961.5	-1	CDS	100	2e-05	378
a37595_Lalb_Chr00c36	Lalb_Chr00c36	27202	27473	CDS:Lalb_Chr00c36g0408721.5	1	CDS	100	b37595_Lalb_Chr24	Lalb_Chr24	183296	183429	CDS:Lalb_Chr24g0392961.6	-1	CDS	100	4e-23	400
a37595_Lalb_Chr00c36	Lalb_Chr00c36	29090	29203	CDS:Lalb_Chr00c36g0408731.2	-1	CDS	100	b37595_Lalb_Chr24	Lalb_Chr24	181430	181501	CDS:Lalb_Chr24g0392951.2	1	CDS	100	2e-09	408
a37595_Lalb_Chr00c36	Lalb_Chr00c36	29375	30259	CDS:Lalb_Chr00c36g0408731.1	-1	CDS	100	b37595_Lalb_Chr24	Lalb_Chr24	180371	181258	CDS:Lalb_Chr24g0392951.1	1	CDS	100	1e-250	458
a37595_Lalb_Chr00c36	Lalb_Chr00c36	31643	31993	CDS:Lalb_Chr00c36g0408741.5	-1	CDS	100	b37595_Lalb_Chr24	Lalb_Chr24	178618	178986	CDS:Lalb_Chr24g0392941.5	1	CDS	100	3e-72	508
a37595_Lalb_Chr00c36	Lalb_Chr00c36	32453	32714	CDS:Lalb_Chr00c36g0408741.4	-1	CDS	100	b37595_Lalb_Chr24	Lalb_Chr24	177916	178177	CDS:Lalb_Chr24g0392941.4	1	CDS	100	2e-58	558
a37595_Lalb_Chr00c36	Lalb_Chr00c36	33241	33452	CDS:Lalb_Chr00c36g0408741.3	-1	CDS	100	b37595_Lalb_Chr24	Lalb_Chr24	177178	177389	CDS:Lalb_Chr24g0392941.3	1	CDS	100	1e-43	601
a37595_Lalb_Chr00c36	Lalb_Chr00c36	34294	34491	CDS:Lalb_Chr00c36g0408741.2	-1	CDS	100	b37595_Lalb_Chr24	Lalb_Chr24	176139	176336	CDS:Lalb_Chr24g0392941.2	1	CDS	100	6e-43	643
a37595_Lalb_Chr00c36	Lalb_Chr00c36	34662	34745	CDS:Lalb_Chr00c36g0408741.1	-1	CDS	100	b37595_Lalb_Chr24	Lalb_Chr24	175884	175967	CDS:Lalb_Chr24g0392941.1	1	CDS	100	5e-14	656
a37595_Lalb_Chr00c36	Lalb_Chr00c36	36966	37781	CDS:Lalb_Chr00c36g0408761.1	-1	CDS	100	b37595_Lalb_Chr24	Lalb_Chr24	172848	174734	CDS:Lalb_Chr24g0392931.1	1	CDS	100	1e-178	706
a37595_Lalb_Chr00c36	Lalb_Chr00c36	42700	42843	CDS:Lalb_Chr00c36g0408771.2	-1	CDS	100	b37595_Lalb_Chr24	Lalb_Chr24	167731	167951	CDS:Lalb_Chr24g0392921.4	1	CDS	100	6e-30	735
a37595_Lalb_Chr00c36	Lalb_Chr00c36	52967	54325	CDS:Lalb_Chr00c36g0408781.1	-1	CDS	100	b37595_Lalb_Chr24	Lalb_Chr24	156315	157667	CDS:Lalb_Chr24g0392911.1	1	CDS	100	1e-250	785
a37595_Lalb_Chr00c36	Lalb_Chr00c36	69764	69838	CDS:Lalb_Chr00c36g0408791.1	1	CDS	100	b37595_Lalb_Chr24	Lalb_Chr24	140761	140835	CDS:Lalb_Chr24g0392901.1	-1	CDS	100	8e-12	796
a37595_Lalb_Chr00c36	Lalb_Chr00c36	69923	69985	CDS:Lalb_Chr00c36g0408791.2	1	CDS	100	b37595_Lalb_Chr24	Lalb_Chr24	140614	140676	CDS:Lalb_Chr24g0392901.2	-1	CDS	100	2e-09	804
a37595_Lalb_Chr00c36	Lalb_Chr00c36	70286	70627	CDS:Lalb_Chr00c36g0408791.3	1	CDS	100	b37595_Lalb_Chr24	Lalb_Chr24	139964	140305	CDS:Lalb_Chr24g0392901.3	-1	CDS	100	2e-72	854
a37595_Lalb_Chr00c36	Lalb_Chr00c36	70738	70854	CDS:Lalb_Chr00c36g0408791.4	1	CDS	100	b37595_Lalb_Chr24	Lalb_Chr24	139736	139852	CDS:Lalb_Chr24g0392901.4	-1	CDS	100	2e-23	876
a37595_Lalb_Chr00c36	Lalb_Chr00c36	71044	71376	CDS:Lalb_Chr00c36g0408791.5	1	CDS	100	b37595_Lalb_Chr24	Lalb_Chr24	139214	139546	CDS:Lalb_Chr24g0392901.5	-1	CDS	100	4e-71	926
a37595_Lalb_Chr00c36	Lalb_Chr00c36	73170	73232	CDS:Lalb_Chr00c36g0408801.8	-1	CDS	100	b37595_Lalb_Chr24	Lalb_Chr24	137357	137419	CDS:Lalb_Chr24g0392891.10	1	CDS	100	1e-06	932
a37595_Lalb_Chr00c36	Lalb_Chr00c36	73476	73544	CDS:Lalb_Chr00c36g0408801.7	-1	CDS	100	b37595_Lalb_Chr24	Lalb_Chr24	137045	137113	CDS:Lalb_Chr24g0392891.9	1	CDS	100	1e-09	941
a37595_Lalb_Chr00c36	Lalb_Chr00c36	73795	73900	CDS:Lalb_Chr00c36g0408801.6	-1	CDS	100	b37595_Lalb_Chr24	Lalb_Chr24	136688	136793	CDS:Lalb_Chr24g0392891.8	1	CDS	100	2e-17	957
a37595_Lalb_Chr00c36	Lalb_Chr00c36	74252	74307	CDS:Lalb_Chr00c36g0408801.5	-1	CDS	100	b37595_Lalb_Chr24	Lalb_Chr24	136278	136333	CDS:Lalb_Chr24g0392891.7	1	CDS	100	6e-08	964
a37595_Lalb_Chr00c36	Lalb_Chr00c36	74940	74999	CDS:Lalb_Chr00c36g0408801.4	-1	CDS	100	b37595_Lalb_Chr24	Lalb_Chr24	135584	135643	CDS:Lalb_Chr24g0392891.6	1	CDS	100	4e-07	970
a37595_Lalb_Chr00c36	Lalb_Chr00c36	75107	75191	CDS:Lalb_Chr00c36g0408801.3	-1	CDS	100	b37595_Lalb_Chr24	Lalb_Chr24	135392	135476	CDS:Lalb_Chr24g0392891.5	1	CDS	100	9e-14	983
a37595_Lalb_Chr00c36	Lalb_Chr00c36	75514	75623	CDS:Lalb_Chr00c36g0408801.2	-1	CDS	100	b37595_Lalb_Chr24	Lalb_Chr24	134975	135069	CDS:Lalb_Chr24g0392891.4	1	CDS	100	5e-13	995
a37595_Lalb_Chr00c36	Lalb_Chr00c36	75980	76036	CDS:Lalb_Chr00c36g0408801.1	-1	CDS	100	b37595_Lalb_Chr24	Lalb_Chr24	134544	134601	CDS:Lalb_Chr24g0392891.2	1	CDS	100	2e-08	1002
a37595_Lalb_Chr00c36	Lalb_Chr00c36	76388	76552	CDS:Lalb_Chr00c36g0408811.1	-1	CDS	100	b37595_Lalb_Chr24	Lalb_Chr24	134031	134182	CDS:Lalb_Chr24g0392891.1	1	CDS	100	3e-27	1028
a37595_Lalb_Chr00c36	Lalb_Chr00c36	78095	78169	CDS:Lalb_Chr00c36g0408821.9	-1	CDS	100	b37595_Lalb_Chr24	Lalb_Chr24	132265	132486	CDS:Lalb_Chr24g0392881.8	1	CDS	100	4e-13	1040
a37595_Lalb_Chr00c36	Lalb_Chr00c36	78948	79173	CDS:Lalb_Chr00c36g0408821.7	-1	CDS	100	b37595_Lalb_Chr24	Lalb_Chr24	131404	131629	CDS:Lalb_Chr24g0392881.7	1	CDS	100	2e-46	1085
a37595_Lalb_Chr00c36	Lalb_Chr00c36	79247	79314	CDS:Lalb_Chr00c36g0408821.6	-1	CDS	100	b37595_Lalb_Chr24	Lalb_Chr24	131262	131326	CDS:Lalb_Chr24g0392881.6	1	CDS	100	2e-11	1095
a37595_Lalb_Chr00c36	Lalb_Chr00c36	80073	80191	CDS:Lalb_Chr00c36g0408821.5	-1	CDS	100	b37595_Lalb_Chr24	Lalb_Chr24	130384	130502	CDS:Lalb_Chr24g0392881.5	1	CDS	100	5e-27	1121
a37595_Lalb_Chr00c36	Lalb_Chr00c36	80270	80375	CDS:Lalb_Chr00c36g0408821.4	-1	CDS	100	b37595_Lalb_Chr24	Lalb_Chr24	130200	130305	CDS:Lalb_Chr24g0392881.4	1	CDS	100	3e-18	1138
a37595_Lalb_Chr00c36	Lalb_Chr00c36	80596	80732	CDS:Lalb_Chr00c36g0408821.3	-1	CDS	100	b37595_Lalb_Chr24	Lalb_Chr24	129843	129979	CDS:Lalb_Chr24g0392881.3	1	CDS	100	1e-25	1163
a37595_Lalb_Chr00c36	Lalb_Chr00c36	80946	81122	CDS:Lalb_Chr00c36g0408821.2	-1	CDS	97.22	b37595_Lalb_Chr24	Lalb_Chr24	129445	129593	CDS:Lalb_Chr24g0392881.2	1	CDS	97.22	1e-23	1186
a37595_Lalb_Chr00c36	Lalb_Chr00c36	81364	81535	CDS:Lalb_Chr00c36g0408821.1	-1	CDS	79.49	b37595_Lalb_Chr24	Lalb_Chr24	129049	129218	CDS:Lalb_Chr24g0392881.1	1	CDS	79.49	4e-32	1217
a37595_Lalb_Chr00c36	Lalb_Chr00c36	83040	83708	CDS:Lalb_Chr00c36g0408831.3	-1	CDS	100	b37595_Lalb_Chr24	Lalb_Chr24	126888	127652	CDS:Lalb_Chr24g0392871.7	1	CDS	100	5e-119	1267
a37595_Lalb_Chr00c36	Lalb_Chr00c36	83804	84040	CDS:Lalb_Chr00c36g0408831.2	-1	CDS	100	b37595_Lalb_Chr24	Lalb_Chr24	126556	126792	CDS:Lalb_Chr24g0392871.6	1	CDS	100	7e-50	1316
a37595_Lalb_Chr00c36	Lalb_Chr00c36	84511	84780	CDS:Lalb_Chr00c36g0408831.1	-1	CDS	100	b37595_Lalb_Chr24	Lalb_Chr24	125972	126083	CDS:Lalb_Chr24g0392871.5	1	CDS	100	6e-24	1339
a37595_Lalb_Chr00c36	Lalb_Chr00c36	85212	85487	CDS:Lalb_Chr00c36g0408841.2	-1	CDS	100	b37595_Lalb_Chr24	Lalb_Chr24	125110	125420	CDS:Lalb_Chr24g0392871.4	1	CDS	100	6e-60	1389
a37595_Lalb_Chr00c36	Lalb_Chr00c36	89198	89862	CDS:Lalb_Chr00c36g0408851.5	1	CDS	99.55	b37595_Lalb_Chr24	Lalb_Chr24	120726	122214	CDS:Lalb_Chr24g0392861.2	-1	CDS	99.55	6e-153	1436
a37595_Lalb_Chr00c36	Lalb_Chr00c36	92864	93040	CDS:Lalb_Chr00c36g0408871.1	1	CDS	100	b37595_Lalb_Chr24	Lalb_Chr24	117545	117721	CDS:Lalb_Chr24g0392851.1	-1	CDS	100	3e-36	1471
a37595_Lalb_Chr00c36	Lalb_Chr00c36	108968	109615	CDS:Lalb_Chr00c36g0408911.1	-1	CDS	100	b37595_Lalb_Chr24	Lalb_Chr24	120726	122214	CDS:Lalb_Chr24g0392861.2	-1	CDS	100	5e-152	82
a37595_Lalb_Chr00c36	Lalb_Chr00c36	111952	112137	CDS:Lalb_Chr00c36g0408931.1	1	CDS	100	b37595_Lalb_Chr24	Lalb_Chr24	123819	124386	CDS:Lalb_Chr24g0392871.2	1	CDS	100	1e-39	121
a37595_Lalb_Chr00c36	Lalb_Chr00c36	112350	112538	CDS:Lalb_Chr00c36g0408931.2	1	CDS	98.11	b37595_Lalb_Chr24	Lalb_Chr24	124597	124809	CDS:Lalb_Chr24g0392871.3	1	CDS	98.11	1e-38	159
a37595_Lalb_Chr00c36	Lalb_Chr00c36	114322	114543	CDS:Lalb_Chr00c36g0408941.1	1	CDS	100	b37595_Lalb_Chr24	Lalb_Chr24	126556	126792	CDS:Lalb_Chr24g0392871.6	1	CDS	100	2e-46	45
a37595_Lalb_Chr00c36	Lalb_Chr00c36	114639	114929	CDS:Lalb_Chr00c36g0408941.2	1	CDS	100	b37595_Lalb_Chr24	Lalb_Chr24	126888	127652	CDS:Lalb_Chr24g0392871.7	1	CDS	100	8e-58	95
a37595_Lalb_Chr00c36	Lalb_Chr00c36	116796	116965	CDS:Lalb_Chr00c36g0408951.1	1	CDS	100	b37595_Lalb_Chr24	Lalb_Chr24	129049	129218	CDS:Lalb_Chr24g0392881.1	1	CDS	100	4e-36	194
a37595_Lalb_Chr00c36	Lalb_Chr00c36	117191	117338	CDS:Lalb_Chr00c36g0408951.2	1	CDS	78.38	b37595_Lalb_Chr24	Lalb_Chr24	129445	129593	CDS:Lalb_Chr24g0392881.2	1	CDS	78.38	2e-24	217
a37595_Lalb_Chr00c36	Lalb_Chr00c36	117943	118048	CDS:Lalb_Chr00c36g0408951.5	1	CDS	100	b37595_Lalb_Chr24	Lalb_Chr24	130200	130305	CDS:Lalb_Chr24g0392881.4	1	CDS	100	3e-18	112
a37595_Lalb_Chr00c36	Lalb_Chr00c36	118127	118245	CDS:Lalb_Chr00c36g0408951.6	1	CDS	100	b37595_Lalb_Chr24	Lalb_Chr24	130384	130502	CDS:Lalb_Chr24g0392881.5	1	CDS	100	5e-27	138
a37595_Lalb_Chr00c36	Lalb_Chr00c36	119005	119069	CDS:Lalb_Chr00c36g0408951.7	1	CDS	100	b37595_Lalb_Chr24	Lalb_Chr24	131262	131326	CDS:Lalb_Chr24g0392881.6	1	CDS	100	3e-12	228
a37595_Lalb_Chr00c36	Lalb_Chr00c36	119147	119372	CDS:Lalb_Chr00c36g0408951.8	1	CDS	100	b37595_Lalb_Chr24	Lalb_Chr24	131404	131629	CDS:Lalb_Chr24g0392881.7	1	CDS	100	2e-46	183
a37595_Lalb_Chr00c36	Lalb_Chr00c36	120008	120229	CDS:Lalb_Chr00c36g0408951.9	1	CDS	100	b37595_Lalb_Chr24	Lalb_Chr24	132265	132486	CDS:Lalb_Chr24g0392881.8	1	CDS	100	8e-48	275
a37595_Lalb_Chr00c36	Lalb_Chr00c36	121772	121978	CDS:Lalb_Chr00c36g0408961.1	1	CDS	100	b37595_Lalb_Chr24	Lalb_Chr24	134031	134182	CDS:Lalb_Chr24g0392891.1	1	CDS	100	2e-25	207
a37595_Lalb_Chr00c36	Lalb_Chr00c36	122283	122339	CDS:Lalb_Chr00c36g0408971.1	1	CDS	100	b37595_Lalb_Chr24	Lalb_Chr24	134544	134601	CDS:Lalb_Chr24g0392891.2	1	CDS	100	2e-08	214
a37595_Lalb_Chr00c36	Lalb_Chr00c36	122283	122339	CDS:Lalb_Chr00c36g0408971.1	1	CDS	100	b37595_Lalb_Chr24	Lalb_Chr24	134544	134601	CDS:Lalb_Chr24g0392891.2	1	CDS	100	2e-08	221
a37595_Lalb_Chr00c36	Lalb_Chr00c36	122438	122563	CDS:Lalb_Chr00c36g0408971.2	1	CDS	100	b37595_Lalb_Chr24	Lalb_Chr24	134701	134826	CDS:Lalb_Chr24g0392891.3	1	CDS	100	3e-23	297
a37595_Lalb_Chr00c36	Lalb_Chr00c36	122712	122806	CDS:Lalb_Chr00c36g0408971.3	1	CDS	100	b37595_Lalb_Chr24	Lalb_Chr24	134975	135069	CDS:Lalb_Chr24g0392891.4	1	CDS	100	2e-16	312
a37595_Lalb_Chr00c36	Lalb_Chr00c36	123126	123210	CDS:Lalb_Chr00c36g0408971.4	1	CDS	100	b37595_Lalb_Chr24	Lalb_Chr24	135392	135476	CDS:Lalb_Chr24g0392891.5	1	CDS	100	9e-14	234
a37595_Lalb_Chr00c36	Lalb_Chr00c36	123317	123376	CDS:Lalb_Chr00c36g0408971.5	1	CDS	100	b37595_Lalb_Chr24	Lalb_Chr24	135584	135643	CDS:Lalb_Chr24g0392891.6	1	CDS	100	4e-07	240
a37595_Lalb_Chr00c36	Lalb_Chr00c36	123317	123376	CDS:Lalb_Chr00c36g0408971.5	1	CDS	100	b37595_Lalb_Chr24	Lalb_Chr24	135584	135643	CDS:Lalb_Chr24g0392891.6	1	CDS	100	4e-07	246
a37595_Lalb_Chr00c36	Lalb_Chr00c36	124009	124064	CDS:Lalb_Chr00c36g0408971.6	1	CDS	100	b37595_Lalb_Chr24	Lalb_Chr24	136278	136333	CDS:Lalb_Chr24g0392891.7	1	CDS	100	6e-08	253
a37595_Lalb_Chr00c36	Lalb_Chr00c36	124009	124064	CDS:Lalb_Chr00c36g0408971.6	1	CDS	100	b37595_Lalb_Chr24	Lalb_Chr24	136278	136333	CDS:Lalb_Chr24g0392891.7	1	CDS	100	6e-08	260
a37595_Lalb_Chr00c36	Lalb_Chr00c36	124418	124523	CDS:Lalb_Chr00c36g0408971.7	1	CDS	100	b37595_Lalb_Chr24	Lalb_Chr24	136688	136793	CDS:Lalb_Chr24g0392891.8	1	CDS	100	2e-17	276
a37595_Lalb_Chr00c36	Lalb_Chr00c36	124775	124843	CDS:Lalb_Chr00c36g0408971.8	1	CDS	100	b37595_Lalb_Chr24	Lalb_Chr24	137045	137113	CDS:Lalb_Chr24g0392891.9	1	CDS	100	1e-09	285
a37595_Lalb_Chr00c36	Lalb_Chr00c36	124775	124843	CDS:Lalb_Chr00c36g0408971.8	1	CDS	100	b37595_Lalb_Chr24	Lalb_Chr24	137045	137113	CDS:Lalb_Chr24g0392891.9	1	CDS	100	1e-09	294
a37595_Lalb_Chr00c36	Lalb_Chr00c36	125087	125149	CDS:Lalb_Chr00c36g0408971.9	1	CDS	100	b37595_Lalb_Chr24	Lalb_Chr24	137357	137419	CDS:Lalb_Chr24g0392891.10	1	CDS	100	1e-06	300
a37595_Lalb_Chr00c36	Lalb_Chr00c36	125087	125149	CDS:Lalb_Chr00c36g0408971.9	1	CDS	100	b37595_Lalb_Chr24	Lalb_Chr24	137357	137419	CDS:Lalb_Chr24g0392891.10	1	CDS	100	1e-06	306
a37595_Lalb_Chr00c36	Lalb_Chr00c36	126944	127276	CDS:Lalb_Chr00c36g0408981.5	-1	CDS	100	b37595_Lalb_Chr24	Lalb_Chr24	139214	139546	CDS:Lalb_Chr24g0392901.5	-1	CDS	100	4e-71	356
a37595_Lalb_Chr00c36	Lalb_Chr00c36	127463	127578	CDS:Lalb_Chr00c36g0408981.4	-1	CDS	90	b37595_Lalb_Chr24	Lalb_Chr24	139736	139852	CDS:Lalb_Chr24g0392901.4	-1	CDS	90	1e-21	377
a37595_Lalb_Chr00c36	Lalb_Chr00c36	127686	128031	CDS:Lalb_Chr00c36g0408981.3	-1	CDS	100	b37595_Lalb_Chr24	Lalb_Chr24	139964	140305	CDS:Lalb_Chr24g0392901.3	-1	CDS	100	2e-72	427
a37595_Lalb_Chr00c36	Lalb_Chr00c36	128334	128396	CDS:Lalb_Chr00c36g0408981.2	-1	CDS	100	b37595_Lalb_Chr24	Lalb_Chr24	140614	140676	CDS:Lalb_Chr24g0392901.2	-1	CDS	100	2e-09	435
a37595_Lalb_Chr00c36	Lalb_Chr00c36	128334	128396	CDS:Lalb_Chr00c36g0408981.2	-1	CDS	100	b37595_Lalb_Chr24	Lalb_Chr24	140614	140676	CDS:Lalb_Chr24g0392901.2	-1	CDS	100	2e-09	443
a37595_Lalb_Chr00c36	Lalb_Chr00c36	128481	128555	CDS:Lalb_Chr00c36g0408981.1	-1	CDS	100	b37595_Lalb_Chr24	Lalb_Chr24	140761	140835	CDS:Lalb_Chr24g0392901.1	-1	CDS	100	8e-12	454
a<db_genome_id>_<chr>	chr1	start1	stop1	name1	strand1	type1	percent_id1	b<db_genome_id>_<chr>	chr2	start2	stop2	name2	strand2	type2	percent_id2	eval	block_score
a37595_Lalb_Chr00c36	Lalb_Chr00c36	69764	69838	CDS:Lalb_Chr00c36g0408791.1	1	CDS	100	b37595_Lalb_Chr00c36	Lalb_Chr00c36	128481	128555	CDS:Lalb_Chr00c36g0408981.1	-1	CDS	100	8e-12	11
a37595_Lalb_Chr00c36	Lalb_Chr00c36	69923	69985	CDS:Lalb_Chr00c36g0408791.2	1	CDS	100	b37595_Lalb_Chr00c36	Lalb_Chr00c36	128334	128396	CDS:Lalb_Chr00c36g0408981.2	-1	CDS	100	2e-09	19
a37595_Lalb_Chr00c36	Lalb_Chr00c36	70286	70627	CDS:Lalb_Chr00c36g0408791.3	1	CDS	100	b37595_Lalb_Chr00c36	Lalb_Chr00c36	127686	128031	CDS:Lalb_Chr00c36g0408981.3	-1	CDS	100	2e-72	69
a37595_Lalb_Chr00c36	Lalb_Chr00c36	70738	70854	CDS:Lalb_Chr00c36g0408791.4	1	CDS	90	b37595_Lalb_Chr00c36	Lalb_Chr00c36	127463	127578	CDS:Lalb_Chr00c36g0408981.4	-1	CDS	90	1e-21	90
a37595_Lalb_Chr00c36	Lalb_Chr00c36	71044	71376	CDS:Lalb_Chr00c36g0408791.5	1	CDS	100	b37595_Lalb_Chr00c36	Lalb_Chr00c36	126944	127276	CDS:Lalb_Chr00c36g0408981.5	-1	CDS	100	4e-71	140
a37595_Lalb_Chr00c36	Lalb_Chr00c36	73170	73232	CDS:Lalb_Chr00c36g0408801.8	-1	CDS	100	b37595_Lalb_Chr00c36	Lalb_Chr00c36	125087	125149	CDS:Lalb_Chr00c36g0408971.9	1	CDS	100	1e-06	146
a37595_Lalb_Chr00c36	Lalb_Chr00c36	73476	73544	CDS:Lalb_Chr00c36g0408801.7	-1	CDS	100	b37595_Lalb_Chr00c36	Lalb_Chr00c36	124775	124843	CDS:Lalb_Chr00c36g0408971.8	1	CDS	100	1e-09	155
a37595_Lalb_Chr00c36	Lalb_Chr00c36	73795	73900	CDS:Lalb_Chr00c36g0408801.6	-1	CDS	100	b37595_Lalb_Chr00c36	Lalb_Chr00c36	124418	124523	CDS:Lalb_Chr00c36g0408971.7	1	CDS	100	2e-17	171
a37595_Lalb_Chr00c36	Lalb_Chr00c36	74252	74307	CDS:Lalb_Chr00c36g0408801.5	-1	CDS	100	b37595_Lalb_Chr00c36	Lalb_Chr00c36	124009	124064	CDS:Lalb_Chr00c36g0408971.6	1	CDS	100	6e-08	178
a37595_Lalb_Chr00c36	Lalb_Chr00c36	74940	74999	CDS:Lalb_Chr00c36g0408801.4	-1	CDS	100	b37595_Lalb_Chr00c36	Lalb_Chr00c36	123317	123376	CDS:Lalb_Chr00c36g0408971.5	1	CDS	100	4e-07	184
a37595_Lalb_Chr00c36	Lalb_Chr00c36	75107	75191	CDS:Lalb_Chr00c36g0408801.3	-1	CDS	100	b37595_Lalb_Chr00c36	Lalb_Chr00c36	123126	123210	CDS:Lalb_Chr00c36g0408971.4	1	CDS	100	9e-14	197
a37595_Lalb_Chr00c36	Lalb_Chr00c36	75980	76036	CDS:Lalb_Chr00c36g0408801.1	-1	CDS	100	b37595_Lalb_Chr00c36	Lalb_Chr00c36	122283	122339	CDS:Lalb_Chr00c36g0408971.1	1	CDS	100	2e-08	204
a37595_Lalb_Chr00c36	Lalb_Chr00c36	76388	76552	CDS:Lalb_Chr00c36g0408811.1	-1	CDS	100	b37595_Lalb_Chr00c36	Lalb_Chr00c36	121772	121978	CDS:Lalb_Chr00c36g0408961.1	1	CDS	100	2e-29	232
a37595_Lalb_Chr00c36	Lalb_Chr00c36	78948	79173	CDS:Lalb_Chr00c36g0408821.7	-1	CDS	100	b37595_Lalb_Chr00c36	Lalb_Chr00c36	119147	119372	CDS:Lalb_Chr00c36g0408951.8	1	CDS	100	2e-46	277
a37595_Lalb_Chr00c36	Lalb_Chr00c36	80073	80191	CDS:Lalb_Chr00c36g0408821.5	-1	CDS	100	b37595_Lalb_Chr00c36	Lalb_Chr00c36	118127	118245	CDS:Lalb_Chr00c36g0408951.6	1	CDS	100	5e-27	303
a37595_Lalb_Chr00c36	Lalb_Chr00c36	80270	80375	CDS:Lalb_Chr00c36g0408821.4	-1	CDS	100	b37595_Lalb_Chr00c36	Lalb_Chr00c36	117943	118048	CDS:Lalb_Chr00c36g0408951.5	1	CDS	100	3e-18	320
a37595_Lalb_Chr00c36	Lalb_Chr00c36	80946	81122	CDS:Lalb_Chr00c36g0408821.2	-1	CDS	67.86	b37595_Lalb_Chr00c36	Lalb_Chr00c36	117191	117338	CDS:Lalb_Chr00c36g0408951.2	1	CDS	67.86	2e-11	330
a37595_Lalb_Chr00c36	Lalb_Chr00c36	81364	81535	CDS:Lalb_Chr00c36g0408821.1	-1	CDS	79.49	b37595_Lalb_Chr00c36	Lalb_Chr00c36	116796	116965	CDS:Lalb_Chr00c36g0408951.1	1	CDS	79.49	4e-32	361
a37595_Lalb_Chr00c36	Lalb_Chr00c36	83040	83708	CDS:Lalb_Chr00c36g0408831.3	-1	CDS	100	b37595_Lalb_Chr00c36	Lalb_Chr00c36	114639	114929	CDS:Lalb_Chr00c36g0408941.2	1	CDS	100	2e-57	411
a37595_Lalb_Chr00c36	Lalb_Chr00c36	83804	84040	CDS:Lalb_Chr00c36g0408831.2	-1	CDS	100	b37595_Lalb_Chr00c36	Lalb_Chr00c36	114322	114543	CDS:Lalb_Chr00c36g0408941.1	1	CDS	100	2e-46	456
a37595_Lalb_Chr00c36	Lalb_Chr00c36	87848	88007	CDS:Lalb_Chr00c36g0408851.2	1	CDS	85.37	b37595_Lalb_Chr00c36	Lalb_Chr00c36	110337	110549	CDS:Lalb_Chr00c36g0408921.1	-1	CDS	85.37	1e-17	473
a37595_Lalb_Chr00c36	Lalb_Chr00c36	89198	89862	CDS:Lalb_Chr00c36g0408851.5	1	CDS	99.08	b37595_Lalb_Chr00c36	Lalb_Chr00c36	108968	109615	CDS:Lalb_Chr00c36g0408911.1	-1	CDS	99.08	8e-75	523
a37595_Lalb_Chr00c36	Lalb_Chr00c36	108968	109615	CDS:Lalb_Chr00c36g0408911.1	-1	CDS	99.08	b37595_Lalb_Chr00c36	Lalb_Chr00c36	89198	89862	CDS:Lalb_Chr00c36g0408851.5	1	CDS	99.08	2e-74	50
a37595_Lalb_Chr00c36	Lalb_Chr00c36	110337	110549	CDS:Lalb_Chr00c36g0408921.1	-1	CDS	85.37	b37595_Lalb_Chr00c36	Lalb_Chr00c36	87848	88007	CDS:Lalb_Chr00c36g0408851.2	1	CDS	85.37	2e-17	66
a37595_Lalb_Chr00c36	Lalb_Chr00c36	114322	114543	CDS:Lalb_Chr00c36g0408941.1	1	CDS	100	b37595_Lalb_Chr00c36	Lalb_Chr00c36	83804	84040	CDS:Lalb_Chr00c36g0408831.2	-1	CDS	100	2e-46	111
a37595_Lalb_Chr00c36	Lalb_Chr00c36	114639	114929	CDS:Lalb_Chr00c36g0408941.2	1	CDS	100	b37595_Lalb_Chr00c36	Lalb_Chr00c36	83040	83708	CDS:Lalb_Chr00c36g0408831.3	-1	CDS	100	8e-58	161
a37595_Lalb_Chr00c36	Lalb_Chr00c36	116796	116965	CDS:Lalb_Chr00c36g0408951.1	1	CDS	79.49	b37595_Lalb_Chr00c36	Lalb_Chr00c36	81364	81535	CDS:Lalb_Chr00c36g0408821.1	-1	CDS	79.49	4e-32	192
a37595_Lalb_Chr00c36	Lalb_Chr00c36	117191	117338	CDS:Lalb_Chr00c36g0408951.2	1	CDS	67.86	b37595_Lalb_Chr00c36	Lalb_Chr00c36	80946	81122	CDS:Lalb_Chr00c36g0408821.2	-1	CDS	67.86	2e-11	202
a37595_Lalb_Chr00c36	Lalb_Chr00c36	117943	118048	CDS:Lalb_Chr00c36g0408951.5	1	CDS	100	b37595_Lalb_Chr00c36	Lalb_Chr00c36	80270	80375	CDS:Lalb_Chr00c36g0408821.4	-1	CDS	100	3e-18	219
a37595_Lalb_Chr00c36	Lalb_Chr00c36	118127	118245	CDS:Lalb_Chr00c36g0408951.6	1	CDS	100	b37595_Lalb_Chr00c36	Lalb_Chr00c36	80073	80191	CDS:Lalb_Chr00c36g0408821.5	-1	CDS	100	5e-27	245
a37595_Lalb_Chr00c36	Lalb_Chr00c36	119147	119372	CDS:Lalb_Chr00c36g0408951.8	1	CDS	100	b37595_Lalb_Chr00c36	Lalb_Chr00c36	78948	79173	CDS:Lalb_Chr00c36g0408821.7	-1	CDS	100	2e-46	290
a37595_Lalb_Chr00c36	Lalb_Chr00c36	121772	121978	CDS:Lalb_Chr00c36g0408961.1	1	CDS	100	b37595_Lalb_Chr00c36	Lalb_Chr00c36	76388	76552	CDS:Lalb_Chr00c36g0408811.1	-1	CDS	100	5e-29	318
a37595_Lalb_Chr00c36	Lalb_Chr00c36	122283	122339	CDS:Lalb_Chr00c36g0408971.1	1	CDS	100	b37595_Lalb_Chr00c36	Lalb_Chr00c36	75980	76036	CDS:Lalb_Chr00c36g0408801.1	-1	CDS	100	2e-08	325
a37595_Lalb_Chr00c36	Lalb_Chr00c36	123126	123210	CDS:Lalb_Chr00c36g0408971.4	1	CDS	100	b37595_Lalb_Chr00c36	Lalb_Chr00c36	75107	75191	CDS:Lalb_Chr00c36g0408801.3	-1	CDS	100	9e-14	338
a37595_Lalb_Chr00c36	Lalb_Chr00c36	123317	123376	CDS:Lalb_Chr00c36g0408971.5	1	CDS	100	b37595_Lalb_Chr00c36	Lalb_Chr00c36	74940	74999	CDS:Lalb_Chr00c36g0408801.4	-1	CDS	100	4e-07	344
a37595_Lalb_Chr00c36	Lalb_Chr00c36	124009	124064	CDS:Lalb_Chr00c36g0408971.6	1	CDS	100	b37595_Lalb_Chr00c36	Lalb_Chr00c36	74252	74307	CDS:Lalb_Chr00c36g0408801.5	-1	CDS	100	6e-08	351
a37595_Lalb_Chr00c36	Lalb_Chr00c36	124418	124523	CDS:Lalb_Chr00c36g0408971.7	1	CDS	100	b37595_Lalb_Chr00c36	Lalb_Chr00c36	73795	73900	CDS:Lalb_Chr00c36g0408801.6	-1	CDS	100	2e-17	367
a37595_Lalb_Chr00c36	Lalb_Chr00c36	124775	124843	CDS:Lalb_Chr00c36g0408971.8	1	CDS	100	b37595_Lalb_Chr00c36	Lalb_Chr00c36	73476	73544	CDS:Lalb_Chr00c36g0408801.7	-1	CDS	100	1e-09	376
a37595_Lalb_Chr00c36	Lalb_Chr00c36	125087	125149	CDS:Lalb_Chr00c36g0408971.9	1	CDS	100	b37595_Lalb_Chr00c36	Lalb_Chr00c36	73170	73232	CDS:Lalb_Chr00c36g0408801.8	-1	CDS	100	1e-06	382
a37595_Lalb_Chr00c36	Lalb_Chr00c36	126944	127276	CDS:Lalb_Chr00c36g0408981.5	-1	CDS	100	b37595_Lalb_Chr00c36	Lalb_Chr00c36	71044	71376	CDS:Lalb_Chr00c36g0408791.5	1	CDS	100	4e-71	432
a37595_Lalb_Chr00c36	Lalb_Chr00c36	127463	127578	CDS:Lalb_Chr00c36g0408981.4	-1	CDS	90	b37595_Lalb_Chr00c36	Lalb_Chr00c36	70738	70854	CDS:Lalb_Chr00c36g0408791.4	1	CDS	90	1e-21	453
a37595_Lalb_Chr00c36	Lalb_Chr00c36	127686	128031	CDS:Lalb_Chr00c36g0408981.3	-1	CDS	100	b37595_Lalb_Chr00c36	Lalb_Chr00c36	70286	70627	CDS:Lalb_Chr00c36g0408791.3	1	CDS	100	2e-72	503
a37595_Lalb_Chr00c36	Lalb_Chr00c36	128334	128396	CDS:Lalb_Chr00c36g0408981.2	-1	CDS	100	b37595_Lalb_Chr00c36	Lalb_Chr00c36	69923	69985	CDS:Lalb_Chr00c36g0408791.2	1	CDS	100	2e-09	511
a37595_Lalb_Chr00c36	Lalb_Chr00c36	128481	128555	CDS:Lalb_Chr00c36g0408981.1	-1	CDS	100	b37595_Lalb_Chr00c36	Lalb_Chr00c36	69764	69838	CDS:Lalb_Chr00c36g0408791.1	1	CDS	100	8e-12	522
a<db_genome_id>_<chr>	chr1	start1	stop1	name1	strand1	type1	percent_id1	b<db_genome_id>_<chr>	chr2	start2	stop2	name2	strand2	type2	percent_id2	eval	block_score
a37595_Lalb_Chr00c44	Lalb_Chr00c44	1	210	CDS:Lalb_Chr00c44g0412571.14	-1	CDS	100	b37595_Lalb_Chr08	Lalb_Chr08	16831748	16831962	CDS:Lalb_Chr08g0246561.14	-1	CDS	100	4e-46	45
a37595_Lalb_Chr00c44	Lalb_Chr00c44	940	1299	CDS:Lalb_Chr00c44g0412571.13	-1	CDS	100	b37595_Lalb_Chr08	Lalb_Chr08	16832697	16833056	CDS:Lalb_Chr08g0246561.13	-1	CDS	100	8e-83	95
a37595_Lalb_Chr00c44	Lalb_Chr00c44	1401	1934	CDS:Lalb_Chr00c44g0412571.12	-1	CDS	100	b37595_Lalb_Chr08	Lalb_Chr08	16833158	16833691	CDS:Lalb_Chr08g0246561.12	-1	CDS	100	1e-113	145
a37595_Lalb_Chr00c44	Lalb_Chr00c44	2526	2708	CDS:Lalb_Chr00c44g0412571.11	-1	CDS	100	b37595_Lalb_Chr08	Lalb_Chr08	16834283	16834465	CDS:Lalb_Chr08g0246561.11	-1	CDS	100	1e-35	180
a37595_Lalb_Chr00c44	Lalb_Chr00c44	2833	2991	CDS:Lalb_Chr00c44g0412571.10	-1	CDS	100	b37595_Lalb_Chr08	Lalb_Chr08	16834590	16834748	CDS:Lalb_Chr08g0246561.10	-1	CDS	100	7e-31	210
a37595_Lalb_Chr00c44	Lalb_Chr00c44	3448	3665	CDS:Lalb_Chr00c44g0412571.9	-1	CDS	100	b37595_Lalb_Chr08	Lalb_Chr08	16835204	16835421	CDS:Lalb_Chr08g0246561.9	-1	CDS	100	3e-44	253
a37595_Lalb_Chr00c44	Lalb_Chr00c44	4401	4569	CDS:Lalb_Chr00c44g0412571.8	-1	CDS	100	b37595_Lalb_Chr08	Lalb_Chr08	16836157	16836325	CDS:Lalb_Chr08g0246561.8	-1	CDS	100	9e-33	285
a37595_Lalb_Chr00c44	Lalb_Chr00c44	5967	6273	CDS:Lalb_Chr00c44g0412571.7	-1	CDS	100	b37595_Lalb_Chr08	Lalb_Chr08	16837723	16838029	CDS:Lalb_Chr08g0246561.7	-1	CDS	100	5e-71	335
a37595_Lalb_Chr00c44	Lalb_Chr00c44	6427	6554	CDS:Lalb_Chr00c44g0412571.6	-1	CDS	100	b37595_Lalb_Chr08	Lalb_Chr08	16838183	16838310	CDS:Lalb_Chr08g0246561.6	-1	CDS	100	2e-22	356
a37595_Lalb_Chr00c44	Lalb_Chr00c44	6656	6814	CDS:Lalb_Chr00c44g0412571.5	-1	CDS	100	b37595_Lalb_Chr08	Lalb_Chr08	16838412	16838570	CDS:Lalb_Chr08g0246561.5	-1	CDS	100	1e-31	387
a37595_Lalb_Chr00c44	Lalb_Chr00c44	6964	7131	CDS:Lalb_Chr00c44g0412571.4	-1	CDS	100	b37595_Lalb_Chr08	Lalb_Chr08	16838720	16838887	CDS:Lalb_Chr08g0246561.4	-1	CDS	100	8e-32	418
a37595_Lalb_Chr00c44	Lalb_Chr00c44	7545	7706	CDS:Lalb_Chr00c44g0412571.3	-1	CDS	100	b37595_Lalb_Chr08	Lalb_Chr08	16839301	16839462	CDS:Lalb_Chr08g0246561.3	-1	CDS	100	7e-34	451
a37595_Lalb_Chr00c44	Lalb_Chr00c44	7836	8180	CDS:Lalb_Chr00c44g0412571.2	-1	CDS	100	b37595_Lalb_Chr08	Lalb_Chr08	16839592	16839936	CDS:Lalb_Chr08g0246561.2	-1	CDS	100	1e-77	501
a37595_Lalb_Chr00c44	Lalb_Chr00c44	8574	9554	CDS:Lalb_Chr00c44g0412571.1	-1	CDS	100	b37595_Lalb_Chr08	Lalb_Chr08	16840330	16841310	CDS:Lalb_Chr08g0246561.1	-1	CDS	100	1e-250	551
a37595_Lalb_Chr00c44	Lalb_Chr00c44	10417	11241	CDS:Lalb_Chr00c44g0412581.1	-1	CDS	100	b37595_Lalb_Chr08	Lalb_Chr08	16842173	16842997	CDS:Lalb_Chr08g0246571.1	-1	CDS	100	2e-152	601
a37595_Lalb_Chr00c44	Lalb_Chr00c44	19145	19897	CDS:Lalb_Chr00c44g0412601.2	1	CDS	100	b37595_Lalb_Chr08	Lalb_Chr08	16850955	16852574	CDS:Lalb_Chr08g0246591.1	1	CDS	100	4e-162	651
a37595_Lalb_Chr00c44	Lalb_Chr00c44	25440	25830	CDS:Lalb_Chr00c44g0412611.1	1	CDS	100	b37595_Lalb_Chr08	Lalb_Chr08	16857030	16857782	CDS:Lalb_Chr08g0246601.2	1	CDS	100	9e-86	701
a37595_Lalb_Chr00c44	Lalb_Chr00c44	26118	26188	CDS:Lalb_Chr00c44g0412611.3	1	CDS	100	b37595_Lalb_Chr08	Lalb_Chr08	16857872	16857942	CDS:Lalb_Chr08g0246601.3	1	CDS	100	5e-11	711
a37595_Lalb_Chr00c44	Lalb_Chr00c44	26277	26353	CDS:Lalb_Chr00c44g0412611.4	1	CDS	100	b37595_Lalb_Chr08	Lalb_Chr08	16858031	16858107	CDS:Lalb_Chr08g0246601.4	1	CDS	100	3e-12	722
a37595_Lalb_Chr00c44	Lalb_Chr00c44	26697	26858	CDS:Lalb_Chr00c44g0412611.6	1	CDS	100	b37595_Lalb_Chr08	Lalb_Chr08	16858453	16858614	CDS:Lalb_Chr08g0246601.6	1	CDS	100	3e-32	753
a37595_Lalb_Chr00c44	Lalb_Chr00c44	26948	27235	CDS:Lalb_Chr00c44g0412611.7	1	CDS	100	b37595_Lalb_Chr08	Lalb_Chr08	16858704	16858991	CDS:Lalb_Chr08g0246601.7	1	CDS	100	4e-66	803
a37595_Lalb_Chr00c44	Lalb_Chr00c44	28772	28869	CDS:Lalb_Chr00c44g0412621.2	1	CDS	100	b37595_Lalb_Chr08	Lalb_Chr08	16860528	16860625	CDS:Lalb_Chr08g0246611.2	1	CDS	100	9e-18	820
a37595_Lalb_Chr00c44	Lalb_Chr00c44	28965	29129	CDS:Lalb_Chr00c44g0412621.3	1	CDS	100	b37595_Lalb_Chr08	Lalb_Chr08	16860721	16860915	CDS:Lalb_Chr08g0246611.3	1	CDS	100	2e-32	851
a37595_Lalb_Chr00c44	Lalb_Chr00c44	29208	29408	CDS:Lalb_Chr00c44g0412621.4	1	CDS	100	b37595_Lalb_Chr08	Lalb_Chr08	16860964	16861164	CDS:Lalb_Chr08g0246611.4	1	CDS	100	2e-42	892
a37595_Lalb_Chr00c44	Lalb_Chr00c44	29491	29592	CDS:Lalb_Chr00c44g0412621.5	1	CDS	100	b37595_Lalb_Chr08	Lalb_Chr08	16861247	16861348	CDS:Lalb_Chr08g0246611.5	1	CDS	100	2e-17	908
a37595_Lalb_Chr00c44	Lalb_Chr00c44	30274	30381	CDS:Lalb_Chr00c44g0412621.6	1	CDS	100	b37595_Lalb_Chr08	Lalb_Chr08	16862030	16862137	CDS:Lalb_Chr08g0246611.6	1	CDS	100	5e-18	925
a37595_Lalb_Chr00c44	Lalb_Chr00c44	30460	30693	CDS:Lalb_Chr00c44g0412621.7	1	CDS	100	b37595_Lalb_Chr08	Lalb_Chr08	16862216	16862431	CDS:Lalb_Chr08g0246611.7	1	CDS	100	2e-43	967
a37595_Lalb_Chr00c44	Lalb_Chr00c44	30971	31221	CDS:Lalb_Chr00c44g0412621.8	1	CDS	100	b37595_Lalb_Chr08	Lalb_Chr08	16862727	16862977	CDS:Lalb_Chr08g0246611.8	1	CDS	100	2e-55	1017
a37595_Lalb_Chr00c44	Lalb_Chr00c44	31333	31504	CDS:Lalb_Chr00c44g0412621.9	1	CDS	100	b37595_Lalb_Chr08	Lalb_Chr08	16863089	16863260	CDS:Lalb_Chr08g0246611.9	1	CDS	100	4e-34	1050
a37595_Lalb_Chr00c44	Lalb_Chr00c44	31607	31762	CDS:Lalb_Chr00c44g0412621.10	1	CDS	100	b37595_Lalb_Chr08	Lalb_Chr08	16863363	16863518	CDS:Lalb_Chr08g0246611.10	1	CDS	100	2e-32	1081
a37595_Lalb_Chr00c44	Lalb_Chr00c44	31862	31912	CDS:Lalb_Chr00c44g0412621.11	1	CDS	100	b37595_Lalb_Chr08	Lalb_Chr08	16863618	16863767	CDS:Lalb_Chr08g0246611.11	1	CDS	100	5e-06	1086
a37595_Lalb_Chr00c44	Lalb_Chr00c44	32090	32227	CDS:Lalb_Chr00c44g0412621.12	1	CDS	100	b37595_Lalb_Chr08	Lalb_Chr08	16863846	16863983	CDS:Lalb_Chr08g0246611.12	1	CDS	100	1e-26	1112
a37595_Lalb_Chr00c44	Lalb_Chr00c44	32338	32535	CDS:Lalb_Chr00c44g0412621.13	1	CDS	100	b37595_Lalb_Chr08	Lalb_Chr08	16864094	16864291	CDS:Lalb_Chr08g0246611.13	1	CDS	100	7e-41	1152
a37595_Lalb_Chr00c44	Lalb_Chr00c44	32628	32759	CDS:Lalb_Chr00c44g0412621.14	1	CDS	100	b37595_Lalb_Chr08	Lalb_Chr08	16864384	16864515	CDS:Lalb_Chr08g0246611.14	1	CDS	100	9e-26	1177
a37595_Lalb_Chr00c44	Lalb_Chr00c44	32842	33015	CDS:Lalb_Chr00c44g0412621.15	1	CDS	100	b37595_Lalb_Chr08	Lalb_Chr08	16864598	16864771	CDS:Lalb_Chr08g0246611.15	1	CDS	100	6e-34	1210
a37595_Lalb_Chr00c44	Lalb_Chr00c44	33205	33444	CDS:Lalb_Chr00c44g0412621.16	1	CDS	100	b37595_Lalb_Chr08	Lalb_Chr08	16864961	16865200	CDS:Lalb_Chr08g0246611.16	1	CDS	100	2e-50	1259
a37595_Lalb_Chr00c44	Lalb_Chr00c44	33702	33896	CDS:Lalb_Chr00c44g0412621.17	1	CDS	100	b37595_Lalb_Chr08	Lalb_Chr08	16865458	16865652	CDS:Lalb_Chr08g0246611.17	1	CDS	100	9e-45	1303
a37595_Lalb_Chr00c44	Lalb_Chr00c44	35145	35258	CDS:Lalb_Chr00c44g0412631.2	-1	CDS	100	b37595_Lalb_Chr08	Lalb_Chr08	16866901	16867014	CDS:Lalb_Chr08g0246621.5	-1	CDS	100	2e-21	1323
a37595_Lalb_Chr00c44	Lalb_Chr00c44	35772	36101	CDS:Lalb_Chr00c44g0412631.1	-1	CDS	100	b37595_Lalb_Chr08	Lalb_Chr08	16867530	16867887	CDS:Lalb_Chr08g0246621.4	-1	CDS	100	3e-76	1373
a37595_Lalb_Chr00c44	Lalb_Chr00c44	36692	36898	CDS:Lalb_Chr00c44g0412641.3	-1	CDS	98.48	b37595_Lalb_Chr08	Lalb_Chr08	16868231	16868655	CDS:Lalb_Chr08g0246621.3	-1	CDS	98.48	4e-45	1417
a37595_Lalb_Chr00c44	Lalb_Chr00c44	37004	37098	CDS:Lalb_Chr00c44g0412641.2	-1	CDS	100	b37595_Lalb_Chr08	Lalb_Chr08	16868762	16868856	CDS:Lalb_Chr08g0246621.2	-1	CDS	100	6e-17	1433
a37595_Lalb_Chr00c44	Lalb_Chr00c44	37165	37360	CDS:Lalb_Chr00c44g0412641.1	-1	CDS	100	b37595_Lalb_Chr08	Lalb_Chr08	16869010	16869118	CDS:Lalb_Chr08g0246621.1	-1	CDS	100	5e-18	1450
a<db_genome_id>_<chr>	chr1	start1	stop1	name1	strand1	type1	percent_id1	b<db_genome_id>_<chr>	chr2	start2	stop2	name2	strand2	type2	percent_id2	eval	block_score
a37595_Lalb_Chr00c44	Lalb_Chr00c44	1	210	CDS:Lalb_Chr00c44g0412571.14	-1	CDS	92.86	b37595_Lalb_Chr23	Lalb_Chr23	367923	368137	CDS:Lalb_Chr23g0265471.14	1	CDS	92.86	5e-39	38
a37595_Lalb_Chr00c44	Lalb_Chr00c44	940	1299	CDS:Lalb_Chr00c44g0412571.13	-1	CDS	96.67	b37595_Lalb_Chr23	Lalb_Chr23	366668	367027	CDS:Lalb_Chr23g0265471.13	1	CDS	96.67	3e-78	88
a37595_Lalb_Chr00c44	Lalb_Chr00c44	1401	1934	CDS:Lalb_Chr00c44g0412571.12	-1	CDS	83.43	b37595_Lalb_Chr23	Lalb_Chr23	366034	366567	CDS:Lalb_Chr23g0265471.12	1	CDS	83.43	6e-88	138
a37595_Lalb_Chr00c44	Lalb_Chr00c44	2526	2708	CDS:Lalb_Chr00c44g0412571.11	-1	CDS	88.33	b37595_Lalb_Chr23	Lalb_Chr23	365360	365542	CDS:Lalb_Chr23g0265471.11	1	CDS	88.33	1e-29	167
a37595_Lalb_Chr00c44	Lalb_Chr00c44	2833	2991	CDS:Lalb_Chr00c44g0412571.10	-1	CDS	94.34	b37595_Lalb_Chr23	Lalb_Chr23	364540	364698	CDS:Lalb_Chr23g0265471.10	1	CDS	94.34	6e-29	195
a37595_Lalb_Chr00c44	Lalb_Chr00c44	3448	3665	CDS:Lalb_Chr00c44g0412571.9	-1	CDS	94.44	b37595_Lalb_Chr23	Lalb_Chr23	363636	363853	CDS:Lalb_Chr23g0265471.9	1	CDS	94.44	6e-42	236
a37595_Lalb_Chr00c44	Lalb_Chr00c44	4401	4569	CDS:Lalb_Chr00c44g0412571.8	-1	CDS	85.71	b37595_Lalb_Chr23	Lalb_Chr23	362752	362920	CDS:Lalb_Chr23g0265471.8	1	CDS	85.71	5e-25	260
a37595_Lalb_Chr00c44	Lalb_Chr00c44	5967	6273	CDS:Lalb_Chr00c44g0412571.7	-1	CDS	96.08	b37595_Lalb_Chr23	Lalb_Chr23	360937	361243	CDS:Lalb_Chr23g0265471.7	1	CDS	96.08	3e-64	310
a37595_Lalb_Chr00c44	Lalb_Chr00c44	6427	6554	CDS:Lalb_Chr00c44g0412571.6	-1	CDS	100	b37595_Lalb_Chr23	Lalb_Chr23	360671	360798	CDS:Lalb_Chr23g0265471.6	1	CDS	100	2e-21	330
a37595_Lalb_Chr00c44	Lalb_Chr00c44	6656	6814	CDS:Lalb_Chr00c44g0412571.5	-1	CDS	100	b37595_Lalb_Chr23	Lalb_Chr23	360412	360570	CDS:Lalb_Chr23g0265471.5	1	CDS	100	4e-26	355
a37595_Lalb_Chr00c44	Lalb_Chr00c44	6964	7131	CDS:Lalb_Chr00c44g0412571.4	-1	CDS	94.64	b37595_Lalb_Chr23	Lalb_Chr23	360095	360262	CDS:Lalb_Chr23g0265471.4	1	CDS	94.64	2e-29	383
a37595_Lalb_Chr00c44	Lalb_Chr00c44	7545	7706	CDS:Lalb_Chr00c44g0412571.3	-1	CDS	100	b37595_Lalb_Chr23	Lalb_Chr23	359533	359694	CDS:Lalb_Chr23g0265471.3	1	CDS	100	8e-32	414
a37595_Lalb_Chr00c44	Lalb_Chr00c44	7836	8180	CDS:Lalb_Chr00c44g0412571.2	-1	CDS	87.83	b37595_Lalb_Chr23	Lalb_Chr23	359059	359403	CDS:Lalb_Chr23g0265471.2	1	CDS	87.83	3e-66	464
a<db_genome_id>_<chr>	chr1	start1	stop1	name1	strand1	type1	percent_id1	b<db_genome_id>_<chr>	chr2	start2	stop2	name2	strand2	type2	percent_id2	eval	block_score
a37595_Lalb_Chr00c44	Lalb_Chr00c44	28965	29129	CDS:Lalb_Chr00c44g0412621.3	1	CDS	89.47	b37595_Lalb_Chr01	Lalb_Chr01	1323583	1323696	CDS:Lalb_Chr01g0002591.4	-1	CDS	89.47	8e-17	16
a37595_Lalb_Chr00c44	Lalb_Chr00c44	29208	29408	CDS:Lalb_Chr00c44g0412621.4	1	CDS	97.01	b37595_Lalb_Chr01	Lalb_Chr01	1323284	1323484	CDS:Lalb_Chr01g0002591.5	-1	CDS	97.01	2e-36	51
a37595_Lalb_Chr00c44	Lalb_Chr00c44	29491	29592	CDS:Lalb_Chr00c44g0412621.5	1	CDS	100	b37595_Lalb_Chr01	Lalb_Chr01	1323103	1323204	CDS:Lalb_Chr01g0002591.6	-1	CDS	100	2e-16	66
a37595_Lalb_Chr00c44	Lalb_Chr00c44	30274	30381	CDS:Lalb_Chr00c44g0412621.6	1	CDS	100	b37595_Lalb_Chr01	Lalb_Chr01	1322638	1322745	CDS:Lalb_Chr01g0002591.7	-1	CDS	100	6e-17	82
a37595_Lalb_Chr00c44	Lalb_Chr00c44	30460	30693	CDS:Lalb_Chr00c44g0412621.7	1	CDS	92.31	b37595_Lalb_Chr01	Lalb_Chr01	1322326	1322559	CDS:Lalb_Chr01g0002591.8	-1	CDS	92.31	5e-43	124
a37595_Lalb_Chr00c44	Lalb_Chr00c44	30971	31221	CDS:Lalb_Chr00c44g0412621.8	1	CDS	89.16	b37595_Lalb_Chr01	Lalb_Chr01	1321962	1322212	CDS:Lalb_Chr01g0002591.9	-1	CDS	89.16	7e-43	166
a37595_Lalb_Chr00c44	Lalb_Chr00c44	31333	31504	CDS:Lalb_Chr00c44g0412621.9	1	CDS	94.74	b37595_Lalb_Chr01	Lalb_Chr01	1321518	1321689	CDS:Lalb_Chr01g0002591.10	-1	CDS	94.74	2e-32	197
a37595_Lalb_Chr00c44	Lalb_Chr00c44	31607	31762	CDS:Lalb_Chr00c44g0412621.10	1	CDS	92.31	b37595_Lalb_Chr01	Lalb_Chr01	1321271	1321426	CDS:Lalb_Chr01g0002591.11	-1	CDS	92.31	4e-27	223
a37595_Lalb_Chr00c44	Lalb_Chr00c44	31862	31912	CDS:Lalb_Chr00c44g0412621.11	1	CDS	94.12	b37595_Lalb_Chr01	Lalb_Chr01	1321117	1321167	CDS:Lalb_Chr01g0002591.12	-1	CDS	94.12	8e-05	227
a37595_Lalb_Chr00c44	Lalb_Chr00c44	31862	31912	CDS:Lalb_Chr00c44g0412621.11	1	CDS	94.12	b37595_Lalb_Chr01	Lalb_Chr01	1321117	1321167	CDS:Lalb_Chr01g0002591.12	-1	CDS	94.12	8e-05	231
a37595_Lalb_Chr00c44	Lalb_Chr00c44	32090	32227	CDS:Lalb_Chr00c44g0412621.12	1	CDS	95.65	b37595_Lalb_Chr01	Lalb_Chr01	1320842	1320982	CDS:Lalb_Chr01g0002591.13	-1	CDS	95.65	3e-11	241
a37595_Lalb_Chr00c44	Lalb_Chr00c44	32338	32535	CDS:Lalb_Chr00c44g0412621.13	1	CDS	80	b37595_Lalb_Chr01	Lalb_Chr01	1320577	1320774	CDS:Lalb_Chr01g0002591.14	-1	CDS	80	6e-29	269
a37595_Lalb_Chr00c44	Lalb_Chr00c44	32842	33015	CDS:Lalb_Chr00c44g0412621.15	1	CDS	86.21	b37595_Lalb_Chr01	Lalb_Chr01	1320102	1320275	CDS:Lalb_Chr01g0002591.16	-1	CDS	86.21	9e-29	297
a37595_Lalb_Chr00c44	Lalb_Chr00c44	33702	33896	CDS:Lalb_Chr00c44g0412621.17	1	CDS	93.85	b37595_Lalb_Chr01	Lalb_Chr01	1318639	1318833	CDS:Lalb_Chr01g0002591.18	-1	CDS	93.85	4e-35	331
a<db_genome_id>_<chr>	chr1	start1	stop1	name1	strand1	type1	percent_id1	b<db_genome_id>_<chr>	chr2	start2	stop2	name2	strand2	type2	percent_id2	eval	block_score
a37595_Lalb_Chr00c44	Lalb_Chr00c44	28965	29129	CDS:Lalb_Chr00c44g0412621.3	1	CDS	89.47	b37595_Lalb_Chr03	Lalb_Chr03	807624	807737	CDS:Lalb_Chr03g0025741.4	-1	CDS	89.47	8e-17	16
a37595_Lalb_Chr00c44	Lalb_Chr00c44	29208	29408	CDS:Lalb_Chr00c44g0412621.4	1	CDS	97.01	b37595_Lalb_Chr03	Lalb_Chr03	807325	807525	CDS:Lalb_Chr03g0025741.5	-1	CDS	97.01	2e-36	51
a37595_Lalb_Chr00c44	Lalb_Chr00c44	29491	29592	CDS:Lalb_Chr00c44g0412621.5	1	CDS	97.06	b37595_Lalb_Chr03	Lalb_Chr03	807142	807243	CDS:Lalb_Chr03g0025741.6	-1	CDS	97.06	2e-15	65
a37595_Lalb_Chr00c44	Lalb_Chr00c44	30274	30381	CDS:Lalb_Chr00c44g0412621.6	1	CDS	97.22	b37595_Lalb_Chr03	Lalb_Chr03	806676	806783	CDS:Lalb_Chr03g0025741.7	-1	CDS	97.22	9e-17	81
a37595_Lalb_Chr00c44	Lalb_Chr00c44	30971	31221	CDS:Lalb_Chr00c44g0412621.8	1	CDS	89.16	b37595_Lalb_Chr03	Lalb_Chr03	805998	806248	CDS:Lalb_Chr03g0025741.9	-1	CDS	89.16	2e-42	122
a37595_Lalb_Chr00c44	Lalb_Chr00c44	31333	31504	CDS:Lalb_Chr00c44g0412621.9	1	CDS	92.98	b37595_Lalb_Chr03	Lalb_Chr03	805709	805880	CDS:Lalb_Chr03g0025741.10	-1	CDS	92.98	8e-32	153
a37595_Lalb_Chr00c44	Lalb_Chr00c44	31607	31762	CDS:Lalb_Chr00c44g0412621.10	1	CDS	90.38	b37595_Lalb_Chr03	Lalb_Chr03	805460	805615	CDS:Lalb_Chr03g0025741.11	-1	CDS	90.38	3e-26	178
a37595_Lalb_Chr00c44	Lalb_Chr00c44	32090	32227	CDS:Lalb_Chr00c44g0412621.12	1	CDS	91.3	b37595_Lalb_Chr03	Lalb_Chr03	805037	805177	CDS:Lalb_Chr03g0025741.13	-1	CDS	91.3	2e-14	191
a37595_Lalb_Chr00c44	Lalb_Chr00c44	32338	32535	CDS:Lalb_Chr00c44g0412621.13	1	CDS	78.95	b37595_Lalb_Chr03	Lalb_Chr03	804780	804965	CDS:Lalb_Chr03g0025741.14	-1	CDS	78.95	6e-23	213
a37595_Lalb_Chr00c44	Lalb_Chr00c44	32842	33015	CDS:Lalb_Chr00c44g0412621.15	1	CDS	86.21	b37595_Lalb_Chr03	Lalb_Chr03	804267	804440	CDS:Lalb_Chr03g0025741.16	-1	CDS	86.21	7e-29	241
a37595_Lalb_Chr00c44	Lalb_Chr00c44	33702	33896	CDS:Lalb_Chr00c44g0412621.17	1	CDS	93.85	b37595_Lalb_Chr03	Lalb_Chr03	802854	803048	CDS:Lalb_Chr03g0025741.18	-1	CDS	93.85	7e-35	275
a37595_Lalb_Chr00c44	Lalb_Chr00c44	35145	35258	CDS:Lalb_Chr00c44g0412631.2	-1	CDS	86.84	b37595_Lalb_Chr03	Lalb_Chr03	800605	800718	CDS:Lalb_Chr03g0025731.5	1	CDS	86.84	6e-17	291
a37595_Lalb_Chr00c44	Lalb_Chr00c44	35772	36101	CDS:Lalb_Chr00c44g0412631.1	-1	CDS	88.18	b37595_Lalb_Chr03	Lalb_Chr03	800126	800483	CDS:Lalb_Chr03g0025731.4	1	CDS	88.18	1e-66	341
a37595_Lalb_Chr00c44	Lalb_Chr00c44	36692	36898	CDS:Lalb_Chr00c44g0412641.3	-1	CDS	91.04	b37595_Lalb_Chr03	Lalb_Chr03	799166	799590	CDS:Lalb_Chr03g0025731.3	1	CDS	91.04	2e-38	378
a37595_Lalb_Chr00c44	Lalb_Chr00c44	37004	37098	CDS:Lalb_Chr00c44g0412641.2	-1	CDS	83.87	b37595_Lalb_Chr03	Lalb_Chr03	797900	797994	CDS:Lalb_Chr03g0025731.2	1	CDS	83.87	4e-12	389
a<db_genome_id>_<chr>	chr1	start1	stop1	name1	strand1	type1	percent_id1	b<db_genome_id>_<chr>	chr2	start2	stop2	name2	strand2	type2	percent_id2	eval	block_score
a37595_Lalb_Chr00c44	Lalb_Chr00c44	28965	29129	CDS:Lalb_Chr00c44g0412621.3	1	CDS	89.47	b37595_Lalb_Chr19	Lalb_Chr19	17212761	17212874	CDS:Lalb_Chr19g0138611.4	1	CDS	89.47	8e-17	16
a37595_Lalb_Chr00c44	Lalb_Chr00c44	29208	29408	CDS:Lalb_Chr00c44g0412621.4	1	CDS	97.01	b37595_Lalb_Chr19	Lalb_Chr19	17212965	17213165	CDS:Lalb_Chr19g0138611.5	1	CDS	97.01	2e-36	51
a37595_Lalb_Chr00c44	Lalb_Chr00c44	29491	29592	CDS:Lalb_Chr00c44g0412621.5	1	CDS	100	b37595_Lalb_Chr19	Lalb_Chr19	17213243	17213344	CDS:Lalb_Chr19g0138611.6	1	CDS	100	2e-16	66
a37595_Lalb_Chr00c44	Lalb_Chr00c44	30274	30381	CDS:Lalb_Chr00c44g0412621.6	1	CDS	100	b37595_Lalb_Chr19	Lalb_Chr19	17213715	17213822	CDS:Lalb_Chr19g0138611.7	1	CDS	100	6e-17	82
a37595_Lalb_Chr00c44	Lalb_Chr00c44	30460	30693	CDS:Lalb_Chr00c44g0412621.7	1	CDS	93.59	b37595_Lalb_Chr19	Lalb_Chr19	17213899	17214132	CDS:Lalb_Chr19g0138611.8	1	CDS	93.59	2e-43	124
a37595_Lalb_Chr00c44	Lalb_Chr00c44	30971	31221	CDS:Lalb_Chr00c44g0412621.8	1	CDS	92.77	b37595_Lalb_Chr19	Lalb_Chr19	17214245	17214495	CDS:Lalb_Chr19g0138611.9	1	CDS	92.77	3e-44	167
a37595_Lalb_Chr00c44	Lalb_Chr00c44	31333	31504	CDS:Lalb_Chr00c44g0412621.9	1	CDS	92.98	b37595_Lalb_Chr19	Lalb_Chr19	17214619	17214790	CDS:Lalb_Chr19g0138611.10	1	CDS	92.98	6e-32	198
a37595_Lalb_Chr00c44	Lalb_Chr00c44	31607	31762	CDS:Lalb_Chr00c44g0412621.10	1	CDS	92.31	b37595_Lalb_Chr19	Lalb_Chr19	17214891	17215046	CDS:Lalb_Chr19g0138611.11	1	CDS	92.31	3e-26	223
a37595_Lalb_Chr00c44	Lalb_Chr00c44	31862	31912	CDS:Lalb_Chr00c44g0412621.11	1	CDS	94.12	b37595_Lalb_Chr19	Lalb_Chr19	17215155	17215205	CDS:Lalb_Chr19g0138611.12	1	CDS	94.12	8e-05	227
a37595_Lalb_Chr00c44	Lalb_Chr00c44	31862	31912	CDS:Lalb_Chr00c44g0412621.11	1	CDS	94.12	b37595_Lalb_Chr19	Lalb_Chr19	17215155	17215205	CDS:Lalb_Chr19g0138611.12	1	CDS	94.12	8e-05	231
a37595_Lalb_Chr00c44	Lalb_Chr00c44	32090	32227	CDS:Lalb_Chr00c44g0412621.12	1	CDS	86.96	b37595_Lalb_Chr19	Lalb_Chr19	17215326	17215466	CDS:Lalb_Chr19g0138611.13	1	CDS	86.96	1e-14	245
a37595_Lalb_Chr00c44	Lalb_Chr00c44	32338	32535	CDS:Lalb_Chr00c44g0412621.13	1	CDS	78.46	b37595_Lalb_Chr19	Lalb_Chr19	17215538	17215735	CDS:Lalb_Chr19g0138611.14	1	CDS	78.46	1e-27	272
a37595_Lalb_Chr00c44	Lalb_Chr00c44	32842	33015	CDS:Lalb_Chr00c44g0412621.15	1	CDS	84.48	b37595_Lalb_Chr19	Lalb_Chr19	17216037	17216210	CDS:Lalb_Chr19g0138611.16	1	CDS	84.48	2e-27	298
a37595_Lalb_Chr00c44	Lalb_Chr00c44	33702	33896	CDS:Lalb_Chr00c44g0412621.17	1	CDS	89.23	b37595_Lalb_Chr19	Lalb_Chr19	17217136	17217330	CDS:Lalb_Chr19g0138611.18	1	CDS	89.23	9e-34	331
a<db_genome_id>_<chr>	chr1	start1	stop1	name1	strand1	type1	percent_id1	b<db_genome_id>_<chr>	chr2	start2	stop2	name2	strand2	type2	percent_id2	eval	block_score
a37595_Lalb_Chr00c48	Lalb_Chr00c48	1647	2150	CDS:Lalb_Chr00c48g0412751.2	1	CDS	100	b37595_Lalb_Chr04	Lalb_Chr04	585372	585875	CDS:Lalb_Chr04g0248021.2	1	CDS	100	9e-118	50
a37595_Lalb_Chr00c48	Lalb_Chr00c48	2635	3036	CDS:Lalb_Chr00c48g0412751.3	1	CDS	100	b37595_Lalb_Chr04	Lalb_Chr04	586362	586763	CDS:Lalb_Chr04g0248021.3	1	CDS	100	2e-81	100
a37595_Lalb_Chr00c48	Lalb_Chr00c48	9884	10828	CDS:Lalb_Chr00c48g0412771.1	1	CDS	100	b37595_Lalb_Chr04	Lalb_Chr04	593324	594536	CDS:Lalb_Chr04g0248031.2	1	CDS	100	1e-250	150
a37595_Lalb_Chr00c48	Lalb_Chr00c48	13373	13672	CDS:Lalb_Chr00c48g0412781.1	-1	CDS	92.45	b37595_Lalb_Chr04	Lalb_Chr04	597127	598356	CDS:Lalb_Chr04g0248041.1	-1	CDS	92.45	1e-28	178
a37595_Lalb_Chr00c48	Lalb_Chr00c48	17798	17922	CDS:Lalb_Chr00c48g0412791.2	1	CDS	100	b37595_Lalb_Chr04	Lalb_Chr04	601256	601552	CDS:Lalb_Chr04g0248051.1	1	CDS	100	9e-26	203
a37595_Lalb_Chr00c48	Lalb_Chr00c48	18050	18187	CDS:Lalb_Chr00c48g0412791.3	1	CDS	100	b37595_Lalb_Chr04	Lalb_Chr04	601680	601817	CDS:Lalb_Chr04g0248051.2	1	CDS	100	3e-26	228
a37595_Lalb_Chr00c48	Lalb_Chr00c48	18377	18460	CDS:Lalb_Chr00c48g0412791.4	1	CDS	100	b37595_Lalb_Chr04	Lalb_Chr04	602007	602090	CDS:Lalb_Chr04g0248051.3	1	CDS	100	4e-15	242
a37595_Lalb_Chr00c48	Lalb_Chr00c48	18574	18705	CDS:Lalb_Chr00c48g0412791.5	1	CDS	100	b37595_Lalb_Chr04	Lalb_Chr04	602205	602336	CDS:Lalb_Chr04g0248051.4	1	CDS	100	6e-26	267
a37595_Lalb_Chr00c48	Lalb_Chr00c48	18962	19015	CDS:Lalb_Chr00c48g0412791.6	1	CDS	100	b37595_Lalb_Chr04	Lalb_Chr04	602594	602647	CDS:Lalb_Chr04g0248051.6	1	CDS	100	7e-06	272
a37595_Lalb_Chr00c48	Lalb_Chr00c48	19125	19217	CDS:Lalb_Chr00c48g0412791.7	1	CDS	100	b37595_Lalb_Chr04	Lalb_Chr04	602757	602849	CDS:Lalb_Chr04g0248051.7	1	CDS	100	4e-15	286
a37595_Lalb_Chr00c48	Lalb_Chr00c48	19331	19426	CDS:Lalb_Chr00c48g0412791.8	1	CDS	100	b37595_Lalb_Chr04	Lalb_Chr04	602963	603058	CDS:Lalb_Chr04g0248051.8	1	CDS	100	3e-15	300
a37595_Lalb_Chr00c48	Lalb_Chr00c48	19583	19731	CDS:Lalb_Chr00c48g0412791.9	1	CDS	100	b37595_Lalb_Chr04	Lalb_Chr04	603215	603363	CDS:Lalb_Chr04g0248051.9	1	CDS	100	2e-28	327
a37595_Lalb_Chr00c48	Lalb_Chr00c48	19859	20008	CDS:Lalb_Chr00c48g0412791.10	1	CDS	100	b37595_Lalb_Chr04	Lalb_Chr04	603491	603640	CDS:Lalb_Chr04g0248051.10	1	CDS	100	2e-29	355
a37595_Lalb_Chr00c48	Lalb_Chr00c48	20115	20244	CDS:Lalb_Chr00c48g0412791.11	1	CDS	100	b37595_Lalb_Chr04	Lalb_Chr04	603748	603877	CDS:Lalb_Chr04g0248051.11	1	CDS	100	6e-23	377
a37595_Lalb_Chr00c48	Lalb_Chr00c48	22096	22569	CDS:Lalb_Chr00c48g0412801.1	1	CDS	100	b37595_Lalb_Chr04	Lalb_Chr04	605417	606199	CDS:Lalb_Chr04g0248051.15	1	CDS	100	9e-87	427
a37595_Lalb_Chr00c48	Lalb_Chr00c48	22983	23222	CDS:Lalb_Chr00c48g0412801.2	1	CDS	100	b37595_Lalb_Chr04	Lalb_Chr04	606614	606853	CDS:Lalb_Chr04g0248051.16	1	CDS	100	8e-50	476
a37595_Lalb_Chr00c48	Lalb_Chr00c48	24521	24857	CDS:Lalb_Chr00c48g0412811.6	-1	CDS	100	b37595_Lalb_Chr04	Lalb_Chr04	608154	608637	CDS:Lalb_Chr04g0248061.8	-1	CDS	100	3e-76	526
a37595_Lalb_Chr00c48	Lalb_Chr00c48	25470	25612	CDS:Lalb_Chr00c48g0412811.4	-1	CDS	100	b37595_Lalb_Chr04	Lalb_Chr04	609105	609247	CDS:Lalb_Chr04g0248061.7	-1	CDS	100	7e-26	551
a37595_Lalb_Chr00c48	Lalb_Chr00c48	25974	26261	CDS:Lalb_Chr00c48g0412811.3	-1	CDS	100	b37595_Lalb_Chr04	Lalb_Chr04	609608	609895	CDS:Lalb_Chr04g0248061.6	-1	CDS	100	1e-65	601
a37595_Lalb_Chr00c48	Lalb_Chr00c48	27178	27660	CDS:Lalb_Chr00c48g0412821.3	-1	CDS	100	b37595_Lalb_Chr04	Lalb_Chr04	610728	611229	CDS:Lalb_Chr04g0248061.4	-1	CDS	100	3e-103	651
a37595_Lalb_Chr00c48	Lalb_Chr00c48	27748	27863	CDS:Lalb_Chr00c48g0412821.2	-1	CDS	100	b37595_Lalb_Chr04	Lalb_Chr04	611317	611432	CDS:Lalb_Chr04g0248061.3	-1	CDS	100	1e-21	672
a37595_Lalb_Chr00c48	Lalb_Chr00c48	28892	29228	CDS:Lalb_Chr00c48g0412821.1	-1	CDS	100	b37595_Lalb_Chr04	Lalb_Chr04	612463	612756	CDS:Lalb_Chr04g0248061.2	-1	CDS	100	1e-66	722
a37595_Lalb_Chr00c48	Lalb_Chr00c48	35112	35311	CDS:Lalb_Chr00c48g0412831.4	-1	CDS	100	b37595_Lalb_Chr04	Lalb_Chr04	618693	618892	CDS:Lalb_Chr04g0248071.9	-1	CDS	100	4e-38	759
a37595_Lalb_Chr00c48	Lalb_Chr00c48	35669	36152	CDS:Lalb_Chr00c48g0412831.3	-1	CDS	100	b37595_Lalb_Chr04	Lalb_Chr04	619250	619733	CDS:Lalb_Chr04g0248071.8	-1	CDS	100	1e-103	809
a37595_Lalb_Chr00c48	Lalb_Chr00c48	36344	36480	CDS:Lalb_Chr00c48g0412831.2	-1	CDS	100	b37595_Lalb_Chr04	Lalb_Chr04	619925	620061	CDS:Lalb_Chr04g0248071.7	-1	CDS	100	8e-25	833
a37595_Lalb_Chr00c48	Lalb_Chr00c48	36740	36908	CDS:Lalb_Chr00c48g0412831.1	-1	CDS	100	b37595_Lalb_Chr04	Lalb_Chr04	620321	620605	CDS:Lalb_Chr04g0248071.6	-1	CDS	100	1e-33	866
a37595_Lalb_Chr00c48	Lalb_Chr00c48	37320	37824	CDS:Lalb_Chr00c48g0412841.4	-1	CDS	100	b37595_Lalb_Chr04	Lalb_Chr04	620905	621409	CDS:Lalb_Chr04g0248071.4	-1	CDS	100	9e-111	916
a37595_Lalb_Chr00c48	Lalb_Chr00c48	38014	38135	CDS:Lalb_Chr00c48g0412841.3	-1	CDS	100	b37595_Lalb_Chr04	Lalb_Chr04	621599	621720	CDS:Lalb_Chr04g0248071.3	-1	CDS	100	6e-22	937
a37595_Lalb_Chr00c48	Lalb_Chr00c48	38257	38550	CDS:Lalb_Chr00c48g0412841.2	-1	CDS	100	b37595_Lalb_Chr04	Lalb_Chr04	621842	622135	CDS:Lalb_Chr04g0248071.2	-1	CDS	100	1e-65	987
a37595_Lalb_Chr00c48	Lalb_Chr00c48	40485	40886	CDS:Lalb_Chr00c48g0412851.1	-1	CDS	100	b37595_Lalb_Chr04	Lalb_Chr04	624076	624492	CDS:Lalb_Chr04g0248081.1	-1	CDS	100	2e-92	1037
a37595_Lalb_Chr00c48	Lalb_Chr00c48	45081	45526	CDS:Lalb_Chr00c48g0412861.1	1	CDS	100	b37595_Lalb_Chr04	Lalb_Chr04	628681	629126	CDS:Lalb_Chr04g0248091.1	1	CDS	100	9e-92	1087
a37595_Lalb_Chr00c48	Lalb_Chr00c48	45614	45710	CDS:Lalb_Chr00c48g0412861.2	1	CDS	100	b37595_Lalb_Chr04	Lalb_Chr04	629214	629310	CDS:Lalb_Chr04g0248091.2	1	CDS	100	3e-15	1101
a37595_Lalb_Chr00c48	Lalb_Chr00c48	46106	46159	CDS:Lalb_Chr00c48g0412861.3	1	CDS	100	b37595_Lalb_Chr04	Lalb_Chr04	629703	629756	CDS:Lalb_Chr04g0248091.3	1	CDS	100	1e-05	1106
a37595_Lalb_Chr00c48	Lalb_Chr00c48	46259	46350	CDS:Lalb_Chr00c48g0412861.4	1	CDS	100	b37595_Lalb_Chr04	Lalb_Chr04	629856	629947	CDS:Lalb_Chr04g0248091.4	1	CDS	100	1e-14	1120
a37595_Lalb_Chr00c48	Lalb_Chr00c48	46778	46874	CDS:Lalb_Chr00c48g0412861.5	1	CDS	100	b37595_Lalb_Chr04	Lalb_Chr04	630375	630471	CDS:Lalb_Chr04g0248091.5	1	CDS	100	3e-17	1136
a37595_Lalb_Chr00c48	Lalb_Chr00c48	46977	47072	CDS:Lalb_Chr00c48g0412861.6	1	CDS	100	b37595_Lalb_Chr04	Lalb_Chr04	630574	630669	CDS:Lalb_Chr04g0248091.6	1	CDS	100	1e-18	1154
a37595_Lalb_Chr00c48	Lalb_Chr00c48	47215	47462	CDS:Lalb_Chr00c48g0412861.7	1	CDS	100	b37595_Lalb_Chr04	Lalb_Chr04	630812	631059	CDS:Lalb_Chr04g0248091.7	1	CDS	100	3e-59	1204
a37595_Lalb_Chr00c48	Lalb_Chr00c48	47558	47650	CDS:Lalb_Chr00c48g0412861.8	1	CDS	100	b37595_Lalb_Chr04	Lalb_Chr04	631155	631247	CDS:Lalb_Chr04g0248091.8	1	CDS	100	5e-15	1218
a37595_Lalb_Chr00c48	Lalb_Chr00c48	47736	48048	CDS:Lalb_Chr00c48g0412861.9	1	CDS	60.87	b37595_Lalb_Chr04	Lalb_Chr04	631333	631788	CDS:Lalb_Chr04g0248091.9	1	CDS	60.87	1e-42	1260
a37595_Lalb_Chr00c48	Lalb_Chr00c48	48374	48515	CDS:Lalb_Chr00c48g0412871.2	1	CDS	100	b37595_Lalb_Chr04	Lalb_Chr04	631975	632116	CDS:Lalb_Chr04g0248091.10	1	CDS	100	5e-26	1285
a37595_Lalb_Chr00c48	Lalb_Chr00c48	48603	48704	CDS:Lalb_Chr00c48g0412871.3	1	CDS	100	b37595_Lalb_Chr04	Lalb_Chr04	632204	632305	CDS:Lalb_Chr04g0248091.11	1	CDS	100	6e-18	1302
a37595_Lalb_Chr00c48	Lalb_Chr00c48	49777	49887	CDS:Lalb_Chr00c48g0412881.2	1	CDS	100	b37595_Lalb_Chr04	Lalb_Chr04	633332	633442	CDS:Lalb_Chr04g0248091.13	1	CDS	100	6e-21	1322
a37595_Lalb_Chr00c48	Lalb_Chr00c48	50090	50161	CDS:Lalb_Chr00c48g0412881.3	1	CDS	100	b37595_Lalb_Chr04	Lalb_Chr04	633645	633716	CDS:Lalb_Chr04g0248091.14	1	CDS	100	2e-11	1332
a37595_Lalb_Chr00c48	Lalb_Chr00c48	50255	50446	CDS:Lalb_Chr00c48g0412881.4	1	CDS	100	b37595_Lalb_Chr04	Lalb_Chr04	633810	633928	CDS:Lalb_Chr04g0248091.15	1	CDS	100	2e-21	1352
a37595_Lalb_Chr00c48	Lalb_Chr00c48	50982	51545	CDS:Lalb_Chr00c48g0412891.2	1	CDS	100	b37595_Lalb_Chr04	Lalb_Chr04	634559	635416	CDS:Lalb_Chr04g0248091.17	1	CDS	100	4e-102	1402
a37595_Lalb_Chr00c48	Lalb_Chr00c48	52602	52895	CDS:Lalb_Chr00c48g0412901.1	1	CDS	100	b37595_Lalb_Chr04	Lalb_Chr04	636166	636456	CDS:Lalb_Chr04g0248101.1	1	CDS	100	1e-52	1452
a37595_Lalb_Chr00c48	Lalb_Chr00c48	53173	53272	CDS:Lalb_Chr00c48g0412901.2	1	CDS	100	b37595_Lalb_Chr04	Lalb_Chr04	636733	636832	CDS:Lalb_Chr04g0248101.2	1	CDS	100	1e-18	1470
a37595_Lalb_Chr00c48	Lalb_Chr00c48	53407	53648	CDS:Lalb_Chr00c48g0412901.3	1	CDS	100	b37595_Lalb_Chr04	Lalb_Chr04	636975	637204	CDS:Lalb_Chr04g0248101.3	1	CDS	100	3e-50	1519
a37595_Lalb_Chr00c48	Lalb_Chr00c48	54338	54571	CDS:Lalb_Chr00c48g0412901.5	1	CDS	100	b37595_Lalb_Chr04	Lalb_Chr04	637904	638137	CDS:Lalb_Chr04g0248101.5	1	CDS	100	7e-49	1567
a37595_Lalb_Chr00c48	Lalb_Chr00c48	54972	55247	CDS:Lalb_Chr00c48g0412901.6	1	CDS	98.9	b37595_Lalb_Chr04	Lalb_Chr04	638539	638814	CDS:Lalb_Chr04g0248101.6	1	CDS	98.9	1e-55	1617
a37595_Lalb_Chr00c48	Lalb_Chr00c48	56231	56362	CDS:Lalb_Chr00c48g0412911.5	-1	CDS	100	b37595_Lalb_Chr04	Lalb_Chr04	639796	639927	CDS:Lalb_Chr04g0248111.5	-1	CDS	100	2e-25	1641
a37595_Lalb_Chr00c48	Lalb_Chr00c48	56617	56717	CDS:Lalb_Chr00c48g0412911.3	-1	CDS	100	b37595_Lalb_Chr04	Lalb_Chr04	640182	640282	CDS:Lalb_Chr04g0248111.3	-1	CDS	100	5e-18	1658
a37595_Lalb_Chr00c48	Lalb_Chr00c48	56906	57108	CDS:Lalb_Chr00c48g0412911.2	-1	CDS	100	b37595_Lalb_Chr04	Lalb_Chr04	640470	640672	CDS:Lalb_Chr04g0248111.2	-1	CDS	100	3e-41	1698
a37595_Lalb_Chr00c48	Lalb_Chr00c48	57179	57381	CDS:Lalb_Chr00c48g0412911.1	-1	CDS	100	b37595_Lalb_Chr04	Lalb_Chr04	640743	640945	CDS:Lalb_Chr04g0248111.1	-1	CDS	100	5e-40	1737
a37595_Lalb_Chr00c48	Lalb_Chr00c48	58697	59140	CDS:Lalb_Chr00c48g0412921.1	1	CDS	98.45	b37595_Lalb_Chr04	Lalb_Chr04	642264	642704	CDS:Lalb_Chr04g0248121.1	1	CDS	98.45	4e-98	1787
a37595_Lalb_Chr00c48	Lalb_Chr00c48	59683	59822	CDS:Lalb_Chr00c48g0412931.2	1	CDS	100	b37595_Lalb_Chr04	Lalb_Chr04	643255	643394	CDS:Lalb_Chr04g0248121.2	1	CDS	100	3e-25	1811
a37595_Lalb_Chr00c48	Lalb_Chr00c48	59902	60253	CDS:Lalb_Chr00c48g0412931.3	1	CDS	100	b37595_Lalb_Chr04	Lalb_Chr04	643474	643825	CDS:Lalb_Chr04g0248121.3	1	CDS	100	2e-77	1861
a37595_Lalb_Chr00c48	Lalb_Chr00c48	60845	61093	CDS:Lalb_Chr00c48g0412931.4	1	CDS	100	b37595_Lalb_Chr04	Lalb_Chr04	644418	644666	CDS:Lalb_Chr04g0248121.4	1	CDS	100	4e-41	1901
a37595_Lalb_Chr00c48	Lalb_Chr00c48	61624	61779	CDS:Lalb_Chr00c48g0412931.5	1	CDS	100	b37595_Lalb_Chr04	Lalb_Chr04	645197	645322	CDS:Lalb_Chr04g0248121.5	1	CDS	100	3e-23	1923
a37595_Lalb_Chr00c48	Lalb_Chr00c48	62653	62859	CDS:Lalb_Chr00c48g0412941.2	1	CDS	100	b37595_Lalb_Chr04	Lalb_Chr04	646225	646431	CDS:Lalb_Chr04g0248121.6	1	CDS	100	2e-44	1966
a37595_Lalb_Chr00c48	Lalb_Chr00c48	64574	65500	CDS:Lalb_Chr00c48g0412951.6	-1	CDS	100	b37595_Lalb_Chr04	Lalb_Chr04	648027	649019	CDS:Lalb_Chr04g0248131.6	-1	CDS	100	1e-250	2016
a37595_Lalb_Chr00c48	Lalb_Chr00c48	65564	65704	CDS:Lalb_Chr00c48g0412951.5	-1	CDS	100	b37595_Lalb_Chr04	Lalb_Chr04	649138	649278	CDS:Lalb_Chr04g0248131.5	-1	CDS	100	7e-27	2042
a37595_Lalb_Chr00c48	Lalb_Chr00c48	65868	65943	CDS:Lalb_Chr00c48g0412951.4	-1	CDS	100	b37595_Lalb_Chr04	Lalb_Chr04	649442	649517	CDS:Lalb_Chr04g0248131.4	-1	CDS	100	1e-10	2052
a37595_Lalb_Chr00c48	Lalb_Chr00c48	66453	66562	CDS:Lalb_Chr00c48g0412951.3	-1	CDS	100	b37595_Lalb_Chr04	Lalb_Chr04	650027	650136	CDS:Lalb_Chr04g0248131.3	-1	CDS	100	2e-20	2071
a37595_Lalb_Chr00c48	Lalb_Chr00c48	67139	67239	CDS:Lalb_Chr00c48g0412951.2	-1	CDS	100	b37595_Lalb_Chr04	Lalb_Chr04	650713	650813	CDS:Lalb_Chr04g0248131.2	-1	CDS	100	2e-16	2086
a37595_Lalb_Chr00c48	Lalb_Chr00c48	67319	67412	CDS:Lalb_Chr00c48g0412951.1	-1	CDS	100	b37595_Lalb_Chr04	Lalb_Chr04	650893	650986	CDS:Lalb_Chr04g0248131.1	-1	CDS	100	6e-17	2102
a37595_Lalb_Chr00c48	Lalb_Chr00c48	68457	68684	CDS:Lalb_Chr00c48g0412961.5	-1	CDS	100	b37595_Lalb_Chr04	Lalb_Chr04	651962	652264	CDS:Lalb_Chr04g0248141.9	-1	CDS	100	4e-43	2144
a37595_Lalb_Chr00c48	Lalb_Chr00c48	68844	68992	CDS:Lalb_Chr00c48g0412961.4	-1	CDS	100	b37595_Lalb_Chr04	Lalb_Chr04	652424	652572	CDS:Lalb_Chr04g0248141.8	-1	CDS	100	7e-31	2174
a37595_Lalb_Chr00c48	Lalb_Chr00c48	69127	69214	CDS:Lalb_Chr00c48g0412961.3	-1	CDS	100	b37595_Lalb_Chr04	Lalb_Chr04	652707	652794	CDS:Lalb_Chr04g0248141.7	-1	CDS	100	1e-14	2188
a37595_Lalb_Chr00c48	Lalb_Chr00c48	69501	69670	CDS:Lalb_Chr00c48g0412961.1	-1	CDS	97.5	b37595_Lalb_Chr04	Lalb_Chr04	653082	653393	CDS:Lalb_Chr04g0248141.6	-1	CDS	97.5	6e-33	2220
a37595_Lalb_Chr00c48	Lalb_Chr00c48	69889	70044	CDS:Lalb_Chr00c48g0412971.2	-1	CDS	80.39	b37595_Lalb_Chr04	Lalb_Chr04	653473	653628	CDS:Lalb_Chr04g0248141.5	-1	CDS	80.39	4e-23	2242
a37595_Lalb_Chr00c48	Lalb_Chr00c48	71202	71405	CDS:Lalb_Chr00c48g0412981.2	-1	CDS	100	b37595_Lalb_Chr04	Lalb_Chr04	654807	655013	CDS:Lalb_Chr04g0248141.2	-1	CDS	100	1e-40	2282
a37595_Lalb_Chr00c48	Lalb_Chr00c48	74237	74308	CDS:Lalb_Chr00c48g0412991.1	1	CDS	100	b37595_Lalb_Chr04	Lalb_Chr04	655105	655176	CDS:Lalb_Chr04g0248141.1	-1	CDS	100	3e-10	2291
a37595_Lalb_Chr00c48	Lalb_Chr00c48	74237	74308	CDS:Lalb_Chr00c48g0412991.1	1	CDS	100	b37595_Lalb_Chr04	Lalb_Chr04	655105	655176	CDS:Lalb_Chr04g0248141.1	-1	CDS	100	3e-10	9
a37595_Lalb_Chr00c48	Lalb_Chr00c48	76618	76705	CDS:Lalb_Chr00c48g0412991.7	1	CDS	100	b37595_Lalb_Chr04	Lalb_Chr04	652707	652794	CDS:Lalb_Chr04g0248141.7	-1	CDS	100	1e-14	20
a37595_Lalb_Chr00c48	Lalb_Chr00c48	76836	76909	CDS:Lalb_Chr00c48g0412991.8	1	CDS	100	b37595_Lalb_Chr04	Lalb_Chr04	652424	652572	CDS:Lalb_Chr04g0248141.8	-1	CDS	100	6e-12	31
a37595_Lalb_Chr00c48	Lalb_Chr00c48	78418	78511	CDS:Lalb_Chr00c48g0413001.1	1	CDS	100	b37595_Lalb_Chr04	Lalb_Chr04	650893	650986	CDS:Lalb_Chr04g0248131.1	-1	CDS	100	6e-17	47
a37595_Lalb_Chr00c48	Lalb_Chr00c48	78591	78691	CDS:Lalb_Chr00c48g0413001.2	1	CDS	100	b37595_Lalb_Chr04	Lalb_Chr04	650713	650813	CDS:Lalb_Chr04g0248131.2	-1	CDS	100	2e-16	62
a37595_Lalb_Chr00c48	Lalb_Chr00c48	79270	79359	CDS:Lalb_Chr00c48g0413001.3	1	CDS	91.67	b37595_Lalb_Chr04	Lalb_Chr04	650027	650136	CDS:Lalb_Chr04g0248131.3	-1	CDS	91.67	2e-13	74
a37595_Lalb_Chr00c48	Lalb_Chr00c48	80122	80262	CDS:Lalb_Chr00c48g0413001.4	1	CDS	97.87	b37595_Lalb_Chr04	Lalb_Chr04	649138	649278	CDS:Lalb_Chr04g0248131.5	-1	CDS	97.87	1e-26	100
a37595_Lalb_Chr00c48	Lalb_Chr00c48	84140	84208	CDS:Lalb_Chr00c48g0413011.7	-1	CDS	95.65	b37595_Lalb_Chr04	Lalb_Chr04	645197	645322	CDS:Lalb_Chr04g0248121.5	1	CDS	95.65	1e-09	109
a37595_Lalb_Chr00c48	Lalb_Chr00c48	84741	84989	CDS:Lalb_Chr00c48g0413011.6	-1	CDS	100	b37595_Lalb_Chr04	Lalb_Chr04	644418	644666	CDS:Lalb_Chr04g0248121.4	1	CDS	100	4e-41	149
a37595_Lalb_Chr00c48	Lalb_Chr00c48	85779	85933	CDS:Lalb_Chr00c48g0413011.4	-1	CDS	100	b37595_Lalb_Chr04	Lalb_Chr04	643474	643825	CDS:Lalb_Chr04g0248121.3	1	CDS	100	2e-25	173
a37595_Lalb_Chr00c48	Lalb_Chr00c48	86013	86152	CDS:Lalb_Chr00c48g0413011.3	-1	CDS	100	b37595_Lalb_Chr04	Lalb_Chr04	643255	643394	CDS:Lalb_Chr04g0248121.2	1	CDS	100	3e-25	197
a37595_Lalb_Chr00c48	Lalb_Chr00c48	88462	88664	CDS:Lalb_Chr00c48g0413021.1	1	CDS	100	b37595_Lalb_Chr04	Lalb_Chr04	640743	640945	CDS:Lalb_Chr04g0248111.1	-1	CDS	100	5e-40	236
a37595_Lalb_Chr00c48	Lalb_Chr00c48	88735	88937	CDS:Lalb_Chr00c48g0413021.2	1	CDS	100	b37595_Lalb_Chr04	Lalb_Chr04	640470	640672	CDS:Lalb_Chr04g0248111.2	-1	CDS	100	3e-41	276
a37595_Lalb_Chr00c48	Lalb_Chr00c48	89125	89225	CDS:Lalb_Chr00c48g0413021.3	1	CDS	100	b37595_Lalb_Chr04	Lalb_Chr04	640182	640282	CDS:Lalb_Chr04g0248111.3	-1	CDS	100	5e-18	293
a37595_Lalb_Chr00c48	Lalb_Chr00c48	89480	89611	CDS:Lalb_Chr00c48g0413021.5	1	CDS	100	b37595_Lalb_Chr04	Lalb_Chr04	639796	639927	CDS:Lalb_Chr04g0248111.5	-1	CDS	100	2e-25	317
a37595_Lalb_Chr00c48	Lalb_Chr00c48	91275	91508	CDS:Lalb_Chr00c48g0413031.5	-1	CDS	100	b37595_Lalb_Chr04	Lalb_Chr04	637904	638137	CDS:Lalb_Chr04g0248101.5	1	CDS	100	7e-49	365
a37595_Lalb_Chr00c48	Lalb_Chr00c48	92579	92678	CDS:Lalb_Chr00c48g0413031.2	-1	CDS	100	b37595_Lalb_Chr04	Lalb_Chr04	636733	636832	CDS:Lalb_Chr04g0248101.2	1	CDS	100	1e-18	383
a37595_Lalb_Chr00c48	Lalb_Chr00c48	95271	95334	CDS:Lalb_Chr00c48g0413041.15	-1	CDS	100	b37595_Lalb_Chr04	Lalb_Chr04	634074	634137	CDS:Lalb_Chr04g0248091.16	1	CDS	100	4e-08	390
a37595_Lalb_Chr00c48	Lalb_Chr00c48	95480	95598	CDS:Lalb_Chr00c48g0413041.14	-1	CDS	100	b37595_Lalb_Chr04	Lalb_Chr04	633810	633928	CDS:Lalb_Chr04g0248091.15	1	CDS	100	2e-21	410
a37595_Lalb_Chr00c48	Lalb_Chr00c48	95692	95763	CDS:Lalb_Chr00c48g0413041.13	-1	CDS	100	b37595_Lalb_Chr04	Lalb_Chr04	633645	633716	CDS:Lalb_Chr04g0248091.14	1	CDS	100	2e-11	420
a37595_Lalb_Chr00c48	Lalb_Chr00c48	95966	96076	CDS:Lalb_Chr00c48g0413041.12	-1	CDS	100	b37595_Lalb_Chr04	Lalb_Chr04	633332	633442	CDS:Lalb_Chr04g0248091.13	1	CDS	100	6e-21	440
a37595_Lalb_Chr00c48	Lalb_Chr00c48	97102	97203	CDS:Lalb_Chr00c48g0413041.10	-1	CDS	100	b37595_Lalb_Chr04	Lalb_Chr04	632204	632305	CDS:Lalb_Chr04g0248091.11	1	CDS	100	6e-18	457
a37595_Lalb_Chr00c48	Lalb_Chr00c48	97383	97431	CDS:Lalb_Chr00c48g0413041.9	-1	CDS	100	b37595_Lalb_Chr04	Lalb_Chr04	631975	632116	CDS:Lalb_Chr04g0248091.10	1	CDS	100	3e-07	463
a37595_Lalb_Chr00c48	Lalb_Chr00c48	98159	98251	CDS:Lalb_Chr00c48g0413041.7	-1	CDS	100	b37595_Lalb_Chr04	Lalb_Chr04	631155	631247	CDS:Lalb_Chr04g0248091.8	1	CDS	100	5e-15	477
a37595_Lalb_Chr00c48	Lalb_Chr00c48	98347	98594	CDS:Lalb_Chr00c48g0413041.6	-1	CDS	100	b37595_Lalb_Chr04	Lalb_Chr04	630812	631059	CDS:Lalb_Chr04g0248091.7	1	CDS	100	3e-59	527
a37595_Lalb_Chr00c48	Lalb_Chr00c48	98737	98832	CDS:Lalb_Chr00c48g0413041.5	-1	CDS	100	b37595_Lalb_Chr04	Lalb_Chr04	630574	630669	CDS:Lalb_Chr04g0248091.6	1	CDS	100	1e-18	545
a37595_Lalb_Chr00c48	Lalb_Chr00c48	98935	99031	CDS:Lalb_Chr00c48g0413041.4	-1	CDS	100	b37595_Lalb_Chr04	Lalb_Chr04	630375	630471	CDS:Lalb_Chr04g0248091.5	1	CDS	100	3e-17	561
a37595_Lalb_Chr00c48	Lalb_Chr00c48	99459	99550	CDS:Lalb_Chr00c48g0413041.3	-1	CDS	100	b37595_Lalb_Chr04	Lalb_Chr04	629856	629947	CDS:Lalb_Chr04g0248091.4	1	CDS	100	1e-14	575
a37595_Lalb_Chr00c48	Lalb_Chr00c48	99650	99703	CDS:Lalb_Chr00c48g0413041.2	-1	CDS	100	b37595_Lalb_Chr04	Lalb_Chr04	629703	629756	CDS:Lalb_Chr04g0248091.3	1	CDS	100	1e-05	580
a37595_Lalb_Chr00c48	Lalb_Chr00c48	99650	99703	CDS:Lalb_Chr00c48g0413041.2	-1	CDS	100	b37595_Lalb_Chr04	Lalb_Chr04	629703	629756	CDS:Lalb_Chr04g0248091.3	1	CDS	100	1e-05	585
a37595_Lalb_Chr00c48	Lalb_Chr00c48	100096	100149	CDS:Lalb_Chr00c48g0413041.1	-1	CDS	100	b37595_Lalb_Chr04	Lalb_Chr04	629214	629310	CDS:Lalb_Chr04g0248091.2	1	CDS	100	1e-05	590
a37595_Lalb_Chr00c48	Lalb_Chr00c48	100334	100726	CDS:Lalb_Chr00c48g0413051.1	-1	CDS	100	b37595_Lalb_Chr04	Lalb_Chr04	628681	629126	CDS:Lalb_Chr04g0248091.1	1	CDS	100	1e-79	640
a37595_Lalb_Chr00c48	Lalb_Chr00c48	104923	105324	CDS:Lalb_Chr00c48g0413061.1	1	CDS	100	b37595_Lalb_Chr04	Lalb_Chr04	624076	624492	CDS:Lalb_Chr04g0248081.1	-1	CDS	100	2e-92	690
a37595_Lalb_Chr00c48	Lalb_Chr00c48	107267	107560	CDS:Lalb_Chr00c48g0413071.2	1	CDS	100	b37595_Lalb_Chr04	Lalb_Chr04	621842	622135	CDS:Lalb_Chr04g0248071.2	-1	CDS	100	1e-65	740
a37595_Lalb_Chr00c48	Lalb_Chr00c48	107682	107803	CDS:Lalb_Chr00c48g0413071.3	1	CDS	100	b37595_Lalb_Chr04	Lalb_Chr04	621599	621720	CDS:Lalb_Chr04g0248071.3	-1	CDS	100	6e-22	761
a37595_Lalb_Chr00c48	Lalb_Chr00c48	107993	108265	CDS:Lalb_Chr00c48g0413071.4	1	CDS	100	b37595_Lalb_Chr04	Lalb_Chr04	620905	621409	CDS:Lalb_Chr04g0248071.4	-1	CDS	100	3e-55	811
a<db_genome_id>_<chr>	chr1	start1	stop1	name1	strand1	type1	percent_id1	b<db_genome_id>_<chr>	chr2	start2	stop2	name2	strand2	type2	percent_id2	eval	block_score
a37595_Lalb_Chr00c48	Lalb_Chr00c48	1647	2150	CDS:Lalb_Chr00c48g0412751.2	1	CDS	80	b37595_Lalb_Chr10	Lalb_Chr10	19104514	19104773	CDS:Lalb_Chr10g0107301.7	-1	CDS	80	1e-35	35
a37595_Lalb_Chr00c48	Lalb_Chr00c48	2635	3036	CDS:Lalb_Chr00c48g0412751.3	1	CDS	90	b37595_Lalb_Chr10	Lalb_Chr10	19104238	19104313	CDS:Lalb_Chr10g0107301.8	-1	CDS	90	8e-05	39
a37595_Lalb_Chr00c48	Lalb_Chr00c48	9884	10828	CDS:Lalb_Chr00c48g0412771.1	1	CDS	78.45	b37595_Lalb_Chr10	Lalb_Chr10	19099523	19100738	CDS:Lalb_Chr10g0107291.2	-1	CDS	78.45	2e-118	89
a37595_Lalb_Chr00c48	Lalb_Chr00c48	13373	13672	CDS:Lalb_Chr00c48g0412781.1	-1	CDS	90.57	b37595_Lalb_Chr10	Lalb_Chr10	19097154	19098389	CDS:Lalb_Chr10g0107281.1	1	CDS	90.57	2e-27	115
a37595_Lalb_Chr00c48	Lalb_Chr00c48	18050	18187	CDS:Lalb_Chr00c48g0412791.3	1	CDS	78.26	b37595_Lalb_Chr10	Lalb_Chr10	19094421	19094558	CDS:Lalb_Chr10g0107271.2	-1	CDS	78.26	7e-18	132
a37595_Lalb_Chr00c48	Lalb_Chr00c48	18377	18460	CDS:Lalb_Chr00c48g0412791.4	1	CDS	96.43	b37595_Lalb_Chr10	Lalb_Chr10	19094123	19094206	CDS:Lalb_Chr10g0107271.3	-1	CDS	96.43	4e-12	143
a37595_Lalb_Chr00c48	Lalb_Chr00c48	18574	18705	CDS:Lalb_Chr00c48g0412791.5	1	CDS	85.71	b37595_Lalb_Chr10	Lalb_Chr10	19093888	19094013	CDS:Lalb_Chr10g0107271.4	-1	CDS	85.71	3e-20	162
a37595_Lalb_Chr00c48	Lalb_Chr00c48	19125	19217	CDS:Lalb_Chr00c48g0412791.7	1	CDS	90	b37595_Lalb_Chr10	Lalb_Chr10	19093383	19093475	CDS:Lalb_Chr10g0107271.7	-1	CDS	90	1e-11	173
a37595_Lalb_Chr00c48	Lalb_Chr00c48	19331	19426	CDS:Lalb_Chr00c48g0412791.8	1	CDS	100	b37595_Lalb_Chr10	Lalb_Chr10	19093200	19093295	CDS:Lalb_Chr10g0107271.8	-1	CDS	100	3e-15	187
a37595_Lalb_Chr00c48	Lalb_Chr00c48	19583	19731	CDS:Lalb_Chr00c48g0412791.9	1	CDS	87.76	b37595_Lalb_Chr10	Lalb_Chr10	19092908	19093056	CDS:Lalb_Chr10g0107271.9	-1	CDS	87.76	1e-23	210
a37595_Lalb_Chr00c48	Lalb_Chr00c48	19859	20008	CDS:Lalb_Chr00c48g0412791.10	1	CDS	89.8	b37595_Lalb_Chr10	Lalb_Chr10	19092656	19092805	CDS:Lalb_Chr10g0107271.10	-1	CDS	89.8	8e-24	233
a37595_Lalb_Chr00c48	Lalb_Chr00c48	20346	21326	CDS:Lalb_Chr00c48g0412791.12	1	CDS	79.1	b37595_Lalb_Chr10	Lalb_Chr10	19091340	19092320	CDS:Lalb_Chr10g0107271.12	-1	CDS	79.1	4e-165	283
a37595_Lalb_Chr00c48	Lalb_Chr00c48	21417	21708	CDS:Lalb_Chr00c48g0412791.13	1	CDS	93.33	b37595_Lalb_Chr10	Lalb_Chr10	19090962	19091078	CDS:Lalb_Chr10g0107271.14	-1	CDS	93.33	7e-06	288
a37595_Lalb_Chr00c48	Lalb_Chr00c48	22096	22569	CDS:Lalb_Chr00c48g0412801.1	1	CDS	80.38	b37595_Lalb_Chr10	Lalb_Chr10	19090085	19090870	CDS:Lalb_Chr10g0107271.15	-1	CDS	80.38	9e-67	338
a37595_Lalb_Chr00c48	Lalb_Chr00c48	22983	23222	CDS:Lalb_Chr00c48g0412801.2	1	CDS	86.25	b37595_Lalb_Chr10	Lalb_Chr10	19089460	19089699	CDS:Lalb_Chr10g0107271.16	-1	CDS	86.25	2e-42	379
a<db_genome_id>_<chr>	chr1	start1	stop1	name1	strand1	type1	percent_id1	b<db_genome_id>_<chr>	chr2	start2	stop2	name2	strand2	type2	percent_id2	eval	block_score
a37595_Lalb_Chr00c48	Lalb_Chr00c48	37320	37824	CDS:Lalb_Chr00c48g0412841.4	-1	CDS	100	b37595_Lalb_Chr00c48	Lalb_Chr00c48	107993	108265	CDS:Lalb_Chr00c48g0413071.4	1	CDS	100	7e-55	50
a37595_Lalb_Chr00c48	Lalb_Chr00c48	38014	38135	CDS:Lalb_Chr00c48g0412841.3	-1	CDS	100	b37595_Lalb_Chr00c48	Lalb_Chr00c48	107682	107803	CDS:Lalb_Chr00c48g0413071.3	1	CDS	100	6e-22	71
a37595_Lalb_Chr00c48	Lalb_Chr00c48	38257	38550	CDS:Lalb_Chr00c48g0412841.2	-1	CDS	100	b37595_Lalb_Chr00c48	Lalb_Chr00c48	107267	107560	CDS:Lalb_Chr00c48g0413071.2	1	CDS	100	1e-65	121
a37595_Lalb_Chr00c48	Lalb_Chr00c48	40485	40886	CDS:Lalb_Chr00c48g0412851.1	-1	CDS	100	b37595_Lalb_Chr00c48	Lalb_Chr00c48	104923	105324	CDS:Lalb_Chr00c48g0413061.1	1	CDS	100	2e-92	171
a37595_Lalb_Chr00c48	Lalb_Chr00c48	45081	45526	CDS:Lalb_Chr00c48g0412861.1	1	CDS	100	b37595_Lalb_Chr00c48	Lalb_Chr00c48	100334	100726	CDS:Lalb_Chr00c48g0413051.1	-1	CDS	100	1e-79	221
a37595_Lalb_Chr00c48	Lalb_Chr00c48	45614	45710	CDS:Lalb_Chr00c48g0412861.2	1	CDS	100	b37595_Lalb_Chr00c48	Lalb_Chr00c48	100096	100149	CDS:Lalb_Chr00c48g0413041.1	-1	CDS	100	1e-05	226
a37595_Lalb_Chr00c48	Lalb_Chr00c48	46106	46159	CDS:Lalb_Chr00c48g0412861.3	1	CDS	100	b37595_Lalb_Chr00c48	Lalb_Chr00c48	99650	99703	CDS:Lalb_Chr00c48g0413041.2	-1	CDS	100	1e-05	231
a37595_Lalb_Chr00c48	Lalb_Chr00c48	46259	46350	CDS:Lalb_Chr00c48g0412861.4	1	CDS	100	b37595_Lalb_Chr00c48	Lalb_Chr00c48	99459	99550	CDS:Lalb_Chr00c48g0413041.3	-1	CDS	100	1e-14	245
a37595_Lalb_Chr00c48	Lalb_Chr00c48	46778	46874	CDS:Lalb_Chr00c48g0412861.5	1	CDS	100	b37595_Lalb_Chr00c48	Lalb_Chr00c48	98935	99031	CDS:Lalb_Chr00c48g0413041.4	-1	CDS	100	3e-17	261
a37595_Lalb_Chr00c48	Lalb_Chr00c48	46977	47072	CDS:Lalb_Chr00c48g0412861.6	1	CDS	100	b37595_Lalb_Chr00c48	Lalb_Chr00c48	98737	98832	CDS:Lalb_Chr00c48g0413041.5	-1	CDS	100	1e-18	279
a37595_Lalb_Chr00c48	Lalb_Chr00c48	47215	47462	CDS:Lalb_Chr00c48g0412861.7	1	CDS	100	b37595_Lalb_Chr00c48	Lalb_Chr00c48	98347	98594	CDS:Lalb_Chr00c48g0413041.6	-1	CDS	100	3e-59	329
a37595_Lalb_Chr00c48	Lalb_Chr00c48	47558	47650	CDS:Lalb_Chr00c48g0412861.8	1	CDS	100	b37595_Lalb_Chr00c48	Lalb_Chr00c48	98159	98251	CDS:Lalb_Chr00c48g0413041.7	-1	CDS	100	5e-15	343
a37595_Lalb_Chr00c48	Lalb_Chr00c48	47736	48048	CDS:Lalb_Chr00c48g0412861.9	1	CDS	60.87	b37595_Lalb_Chr00c48	Lalb_Chr00c48	97618	98073	CDS:Lalb_Chr00c48g0413041.8	-1	CDS	60.87	1e-42	385
a37595_Lalb_Chr00c48	Lalb_Chr00c48	48374	48515	CDS:Lalb_Chr00c48g0412871.2	1	CDS	100	b37595_Lalb_Chr00c48	Lalb_Chr00c48	97383	97431	CDS:Lalb_Chr00c48g0413041.9	-1	CDS	100	3e-07	391
a37595_Lalb_Chr00c48	Lalb_Chr00c48	48603	48704	CDS:Lalb_Chr00c48g0412871.3	1	CDS	100	b37595_Lalb_Chr00c48	Lalb_Chr00c48	97102	97203	CDS:Lalb_Chr00c48g0413041.10	-1	CDS	100	6e-18	408
a37595_Lalb_Chr00c48	Lalb_Chr00c48	49777	49887	CDS:Lalb_Chr00c48g0412881.2	1	CDS	100	b37595_Lalb_Chr00c48	Lalb_Chr00c48	95966	96076	CDS:Lalb_Chr00c48g0413041.12	-1	CDS	100	6e-21	428
a37595_Lalb_Chr00c48	Lalb_Chr00c48	50090	50161	CDS:Lalb_Chr00c48g0412881.3	1	CDS	100	b37595_Lalb_Chr00c48	Lalb_Chr00c48	95692	95763	CDS:Lalb_Chr00c48g0413041.13	-1	CDS	100	2e-11	438
a37595_Lalb_Chr00c48	Lalb_Chr00c48	50255	50446	CDS:Lalb_Chr00c48g0412881.4	1	CDS	100	b37595_Lalb_Chr00c48	Lalb_Chr00c48	95480	95598	CDS:Lalb_Chr00c48g0413041.14	-1	CDS	100	2e-21	458
a37595_Lalb_Chr00c48	Lalb_Chr00c48	53173	53272	CDS:Lalb_Chr00c48g0412901.2	1	CDS	100	b37595_Lalb_Chr00c48	Lalb_Chr00c48	92579	92678	CDS:Lalb_Chr00c48g0413031.2	-1	CDS	100	1e-18	476
a37595_Lalb_Chr00c48	Lalb_Chr00c48	54338	54571	CDS:Lalb_Chr00c48g0412901.5	1	CDS	100	b37595_Lalb_Chr00c48	Lalb_Chr00c48	91275	91508	CDS:Lalb_Chr00c48g0413031.5	-1	CDS	100	7e-49	524
a37595_Lalb_Chr00c48	Lalb_Chr00c48	54972	55247	CDS:Lalb_Chr00c48g0412901.6	1	CDS	98.9	b37595_Lalb_Chr00c48	Lalb_Chr00c48	90599	90874	CDS:Lalb_Chr00c48g0413031.6	-1	CDS	98.9	1e-55	574
a37595_Lalb_Chr00c48	Lalb_Chr00c48	56231	56362	CDS:Lalb_Chr00c48g0412911.5	-1	CDS	100	b37595_Lalb_Chr00c48	Lalb_Chr00c48	89480	89611	CDS:Lalb_Chr00c48g0413021.5	1	CDS	100	2e-25	598
a37595_Lalb_Chr00c48	Lalb_Chr00c48	56617	56717	CDS:Lalb_Chr00c48g0412911.3	-1	CDS	100	b37595_Lalb_Chr00c48	Lalb_Chr00c48	89125	89225	CDS:Lalb_Chr00c48g0413021.3	1	CDS	100	5e-18	615
a37595_Lalb_Chr00c48	Lalb_Chr00c48	56906	57108	CDS:Lalb_Chr00c48g0412911.2	-1	CDS	100	b37595_Lalb_Chr00c48	Lalb_Chr00c48	88735	88937	CDS:Lalb_Chr00c48g0413021.2	1	CDS	100	3e-41	655
a37595_Lalb_Chr00c48	Lalb_Chr00c48	57179	57381	CDS:Lalb_Chr00c48g0412911.1	-1	CDS	100	b37595_Lalb_Chr00c48	Lalb_Chr00c48	88462	88664	CDS:Lalb_Chr00c48g0413021.1	1	CDS	100	5e-40	694
a37595_Lalb_Chr00c48	Lalb_Chr00c48	58697	59140	CDS:Lalb_Chr00c48g0412921.1	1	CDS	99.21	b37595_Lalb_Chr00c48	Lalb_Chr00c48	86703	87144	CDS:Lalb_Chr00c48g0413011.1	-1	CDS	99.21	4e-95	744
a37595_Lalb_Chr00c48	Lalb_Chr00c48	59683	59822	CDS:Lalb_Chr00c48g0412931.2	1	CDS	100	b37595_Lalb_Chr00c48	Lalb_Chr00c48	86013	86152	CDS:Lalb_Chr00c48g0413011.3	-1	CDS	100	3e-25	768
a37595_Lalb_Chr00c48	Lalb_Chr00c48	59902	60253	CDS:Lalb_Chr00c48g0412931.3	1	CDS	100	b37595_Lalb_Chr00c48	Lalb_Chr00c48	85779	85933	CDS:Lalb_Chr00c48g0413011.4	-1	CDS	100	9e-25	792
a37595_Lalb_Chr00c48	Lalb_Chr00c48	60845	61093	CDS:Lalb_Chr00c48g0412931.4	1	CDS	100	b37595_Lalb_Chr00c48	Lalb_Chr00c48	84741	84989	CDS:Lalb_Chr00c48g0413011.6	-1	CDS	100	4e-41	832
a37595_Lalb_Chr00c48	Lalb_Chr00c48	61624	61779	CDS:Lalb_Chr00c48g0412931.5	1	CDS	95.65	b37595_Lalb_Chr00c48	Lalb_Chr00c48	84140	84208	CDS:Lalb_Chr00c48g0413011.7	-1	CDS	95.65	1e-09	841
a37595_Lalb_Chr00c48	Lalb_Chr00c48	65564	65704	CDS:Lalb_Chr00c48g0412951.5	-1	CDS	97.87	b37595_Lalb_Chr00c48	Lalb_Chr00c48	80122	80262	CDS:Lalb_Chr00c48g0413001.4	1	CDS	97.87	1e-26	867
a37595_Lalb_Chr00c48	Lalb_Chr00c48	66453	66562	CDS:Lalb_Chr00c48g0412951.3	-1	CDS	91.67	b37595_Lalb_Chr00c48	Lalb_Chr00c48	79270	79359	CDS:Lalb_Chr00c48g0413001.3	1	CDS	91.67	1e-13	880
a37595_Lalb_Chr00c48	Lalb_Chr00c48	67139	67239	CDS:Lalb_Chr00c48g0412951.2	-1	CDS	100	b37595_Lalb_Chr00c48	Lalb_Chr00c48	78591	78691	CDS:Lalb_Chr00c48g0413001.2	1	CDS	100	2e-16	895
a37595_Lalb_Chr00c48	Lalb_Chr00c48	67319	67412	CDS:Lalb_Chr00c48g0412951.1	-1	CDS	100	b37595_Lalb_Chr00c48	Lalb_Chr00c48	78418	78511	CDS:Lalb_Chr00c48g0413001.1	1	CDS	100	6e-17	911
a37595_Lalb_Chr00c48	Lalb_Chr00c48	68844	68992	CDS:Lalb_Chr00c48g0412961.4	-1	CDS	100	b37595_Lalb_Chr00c48	Lalb_Chr00c48	76836	76909	CDS:Lalb_Chr00c48g0412991.8	1	CDS	100	5e-12	922
a37595_Lalb_Chr00c48	Lalb_Chr00c48	69127	69214	CDS:Lalb_Chr00c48g0412961.3	-1	CDS	100	b37595_Lalb_Chr00c48	Lalb_Chr00c48	76618	76705	CDS:Lalb_Chr00c48g0412991.7	1	CDS	100	1e-14	936
a37595_Lalb_Chr00c48	Lalb_Chr00c48	69501	69670	CDS:Lalb_Chr00c48g0412961.1	-1	CDS	97.5	b37595_Lalb_Chr00c48	Lalb_Chr00c48	76018	76329	CDS:Lalb_Chr00c48g0412991.6	1	CDS	97.5	6e-33	968
a37595_Lalb_Chr00c48	Lalb_Chr00c48	69889	70044	CDS:Lalb_Chr00c48g0412971.2	-1	CDS	80.39	b37595_Lalb_Chr00c48	Lalb_Chr00c48	75783	75938	CDS:Lalb_Chr00c48g0412991.5	1	CDS	80.39	4e-23	990
a37595_Lalb_Chr00c48	Lalb_Chr00c48	74237	74308	CDS:Lalb_Chr00c48g0412991.1	1	CDS	100	b37595_Lalb_Chr00c48	Lalb_Chr00c48	74237	74308	CDS:Lalb_Chr00c48g0412991.1	1	CDS	100	3e-10	999
a37595_Lalb_Chr00c48	Lalb_Chr00c48	74237	74308	CDS:Lalb_Chr00c48g0412991.1	1	CDS	100	b37595_Lalb_Chr00c48	Lalb_Chr00c48	74237	74308	CDS:Lalb_Chr00c48g0412991.1	1	CDS	100	3e-10	9
a37595_Lalb_Chr00c48	Lalb_Chr00c48	75783	75938	CDS:Lalb_Chr00c48g0412991.5	1	CDS	80.39	b37595_Lalb_Chr00c48	Lalb_Chr00c48	69889	70044	CDS:Lalb_Chr00c48g0412971.2	-1	CDS	80.39	4e-23	31
a37595_Lalb_Chr00c48	Lalb_Chr00c48	76018	76329	CDS:Lalb_Chr00c48g0412991.6	1	CDS	97.5	b37595_Lalb_Chr00c48	Lalb_Chr00c48	69501	69670	CDS:Lalb_Chr00c48g0412961.1	-1	CDS	97.5	3e-32	62
a37595_Lalb_Chr00c48	Lalb_Chr00c48	76618	76705	CDS:Lalb_Chr00c48g0412991.7	1	CDS	100	b37595_Lalb_Chr00c48	Lalb_Chr00c48	69127	69214	CDS:Lalb_Chr00c48g0412961.3	-1	CDS	100	1e-14	76
a37595_Lalb_Chr00c48	Lalb_Chr00c48	76836	76909	CDS:Lalb_Chr00c48g0412991.8	1	CDS	100	b37595_Lalb_Chr00c48	Lalb_Chr00c48	68844	68992	CDS:Lalb_Chr00c48g0412961.4	-1	CDS	100	6e-12	87
a37595_Lalb_Chr00c48	Lalb_Chr00c48	77143	77445	CDS:Lalb_Chr00c48g0412991.9	1	CDS	97.06	b37595_Lalb_Chr00c48	Lalb_Chr00c48	68457	68684	CDS:Lalb_Chr00c48g0412961.5	-1	CDS	97.06	3e-41	1033
a37595_Lalb_Chr00c48	Lalb_Chr00c48	78418	78511	CDS:Lalb_Chr00c48g0413001.1	1	CDS	100	b37595_Lalb_Chr00c48	Lalb_Chr00c48	67319	67412	CDS:Lalb_Chr00c48g0412951.1	-1	CDS	100	6e-17	103
a37595_Lalb_Chr00c48	Lalb_Chr00c48	78591	78691	CDS:Lalb_Chr00c48g0413001.2	1	CDS	100	b37595_Lalb_Chr00c48	Lalb_Chr00c48	67139	67239	CDS:Lalb_Chr00c48g0412951.2	-1	CDS	100	2e-16	118
a37595_Lalb_Chr00c48	Lalb_Chr00c48	79270	79359	CDS:Lalb_Chr00c48g0413001.3	1	CDS	91.67	b37595_Lalb_Chr00c48	Lalb_Chr00c48	66453	66562	CDS:Lalb_Chr00c48g0412951.3	-1	CDS	91.67	2e-13	130
a37595_Lalb_Chr00c48	Lalb_Chr00c48	80122	80262	CDS:Lalb_Chr00c48g0413001.4	1	CDS	97.87	b37595_Lalb_Chr00c48	Lalb_Chr00c48	65564	65704	CDS:Lalb_Chr00c48g0412951.5	-1	CDS	97.87	1e-26	156
a37595_Lalb_Chr00c48	Lalb_Chr00c48	84140	84208	CDS:Lalb_Chr00c48g0413011.7	-1	CDS	95.65	b37595_Lalb_Chr00c48	Lalb_Chr00c48	61624	61779	CDS:Lalb_Chr00c48g0412931.5	1	CDS	95.65	1e-09	165
a37595_Lalb_Chr00c48	Lalb_Chr00c48	84741	84989	CDS:Lalb_Chr00c48g0413011.6	-1	CDS	100	b37595_Lalb_Chr00c48	Lalb_Chr00c48	60845	61093	CDS:Lalb_Chr00c48g0412931.4	1	CDS	100	4e-41	205
a37595_Lalb_Chr00c48	Lalb_Chr00c48	85779	85933	CDS:Lalb_Chr00c48g0413011.4	-1	CDS	100	b37595_Lalb_Chr00c48	Lalb_Chr00c48	59902	60253	CDS:Lalb_Chr00c48g0412931.3	1	CDS	100	2e-25	229
a37595_Lalb_Chr00c48	Lalb_Chr00c48	86013	86152	CDS:Lalb_Chr00c48g0413011.3	-1	CDS	100	b37595_Lalb_Chr00c48	Lalb_Chr00c48	59683	59822	CDS:Lalb_Chr00c48g0412931.2	1	CDS	100	3e-25	253
a37595_Lalb_Chr00c48	Lalb_Chr00c48	86703	87144	CDS:Lalb_Chr00c48g0413011.1	-1	CDS	99.21	b37595_Lalb_Chr00c48	Lalb_Chr00c48	58697	59140	CDS:Lalb_Chr00c48g0412921.1	1	CDS	99.21	1e-95	303
a37595_Lalb_Chr00c48	Lalb_Chr00c48	88462	88664	CDS:Lalb_Chr00c48g0413021.1	1	CDS	100	b37595_Lalb_Chr00c48	Lalb_Chr00c48	57179	57381	CDS:Lalb_Chr00c48g0412911.1	-1	CDS	100	5e-40	342
a37595_Lalb_Chr00c48	Lalb_Chr00c48	88735	88937	CDS:Lalb_Chr00c48g0413021.2	1	CDS	100	b37595_Lalb_Chr00c48	Lalb_Chr00c48	56906	57108	CDS:Lalb_Chr00c48g0412911.2	-1	CDS	100	3e-41	382
a37595_Lalb_Chr00c48	Lalb_Chr00c48	89125	89225	CDS:Lalb_Chr00c48g0413021.3	1	CDS	100	b37595_Lalb_Chr00c48	Lalb_Chr00c48	56617	56717	CDS:Lalb_Chr00c48g0412911.3	-1	CDS	100	5e-18	399
a37595_Lalb_Chr00c48	Lalb_Chr00c48	89480	89611	CDS:Lalb_Chr00c48g0413021.5	1	CDS	100	b37595_Lalb_Chr00c48	Lalb_Chr00c48	56231	56362	CDS:Lalb_Chr00c48g0412911.5	-1	CDS	100	2e-25	423
a37595_Lalb_Chr00c48	Lalb_Chr00c48	90599	90874	CDS:Lalb_Chr00c48g0413031.6	-1	CDS	98.9	b37595_Lalb_Chr00c48	Lalb_Chr00c48	54972	55247	CDS:Lalb_Chr00c48g0412901.6	1	CDS	98.9	1e-55	473
a37595_Lalb_Chr00c48	Lalb_Chr00c48	91275	91508	CDS:Lalb_Chr00c48g0413031.5	-1	CDS	100	b37595_Lalb_Chr00c48	Lalb_Chr00c48	54338	54571	CDS:Lalb_Chr00c48g0412901.5	1	CDS	100	7e-49	521
a37595_Lalb_Chr00c48	Lalb_Chr00c48	92579	92678	CDS:Lalb_Chr00c48g0413031.2	-1	CDS	100	b37595_Lalb_Chr00c48	Lalb_Chr00c48	53173	53272	CDS:Lalb_Chr00c48g0412901.2	1	CDS	100	1e-18	539
a37595_Lalb_Chr00c48	Lalb_Chr00c48	95480	95598	CDS:Lalb_Chr00c48g0413041.14	-1	CDS	100	b37595_Lalb_Chr00c48	Lalb_Chr00c48	50255	50446	CDS:Lalb_Chr00c48g0412881.4	1	CDS	100	2e-21	559
a37595_Lalb_Chr00c48	Lalb_Chr00c48	95692	95763	CDS:Lalb_Chr00c48g0413041.13	-1	CDS	100	b37595_Lalb_Chr00c48	Lalb_Chr00c48	50090	50161	CDS:Lalb_Chr00c48g0412881.3	1	CDS	100	2e-11	569
a37595_Lalb_Chr00c48	Lalb_Chr00c48	95966	96076	CDS:Lalb_Chr00c48g0413041.12	-1	CDS	100	b37595_Lalb_Chr00c48	Lalb_Chr00c48	49777	49887	CDS:Lalb_Chr00c48g0412881.2	1	CDS	100	6e-21	589
a37595_Lalb_Chr00c48	Lalb_Chr00c48	97102	97203	CDS:Lalb_Chr00c48g0413041.10	-1	CDS	100	b37595_Lalb_Chr00c48	Lalb_Chr00c48	48603	48704	CDS:Lalb_Chr00c48g0412871.3	1	CDS	100	6e-18	606
a37595_Lalb_Chr00c48	Lalb_Chr00c48	97383	97431	CDS:Lalb_Chr00c48g0413041.9	-1	CDS	100	b37595_Lalb_Chr00c48	Lalb_Chr00c48	48374	48515	CDS:Lalb_Chr00c48g0412871.2	1	CDS	100	3e-07	612
a37595_Lalb_Chr00c48	Lalb_Chr00c48	98159	98251	CDS:Lalb_Chr00c48g0413041.7	-1	CDS	100	b37595_Lalb_Chr00c48	Lalb_Chr00c48	47558	47650	CDS:Lalb_Chr00c48g0412861.8	1	CDS	100	5e-15	626
a37595_Lalb_Chr00c48	Lalb_Chr00c48	98347	98594	CDS:Lalb_Chr00c48g0413041.6	-1	CDS	100	b37595_Lalb_Chr00c48	Lalb_Chr00c48	47215	47462	CDS:Lalb_Chr00c48g0412861.7	1	CDS	100	3e-59	676
a37595_Lalb_Chr00c48	Lalb_Chr00c48	98737	98832	CDS:Lalb_Chr00c48g0413041.5	-1	CDS	100	b37595_Lalb_Chr00c48	Lalb_Chr00c48	46977	47072	CDS:Lalb_Chr00c48g0412861.6	1	CDS	100	1e-18	694
a37595_Lalb_Chr00c48	Lalb_Chr00c48	98935	99031	CDS:Lalb_Chr00c48g0413041.4	-1	CDS	100	b37595_Lalb_Chr00c48	Lalb_Chr00c48	46778	46874	CDS:Lalb_Chr00c48g0412861.5	1	CDS	100	3e-17	710
a37595_Lalb_Chr00c48	Lalb_Chr00c48	99459	99550	CDS:Lalb_Chr00c48g0413041.3	-1	CDS	100	b37595_Lalb_Chr00c48	Lalb_Chr00c48	46259	46350	CDS:Lalb_Chr00c48g0412861.4	1	CDS	100	1e-14	724
a37595_Lalb_Chr00c48	Lalb_Chr00c48	99650	99703	CDS:Lalb_Chr00c48g0413041.2	-1	CDS	100	b37595_Lalb_Chr00c48	Lalb_Chr00c48	46106	46159	CDS:Lalb_Chr00c48g0412861.3	1	CDS	100	1e-05	729
a37595_Lalb_Chr00c48	Lalb_Chr00c48	100096	100149	CDS:Lalb_Chr00c48g0413041.1	-1	CDS	100	b37595_Lalb_Chr00c48	Lalb_Chr00c48	45614	45710	CDS:Lalb_Chr00c48g0412861.2	1	CDS	100	1e-05	734
a37595_Lalb_Chr00c48	Lalb_Chr00c48	100334	100726	CDS:Lalb_Chr00c48g0413051.1	-1	CDS	100	b37595_Lalb_Chr00c48	Lalb_Chr00c48	45081	45526	CDS:Lalb_Chr00c48g0412861.1	1	CDS	100	1e-79	784
a37595_Lalb_Chr00c48	Lalb_Chr00c48	104923	105324	CDS:Lalb_Chr00c48g0413061.1	1	CDS	100	b37595_Lalb_Chr00c48	Lalb_Chr00c48	40485	40886	CDS:Lalb_Chr00c48g0412851.1	-1	CDS	100	2e-92	834
a37595_Lalb_Chr00c48	Lalb_Chr00c48	107267	107560	CDS:Lalb_Chr00c48g0413071.2	1	CDS	100	b37595_Lalb_Chr00c48	Lalb_Chr00c48	38257	38550	CDS:Lalb_Chr00c48g0412841.2	-1	CDS	100	1e-65	884
a37595_Lalb_Chr00c48	Lalb_Chr00c48	107682	107803	CDS:Lalb_Chr00c48g0413071.3	1	CDS	100	b37595_Lalb_Chr00c48	Lalb_Chr00c48	38014	38135	CDS:Lalb_Chr00c48g0412841.3	-1	CDS	100	6e-22	905
a37595_Lalb_Chr00c48	Lalb_Chr00c48	107993	108265	CDS:Lalb_Chr00c48g0413071.4	1	CDS	100	b37595_Lalb_Chr00c48	Lalb_Chr00c48	37320	37824	CDS:Lalb_Chr00c48g0412841.4	-1	CDS	100	3e-55	955
a<db_genome_id>_<chr>	chr1	start1	stop1	name1	strand1	type1	percent_id1	b<db_genome_id>_<chr>	chr2	start2	stop2	name2	strand2	type2	percent_id2	eval	block_score
a37595_Lalb_Chr00c54	Lalb_Chr00c54	11510	11974	CDS:Lalb_Chr00c54g0413531.1	-1	CDS	100	b37595_Lalb_Chr00c24	Lalb_Chr00c24	167428	167881	CDS:Lalb_Chr00c24g0407301.1	-1	CDS	100	9e-100	50
a37595_Lalb_Chr00c54	Lalb_Chr00c54	14268	14456	CDS:Lalb_Chr00c54g0413551.1	-1	CDS	100	b37595_Lalb_Chr00c24	Lalb_Chr00c24	170217	170364	CDS:Lalb_Chr00c24g0407321.1	-1	CDS	100	2e-30	79
a37595_Lalb_Chr00c54	Lalb_Chr00c54	27604	28047	CDS:Lalb_Chr00c54g0413591.1	-1	CDS	97.01	b37595_Lalb_Chr00c24	Lalb_Chr00c24	183246	183860	CDS:Lalb_Chr00c24g0407381.1	-1	CDS	97.01	8e-92	129
a37595_Lalb_Chr00c54	Lalb_Chr00c54	29780	30032	CDS:Lalb_Chr00c54g0413611.1	-1	CDS	100	b37595_Lalb_Chr00c24	Lalb_Chr00c24	185312	185839	CDS:Lalb_Chr00c24g0407401.1	-1	CDS	100	2e-54	179
a37595_Lalb_Chr00c54	Lalb_Chr00c54	50509	50618	CDS:Lalb_Chr00c54g0413631.9	-1	CDS	100	b37595_Lalb_Chr00c24	Lalb_Chr00c24	206319	206395	CDS:Lalb_Chr00c24g0407441.8	-1	CDS	100	4e-11	189
a37595_Lalb_Chr00c54	Lalb_Chr00c54	51107	51155	CDS:Lalb_Chr00c54g0413631.8	-1	CDS	100	b37595_Lalb_Chr00c24	Lalb_Chr00c24	206884	206932	CDS:Lalb_Chr00c24g0407441.7	-1	CDS	100	1e-05	194
a37595_Lalb_Chr00c54	Lalb_Chr00c54	52518	52592	CDS:Lalb_Chr00c54g0413631.7	-1	CDS	100	b37595_Lalb_Chr00c24	Lalb_Chr00c24	208295	208369	CDS:Lalb_Chr00c24g0407441.6	-1	CDS	100	2e-12	205
a37595_Lalb_Chr00c54	Lalb_Chr00c54	52717	52775	CDS:Lalb_Chr00c54g0413631.6	-1	CDS	100	b37595_Lalb_Chr00c24	Lalb_Chr00c24	208494	208552	CDS:Lalb_Chr00c24g0407441.5	-1	CDS	100	1e-06	211
a37595_Lalb_Chr00c54	Lalb_Chr00c54	52878	52983	CDS:Lalb_Chr00c54g0413631.5	-1	CDS	100	b37595_Lalb_Chr00c24	Lalb_Chr00c24	208655	208760	CDS:Lalb_Chr00c24g0407441.4	-1	CDS	100	7e-20	230
a37595_Lalb_Chr00c54	Lalb_Chr00c54	53770	53900	CDS:Lalb_Chr00c54g0413631.3	-1	CDS	100	b37595_Lalb_Chr00c24	Lalb_Chr00c24	209547	209677	CDS:Lalb_Chr00c24g0407441.2	-1	CDS	100	3e-25	254
a37595_Lalb_Chr00c54	Lalb_Chr00c54	54691	54768	CDS:Lalb_Chr00c54g0413631.1	-1	CDS	100	b37595_Lalb_Chr00c24	Lalb_Chr00c24	210366	210545	CDS:Lalb_Chr00c24g0407451.1	-1	CDS	100	6e-12	265
a37595_Lalb_Chr00c54	Lalb_Chr00c54	56922	57098	CDS:Lalb_Chr00c54g0413641.9	-1	CDS	100	b37595_Lalb_Chr00c24	Lalb_Chr00c24	212699	212875	CDS:Lalb_Chr00c24g0407461.8	-1	CDS	100	4e-33	297
a37595_Lalb_Chr00c54	Lalb_Chr00c54	57386	57462	CDS:Lalb_Chr00c54g0413641.8	-1	CDS	100	b37595_Lalb_Chr00c24	Lalb_Chr00c24	213163	213239	CDS:Lalb_Chr00c24g0407461.7	-1	CDS	100	1e-10	307
a37595_Lalb_Chr00c54	Lalb_Chr00c54	57743	57972	CDS:Lalb_Chr00c54g0413641.7	-1	CDS	100	b37595_Lalb_Chr00c24	Lalb_Chr00c24	213520	213704	CDS:Lalb_Chr00c24g0407461.6	-1	CDS	100	2e-38	344
a37595_Lalb_Chr00c54	Lalb_Chr00c54	58058	58109	CDS:Lalb_Chr00c54g0413641.6	-1	CDS	100	b37595_Lalb_Chr00c24	Lalb_Chr00c24	213835	213886	CDS:Lalb_Chr00c24g0407461.5	-1	CDS	100	1e-07	351
a37595_Lalb_Chr00c54	Lalb_Chr00c54	58229	58319	CDS:Lalb_Chr00c54g0413641.5	-1	CDS	100	b37595_Lalb_Chr00c24	Lalb_Chr00c24	214006	214096	CDS:Lalb_Chr00c24g0407461.4	-1	CDS	100	8e-16	366
a37595_Lalb_Chr00c54	Lalb_Chr00c54	58811	58885	CDS:Lalb_Chr00c54g0413641.4	-1	CDS	100	b37595_Lalb_Chr00c24	Lalb_Chr00c24	214588	214662	CDS:Lalb_Chr00c24g0407461.3	-1	CDS	100	3e-11	376
a37595_Lalb_Chr00c54	Lalb_Chr00c54	58968	59039	CDS:Lalb_Chr00c54g0413641.3	-1	CDS	100	b37595_Lalb_Chr00c24	Lalb_Chr00c24	214745	214868	CDS:Lalb_Chr00c24g0407461.2	-1	CDS	100	3e-11	386
a37595_Lalb_Chr00c54	Lalb_Chr00c54	59353	59507	CDS:Lalb_Chr00c54g0413641.2	-1	CDS	100	b37595_Lalb_Chr00c24	Lalb_Chr00c24	215122	215276	CDS:Lalb_Chr00c24g0407461.1	-1	CDS	100	9e-30	415
a<db_genome_id>_<chr>	chr1	start1	stop1	name1	strand1	type1	percent_id1	b<db_genome_id>_<chr>	chr2	start2	stop2	name2	strand2	type2	percent_id2	eval	block_score
a37595_Lalb_Chr00c54	Lalb_Chr00c54	59621	59837	CDS:Lalb_Chr00c54g0413641.1	-1	CDS	100	b37595_Lalb_Chr05	Lalb_Chr05	5779426	5779642	CDS:Lalb_Chr05g0221011.1	1	CDS	100	1e-45	45
a37595_Lalb_Chr00c54	Lalb_Chr00c54	76719	77321	CDS:Lalb_Chr00c54g0413651.1	1	CDS	100	b37595_Lalb_Chr05	Lalb_Chr05	5761404	5762543	CDS:Lalb_Chr05g0221001.1	-1	CDS	100	1e-133	95
a37595_Lalb_Chr00c54	Lalb_Chr00c54	79059	79134	ncRNA:Lalb_Chr00c54g0413681	1	tRNA	100	b37595_Lalb_Chr05	Lalb_Chr05	5760125	5760200	ncRNA:Lalb_Chr05g0220981	-1	tRNA	100	7e-11	105
a37595_Lalb_Chr00c54	Lalb_Chr00c54	80220	80313	CDS:Lalb_Chr00c54g0413691.8	-1	CDS	100	b37595_Lalb_Chr05	Lalb_Chr05	5758946	5759039	CDS:Lalb_Chr05g0220971.8	1	CDS	100	3e-17	121
a37595_Lalb_Chr00c54	Lalb_Chr00c54	80637	80740	CDS:Lalb_Chr00c54g0413691.7	-1	CDS	100	b37595_Lalb_Chr05	Lalb_Chr05	5758519	5758622	CDS:Lalb_Chr05g0220971.7	1	CDS	100	2e-20	140
a37595_Lalb_Chr00c54	Lalb_Chr00c54	80860	81015	CDS:Lalb_Chr00c54g0413691.6	-1	CDS	100	b37595_Lalb_Chr05	Lalb_Chr05	5758244	5758399	CDS:Lalb_Chr05g0220971.6	1	CDS	100	1e-29	169
a37595_Lalb_Chr00c54	Lalb_Chr00c54	81112	81183	CDS:Lalb_Chr00c54g0413691.5	-1	CDS	100	b37595_Lalb_Chr05	Lalb_Chr05	5758076	5758147	CDS:Lalb_Chr05g0220971.5	1	CDS	100	8e-12	180
a37595_Lalb_Chr00c54	Lalb_Chr00c54	81629	81676	CDS:Lalb_Chr00c54g0413691.4	-1	CDS	100	b37595_Lalb_Chr05	Lalb_Chr05	5757580	5757627	CDS:Lalb_Chr05g0220971.4	1	CDS	100	9e-05	184
a37595_Lalb_Chr00c54	Lalb_Chr00c54	81764	81811	CDS:Lalb_Chr00c54g0413691.3	-1	CDS	100	b37595_Lalb_Chr05	Lalb_Chr05	5757445	5757492	CDS:Lalb_Chr05g0220971.3	1	CDS	100	3e-05	188
a37595_Lalb_Chr00c54	Lalb_Chr00c54	82224	82296	CDS:Lalb_Chr00c54g0413691.2	-1	CDS	100	b37595_Lalb_Chr05	Lalb_Chr05	5756960	5757032	CDS:Lalb_Chr05g0220971.2	1	CDS	100	1e-11	199
a37595_Lalb_Chr00c54	Lalb_Chr00c54	86765	86992	CDS:Lalb_Chr00c54g0413701.2	-1	CDS	100	b37595_Lalb_Chr05	Lalb_Chr05	5752261	5752800	CDS:Lalb_Chr05g0220961.2	1	CDS	100	8e-56	249
a37595_Lalb_Chr00c54	Lalb_Chr00c54	87393	88050	CDS:Lalb_Chr00c54g0413701.1	-1	CDS	100	b37595_Lalb_Chr05	Lalb_Chr05	5750876	5751860	CDS:Lalb_Chr05g0220961.1	1	CDS	100	1e-167	299
a<db_genome_id>_<chr>	chr1	start1	stop1	name1	strand1	type1	percent_id1	b<db_genome_id>_<chr>	chr2	start2	stop2	name2	strand2	type2	percent_id2	eval	block_score
a37595_Lalb_Chr01	Lalb_Chr01	191249	191413	CDS:Lalb_Chr01g0000361.9	-1	CDS	77.78	b37595_Lalb_Chr25	Lalb_Chr25	10145940	10146107	CDS:Lalb_Chr25g0282971.12	1	CDS	77.78	5e-18	17
a37595_Lalb_Chr01	Lalb_Chr01	192151	192231	CDS:Lalb_Chr01g0000361.8	-1	CDS	80.77	b37595_Lalb_Chr25	Lalb_Chr25	10145383	10145463	CDS:Lalb_Chr25g0282971.11	1	CDS	80.77	1e-09	26
a37595_Lalb_Chr01	Lalb_Chr01	192532	192612	CDS:Lalb_Chr01g0000361.7	-1	CDS	74.07	b37595_Lalb_Chr25	Lalb_Chr25	10144922	10145002	CDS:Lalb_Chr25g0282971.10	1	CDS	74.07	2e-07	32
a37595_Lalb_Chr01	Lalb_Chr01	192740	192812	CDS:Lalb_Chr01g0000361.6	-1	CDS	79.17	b37595_Lalb_Chr25	Lalb_Chr25	10144764	10144836	CDS:Lalb_Chr25g0282971.9	1	CDS	79.17	1e-07	39
a37595_Lalb_Chr01	Lalb_Chr01	193034	193095	CDS:Lalb_Chr01g0000361.5	-1	CDS	75	b37595_Lalb_Chr25	Lalb_Chr25	10143816	10143877	CDS:Lalb_Chr25g0282971.8	1	CDS	75	6e-06	44
a37595_Lalb_Chr01	Lalb_Chr01	193238	193319	CDS:Lalb_Chr01g0000361.4	-1	CDS	81.48	b37595_Lalb_Chr25	Lalb_Chr25	10142612	10142693	CDS:Lalb_Chr25g0282971.7	1	CDS	81.48	2e-10	53
a37595_Lalb_Chr01	Lalb_Chr01	193402	193519	CDS:Lalb_Chr01g0000361.3	-1	CDS	86.84	b37595_Lalb_Chr25	Lalb_Chr25	10142418	10142535	CDS:Lalb_Chr25g0282971.6	1	CDS	86.84	5e-16	68
a37595_Lalb_Chr01	Lalb_Chr01	194253	194355	CDS:Lalb_Chr01g0000361.2	-1	CDS	91.18	b37595_Lalb_Chr25	Lalb_Chr25	10140544	10140646	CDS:Lalb_Chr25g0282971.5	1	CDS	91.18	6e-15	82
a37595_Lalb_Chr01	Lalb_Chr01	195018	195162	CDS:Lalb_Chr01g0000371.2	-1	CDS	88.1	b37595_Lalb_Chr25	Lalb_Chr25	10139129	10139255	CDS:Lalb_Chr25g0282971.2	1	CDS	88.1	4e-21	102
a37595_Lalb_Chr01	Lalb_Chr01	205338	205668	CDS:Lalb_Chr01g0000391.2	1	CDS	70.59	b37595_Lalb_Chr25	Lalb_Chr25	10121253	10121613	CDS:Lalb_Chr25g0282961.2	-1	CDS	70.59	4e-16	114
a37595_Lalb_Chr01	Lalb_Chr01	206843	206892	CDS:Lalb_Chr01g0000391.4	1	CDS	100	b37595_Lalb_Chr25	Lalb_Chr25	10117966	10118015	CDS:Lalb_Chr25g0282961.4	-1	CDS	100	4e-07	120
a37595_Lalb_Chr01	Lalb_Chr01	207248	207340	CDS:Lalb_Chr01g0000391.5	1	CDS	96.77	b37595_Lalb_Chr25	Lalb_Chr25	10117433	10117525	CDS:Lalb_Chr25g0282961.5	-1	CDS	96.77	7e-19	138
a37595_Lalb_Chr01	Lalb_Chr01	207683	207761	CDS:Lalb_Chr01g0000391.7	1	CDS	96.15	b37595_Lalb_Chr25	Lalb_Chr25	10116245	10116323	CDS:Lalb_Chr25g0282961.7	-1	CDS	96.15	2e-14	151
a37595_Lalb_Chr01	Lalb_Chr01	208107	208189	CDS:Lalb_Chr01g0000391.8	1	CDS	85.19	b37595_Lalb_Chr25	Lalb_Chr25	10115770	10115852	CDS:Lalb_Chr25g0282961.8	-1	CDS	85.19	2e-13	163
a37595_Lalb_Chr01	Lalb_Chr01	208565	208643	CDS:Lalb_Chr01g0000391.9	1	CDS	84.62	b37595_Lalb_Chr25	Lalb_Chr25	10115366	10115444	CDS:Lalb_Chr25g0282961.9	-1	CDS	84.62	1e-11	174
a37595_Lalb_Chr01	Lalb_Chr01	208754	209456	CDS:Lalb_Chr01g0000391.10	1	CDS	79.25	b37595_Lalb_Chr25	Lalb_Chr25	10114533	10115238	CDS:Lalb_Chr25g0282961.10	-1	CDS	79.25	5e-66	224
a37595_Lalb_Chr01	Lalb_Chr01	210046	210646	CDS:Lalb_Chr01g0000391.12	1	CDS	34.72	b37595_Lalb_Chr25	Lalb_Chr25	10113402	10114005	CDS:Lalb_Chr25g0282961.11	-1	CDS	34.72	1e-21	245
a37595_Lalb_Chr01	Lalb_Chr01	211013	211154	CDS:Lalb_Chr01g0000391.13	1	CDS	72.34	b37595_Lalb_Chr25	Lalb_Chr25	10112804	10112945	CDS:Lalb_Chr25g0282961.12	-1	CDS	72.34	8e-17	261
a<db_genome_id>_<chr>	chr1	start1	stop1	name1	strand1	type1	percent_id1	b<db_genome_id>_<chr>	chr2	start2	stop2	name2	strand2	type2	percent_id2	eval	block_score
a37595_Lalb_Chr01	Lalb_Chr01	248099	248177	CDS:Lalb_Chr01g0000501.8	-1	CDS	75	b37595_Lalb_Chr19	Lalb_Chr19	18065719	18065806	CDS:Lalb_Chr19g0140231.8	1	CDS	75	2e-08	7
a37595_Lalb_Chr01	Lalb_Chr01	248782	248954	CDS:Lalb_Chr01g0000501.7	-1	CDS	85.96	b37595_Lalb_Chr19	Lalb_Chr19	18065170	18065342	CDS:Lalb_Chr19g0140231.7	1	CDS	85.96	7e-29	35
a37595_Lalb_Chr01	Lalb_Chr01	250337	250436	CDS:Lalb_Chr01g0000501.4	-1	CDS	72.73	b37595_Lalb_Chr19	Lalb_Chr19	18063747	18063846	CDS:Lalb_Chr19g0140231.4	1	CDS	72.73	1e-09	44
a37595_Lalb_Chr01	Lalb_Chr01	250980	251055	CDS:Lalb_Chr01g0000501.2	-1	CDS	68	b37595_Lalb_Chr19	Lalb_Chr19	18063101	18063176	CDS:Lalb_Chr19g0140231.2	1	CDS	68	3e-05	48
a37595_Lalb_Chr01	Lalb_Chr01	251713	251894	CDS:Lalb_Chr01g0000501.1	-1	CDS	95	b37595_Lalb_Chr19	Lalb_Chr19	18062211	18062392	CDS:Lalb_Chr19g0140231.1	1	CDS	95	4e-31	78
a37595_Lalb_Chr01	Lalb_Chr01	260085	260401	CDS:Lalb_Chr01g0000521.1	1	CDS	91.43	b37595_Lalb_Chr19	Lalb_Chr19	18054314	18054630	CDS:Lalb_Chr19g0140221.1	-1	CDS	91.43	9e-59	125
a37595_Lalb_Chr01	Lalb_Chr01	261021	261075	CDS:Lalb_Chr01g0000521.2	1	CDS	94.44	b37595_Lalb_Chr19	Lalb_Chr19	18053856	18053910	CDS:Lalb_Chr19g0140221.2	-1	CDS	94.44	9e-06	130
a37595_Lalb_Chr01	Lalb_Chr01	261021	261075	CDS:Lalb_Chr01g0000521.2	1	CDS	94.44	b37595_Lalb_Chr19	Lalb_Chr19	18053856	18053910	CDS:Lalb_Chr19g0140221.2	-1	CDS	94.44	9e-06	135
a37595_Lalb_Chr01	Lalb_Chr01	261194	261316	CDS:Lalb_Chr01g0000521.3	1	CDS	92.68	b37595_Lalb_Chr19	Lalb_Chr19	18053617	18053739	CDS:Lalb_Chr19g0140221.3	-1	CDS	92.68	1e-21	156
a37595_Lalb_Chr01	Lalb_Chr01	261465	261561	CDS:Lalb_Chr01g0000521.4	1	CDS	96.77	b37595_Lalb_Chr19	Lalb_Chr19	18053375	18053471	CDS:Lalb_Chr19g0140221.4	-1	CDS	96.77	6e-16	171
a37595_Lalb_Chr01	Lalb_Chr01	261786	261891	CDS:Lalb_Chr01g0000521.6	1	CDS	91.43	b37595_Lalb_Chr19	Lalb_Chr19	18053042	18053147	CDS:Lalb_Chr19g0140221.6	-1	CDS	91.43	1e-16	187
a37595_Lalb_Chr01	Lalb_Chr01	261967	262024	CDS:Lalb_Chr01g0000521.7	1	CDS	94.74	b37595_Lalb_Chr19	Lalb_Chr19	18052905	18052962	CDS:Lalb_Chr19g0140221.7	-1	CDS	94.74	4e-07	193
a37595_Lalb_Chr01	Lalb_Chr01	261967	262024	CDS:Lalb_Chr01g0000521.7	1	CDS	94.74	b37595_Lalb_Chr19	Lalb_Chr19	18052905	18052962	CDS:Lalb_Chr19g0140221.7	-1	CDS	94.74	4e-07	199
a37595_Lalb_Chr01	Lalb_Chr01	262436	262533	CDS:Lalb_Chr01g0000521.8	1	CDS	90.62	b37595_Lalb_Chr19	Lalb_Chr19	18052398	18052495	CDS:Lalb_Chr19g0140221.8	-1	CDS	90.62	1e-16	215
a37595_Lalb_Chr01	Lalb_Chr01	262684	262803	CDS:Lalb_Chr01g0000521.9	1	CDS	92.5	b37595_Lalb_Chr19	Lalb_Chr19	18052154	18052273	CDS:Lalb_Chr19g0140221.9	-1	CDS	92.5	3e-21	235
a37595_Lalb_Chr01	Lalb_Chr01	264040	264167	CDS:Lalb_Chr01g0000521.11	1	CDS	83.78	b37595_Lalb_Chr19	Lalb_Chr19	18051288	18051406	CDS:Lalb_Chr19g0140221.11	-1	CDS	83.78	4e-15	249
a37595_Lalb_Chr01	Lalb_Chr01	264251	264378	CDS:Lalb_Chr01g0000521.12	1	CDS	92.86	b37595_Lalb_Chr19	Lalb_Chr19	18051077	18051204	CDS:Lalb_Chr19g0140221.12	-1	CDS	92.86	5e-19	267
a37595_Lalb_Chr01	Lalb_Chr01	264469	265024	CDS:Lalb_Chr01g0000521.13	1	CDS	85.41	b37595_Lalb_Chr19	Lalb_Chr19	18050413	18050968	CDS:Lalb_Chr19g0140221.13	-1	CDS	85.41	9e-102	317
a37595_Lalb_Chr01	Lalb_Chr01	265143	265235	CDS:Lalb_Chr01g0000521.14	1	CDS	100	b37595_Lalb_Chr19	Lalb_Chr19	18050202	18050294	CDS:Lalb_Chr19g0140221.14	-1	CDS	100	4e-14	330
a37595_Lalb_Chr01	Lalb_Chr01	265335	265520	CDS:Lalb_Chr01g0000521.15	1	CDS	98.39	b37595_Lalb_Chr19	Lalb_Chr19	18049926	18050111	CDS:Lalb_Chr19g0140221.15	-1	CDS	98.39	1e-37	367
a37595_Lalb_Chr01	Lalb_Chr01	265611	265824	CDS:Lalb_Chr01g0000521.16	1	CDS	95.77	b37595_Lalb_Chr19	Lalb_Chr19	18049610	18049823	CDS:Lalb_Chr19g0140221.16	-1	CDS	95.77	3e-37	403
a37595_Lalb_Chr01	Lalb_Chr01	267165	267262	CDS:Lalb_Chr01g0000521.17	1	CDS	93.75	b37595_Lalb_Chr19	Lalb_Chr19	18048280	18048380	CDS:Lalb_Chr19g0140221.17	-1	CDS	93.75	1e-13	416
a37595_Lalb_Chr01	Lalb_Chr01	267362	267541	CDS:Lalb_Chr01g0000521.18	1	CDS	72.09	b37595_Lalb_Chr19	Lalb_Chr19	18048000	18048182	CDS:Lalb_Chr19g0140221.18	-1	CDS	72.09	2e-23	438
a37595_Lalb_Chr01	Lalb_Chr01	268329	268451	CDS:Lalb_Chr01g0000521.19	1	CDS	90.24	b37595_Lalb_Chr19	Lalb_Chr19	18047035	18047157	CDS:Lalb_Chr19g0140221.19	-1	CDS	90.24	2e-20	457
a37595_Lalb_Chr01	Lalb_Chr01	268537	268783	CDS:Lalb_Chr01g0000521.20	1	CDS	81.25	b37595_Lalb_Chr19	Lalb_Chr19	18046685	18046949	CDS:Lalb_Chr19g0140221.20	-1	CDS	81.25	3e-24	480
a37595_Lalb_Chr01	Lalb_Chr01	268938	269176	CDS:Lalb_Chr01g0000521.21	1	CDS	97.47	b37595_Lalb_Chr19	Lalb_Chr19	18046265	18046503	CDS:Lalb_Chr19g0140221.21	-1	CDS	97.47	3e-45	524
a37595_Lalb_Chr01	Lalb_Chr01	269273	269368	CDS:Lalb_Chr01g0000521.22	1	CDS	96.88	b37595_Lalb_Chr19	Lalb_Chr19	18046074	18046169	CDS:Lalb_Chr19g0140221.22	-1	CDS	96.88	7e-15	538
a37595_Lalb_Chr01	Lalb_Chr01	282534	283537	CDS:Lalb_Chr01g0000551.1	1	CDS	95.24	b37595_Lalb_Chr19	Lalb_Chr19	18017430	18018415	CDS:Lalb_Chr19g0140181.1	-1	CDS	95.24	1e-122	585
a37595_Lalb_Chr01	Lalb_Chr01	283627	283806	CDS:Lalb_Chr01g0000551.2	1	CDS	88.14	b37595_Lalb_Chr19	Lalb_Chr19	18017148	18017327	CDS:Lalb_Chr19g0140181.2	-1	CDS	88.14	7e-29	613
a37595_Lalb_Chr01	Lalb_Chr01	283915	284094	CDS:Lalb_Chr01g0000551.3	1	CDS	98.31	b37595_Lalb_Chr19	Lalb_Chr19	18016878	18017057	CDS:Lalb_Chr19g0140181.3	-1	CDS	98.31	1e-35	648
a37595_Lalb_Chr01	Lalb_Chr01	284202	284287	CDS:Lalb_Chr01g0000551.4	1	CDS	78.57	b37595_Lalb_Chr19	Lalb_Chr19	18016678	18016769	CDS:Lalb_Chr19g0140181.4	-1	CDS	78.57	6e-10	657
a37595_Lalb_Chr01	Lalb_Chr01	284394	284642	CDS:Lalb_Chr01g0000551.5	1	CDS	83.75	b37595_Lalb_Chr19	Lalb_Chr19	18016319	18016567	CDS:Lalb_Chr19g0140181.5	-1	CDS	83.75	1e-35	692
a37595_Lalb_Chr01	Lalb_Chr01	284756	284900	CDS:Lalb_Chr01g0000551.6	1	CDS	77.08	b37595_Lalb_Chr19	Lalb_Chr19	18016067	18016211	CDS:Lalb_Chr19g0140181.6	-1	CDS	77.08	6e-21	712
a37595_Lalb_Chr01	Lalb_Chr01	285092	285310	CDS:Lalb_Chr01g0000551.7	1	CDS	81.13	b37595_Lalb_Chr19	Lalb_Chr19	18015655	18015870	CDS:Lalb_Chr19g0140181.7	-1	CDS	81.13	7e-33	744
a37595_Lalb_Chr01	Lalb_Chr01	285452	285509	CDS:Lalb_Chr01g0000551.8	1	CDS	93.33	b37595_Lalb_Chr19	Lalb_Chr19	18015457	18015520	CDS:Lalb_Chr19g0140181.8	-1	CDS	93.33	1e-06	750
a37595_Lalb_Chr01	Lalb_Chr01	341804	342022	CDS:Lalb_Chr01g0000661.4	-1	CDS	87.76	b37595_Lalb_Chr19	Lalb_Chr19	17996789	17997022	CDS:Lalb_Chr19g0140151.4	1	CDS	87.76	2e-34	33
a37595_Lalb_Chr01	Lalb_Chr01	342503	342780	CDS:Lalb_Chr01g0000661.3	-1	CDS	93.48	b37595_Lalb_Chr19	Lalb_Chr19	17995881	17996158	CDS:Lalb_Chr19g0140151.3	1	CDS	93.48	1e-58	83
a37595_Lalb_Chr01	Lalb_Chr01	343263	343377	CDS:Lalb_Chr01g0000661.2	-1	CDS	97.37	b37595_Lalb_Chr19	Lalb_Chr19	17995294	17995408	CDS:Lalb_Chr19g0140151.2	1	CDS	97.37	9e-22	104
a37595_Lalb_Chr01	Lalb_Chr01	345783	345911	CDS:Lalb_Chr01g0000671.2	1	CDS	95.24	b37595_Lalb_Chr19	Lalb_Chr19	17991801	17991929	CDS:Lalb_Chr19g0140131.2	-1	CDS	95.24	4e-24	127
a37595_Lalb_Chr01	Lalb_Chr01	347179	347254	CDS:Lalb_Chr01g0000671.4	1	CDS	88	b37595_Lalb_Chr19	Lalb_Chr19	17990520	17990595	CDS:Lalb_Chr19g0140131.4	-1	CDS	88	4e-09	135
a37595_Lalb_Chr01	Lalb_Chr01	347353	347553	CDS:Lalb_Chr01g0000671.5	1	CDS	98.51	b37595_Lalb_Chr19	Lalb_Chr19	17990221	17990421	CDS:Lalb_Chr19g0140131.5	-1	CDS	98.51	1e-35	170
a37595_Lalb_Chr01	Lalb_Chr01	347700	347909	CDS:Lalb_Chr01g0000671.6	1	CDS	94.29	b37595_Lalb_Chr19	Lalb_Chr19	17989821	17990030	CDS:Lalb_Chr19g0140131.6	-1	CDS	94.29	2e-39	208
a37595_Lalb_Chr01	Lalb_Chr01	348037	348354	CDS:Lalb_Chr01g0000671.7	1	CDS	69.33	b37595_Lalb_Chr19	Lalb_Chr19	17989382	17989696	CDS:Lalb_Chr19g0140131.7	-1	CDS	69.33	3e-35	242
a37595_Lalb_Chr01	Lalb_Chr01	363180	363865	CDS:Lalb_Chr01g0000711.1	1	CDS	72.41	b37595_Lalb_Chr19	Lalb_Chr19	17986213	17986874	CDS:Lalb_Chr19g0140121.1	-1	CDS	72.41	2e-98	289
a37595_Lalb_Chr01	Lalb_Chr01	364692	364890	CDS:Lalb_Chr01g0000711.2	1	CDS	87.88	b37595_Lalb_Chr19	Lalb_Chr19	17985189	17985387	CDS:Lalb_Chr19g0140121.2	-1	CDS	87.88	1e-30	319
a37595_Lalb_Chr01	Lalb_Chr01	364983	365075	CDS:Lalb_Chr01g0000711.3	1	CDS	96.77	b37595_Lalb_Chr19	Lalb_Chr19	17985004	17985096	CDS:Lalb_Chr19g0140121.3	-1	CDS	96.77	5e-15	333
a37595_Lalb_Chr01	Lalb_Chr01	365552	365680	CDS:Lalb_Chr01g0000711.4	1	CDS	86.05	b37595_Lalb_Chr19	Lalb_Chr19	17984551	17984679	CDS:Lalb_Chr19g0140121.4	-1	CDS	86.05	1e-18	351
a37595_Lalb_Chr01	Lalb_Chr01	365787	365840	CDS:Lalb_Chr01g0000711.5	1	CDS	94.44	b37595_Lalb_Chr19	Lalb_Chr19	17984391	17984444	CDS:Lalb_Chr19g0140121.5	-1	CDS	94.44	6e-05	355
a37595_Lalb_Chr01	Lalb_Chr01	365787	365840	CDS:Lalb_Chr01g0000711.5	1	CDS	94.44	b37595_Lalb_Chr19	Lalb_Chr19	17984391	17984444	CDS:Lalb_Chr19g0140121.5	-1	CDS	94.44	6e-05	359
a37595_Lalb_Chr01	Lalb_Chr01	365911	365988	CDS:Lalb_Chr01g0000711.6	1	CDS	88.46	b37595_Lalb_Chr19	Lalb_Chr19	17984218	17984295	CDS:Lalb_Chr19g0140121.6	-1	CDS	88.46	2e-11	369
a37595_Lalb_Chr01	Lalb_Chr01	366562	366674	CDS:Lalb_Chr01g0000711.8	1	CDS	89.19	b37595_Lalb_Chr19	Lalb_Chr19	17983429	17983541	CDS:Lalb_Chr19g0140121.8	-1	CDS	89.19	6e-17	385
a37595_Lalb_Chr01	Lalb_Chr01	367502	367607	CDS:Lalb_Chr01g0000711.9	1	CDS	85.71	b37595_Lalb_Chr19	Lalb_Chr19	17982806	17982911	CDS:Lalb_Chr19g0140121.9	-1	CDS	85.71	2e-15	399
a37595_Lalb_Chr01	Lalb_Chr01	461717	461903	CDS:Lalb_Chr01g0000881.5	-1	CDS	83.87	b37595_Lalb_Chr19	Lalb_Chr19	17939880	17940066	CDS:Lalb_Chr19g0140001.5	1	CDS	83.87	2e-29	28
a37595_Lalb_Chr01	Lalb_Chr01	462329	462557	CDS:Lalb_Chr01g0000881.4	-1	CDS	97.33	b37595_Lalb_Chr19	Lalb_Chr19	17939237	17939465	CDS:Lalb_Chr19g0140001.4	1	CDS	97.33	8e-47	74
a37595_Lalb_Chr01	Lalb_Chr01	462640	462739	CDS:Lalb_Chr01g0000881.3	-1	CDS	90.91	b37595_Lalb_Chr19	Lalb_Chr19	17939053	17939152	CDS:Lalb_Chr19g0140001.3	1	CDS	90.91	5e-15	88
a37595_Lalb_Chr01	Lalb_Chr01	463314	463420	CDS:Lalb_Chr01g0000881.1	-1	CDS	84.62	b37595_Lalb_Chr19	Lalb_Chr19	17937773	17937861	CDS:Lalb_Chr19g0140001.1	1	CDS	84.62	3e-08	95
a37595_Lalb_Chr01	Lalb_Chr01	474865	475164	CDS:Lalb_Chr01g0000911.1	1	CDS	69.39	b37595_Lalb_Chr19	Lalb_Chr19	17931405	17931710	CDS:Lalb_Chr19g0139971.1	-1	CDS	69.39	4e-28	119
a37595_Lalb_Chr01	Lalb_Chr01	475245	475340	CDS:Lalb_Chr01g0000911.2	1	CDS	87.5	b37595_Lalb_Chr19	Lalb_Chr19	17931234	17931329	CDS:Lalb_Chr19g0139971.2	-1	CDS	87.5	4e-12	130
a37595_Lalb_Chr01	Lalb_Chr01	475753	475863	CDS:Lalb_Chr01g0000911.3	1	CDS	100	b37595_Lalb_Chr19	Lalb_Chr19	17930588	17930698	CDS:Lalb_Chr19g0139971.3	-1	CDS	100	3e-20	149
a37595_Lalb_Chr01	Lalb_Chr01	475943	476252	CDS:Lalb_Chr01g0000911.4	1	CDS	99.03	b37595_Lalb_Chr19	Lalb_Chr19	17930202	17930511	CDS:Lalb_Chr19g0139971.4	-1	CDS	99.03	1e-60	199
a37595_Lalb_Chr01	Lalb_Chr01	476869	476959	CDS:Lalb_Chr01g0000911.5	1	CDS	92.86	b37595_Lalb_Chr19	Lalb_Chr19	17929768	17929858	CDS:Lalb_Chr19g0139971.5	-1	CDS	92.86	1e-12	211
a37595_Lalb_Chr01	Lalb_Chr01	477486	477819	CDS:Lalb_Chr01g0000911.6	1	CDS	95.5	b37595_Lalb_Chr19	Lalb_Chr19	17928914	17929247	CDS:Lalb_Chr19g0139971.6	-1	CDS	95.5	2e-68	261
a37595_Lalb_Chr01	Lalb_Chr01	478335	478483	CDS:Lalb_Chr01g0000911.7	1	CDS	97.96	b37595_Lalb_Chr19	Lalb_Chr19	17928200	17928348	CDS:Lalb_Chr19g0139971.7	-1	CDS	97.96	1e-27	288
a37595_Lalb_Chr01	Lalb_Chr01	478926	479433	CDS:Lalb_Chr01g0000911.8	1	CDS	95.21	b37595_Lalb_Chr19	Lalb_Chr19	17927205	17927712	CDS:Lalb_Chr19g0139971.8	-1	CDS	95.21	5e-102	338
a37595_Lalb_Chr01	Lalb_Chr01	483429	483654	CDS:Lalb_Chr01g0000931.9	-1	CDS	81.33	b37595_Lalb_Chr19	Lalb_Chr19	17925726	17925951	CDS:Lalb_Chr19g0139961.9	1	CDS	81.33	1e-35	373
a37595_Lalb_Chr01	Lalb_Chr01	483902	483972	CDS:Lalb_Chr01g0000931.8	-1	CDS	95.65	b37595_Lalb_Chr19	Lalb_Chr19	17925218	17925288	CDS:Lalb_Chr19g0139961.8	1	CDS	95.65	6e-09	381
a37595_Lalb_Chr01	Lalb_Chr01	483902	483972	CDS:Lalb_Chr01g0000931.8	-1	CDS	95.65	b37595_Lalb_Chr19	Lalb_Chr19	17925218	17925288	CDS:Lalb_Chr19g0139961.8	1	CDS	95.65	6e-09	389
a37595_Lalb_Chr01	Lalb_Chr01	484557	484655	CDS:Lalb_Chr01g0000931.7	-1	CDS	84.38	b37595_Lalb_Chr19	Lalb_Chr19	17924551	17924649	CDS:Lalb_Chr19g0139961.7	1	CDS	84.38	7e-15	403
a37595_Lalb_Chr01	Lalb_Chr01	484995	485141	CDS:Lalb_Chr01g0000931.5	-1	CDS	93.88	b37595_Lalb_Chr19	Lalb_Chr19	17924037	17924183	CDS:Lalb_Chr19g0139961.5	1	CDS	93.88	2e-25	427
a37595_Lalb_Chr01	Lalb_Chr01	485902	485981	CDS:Lalb_Chr01g0000931.2	-1	CDS	92.31	b37595_Lalb_Chr19	Lalb_Chr19	17923305	17923384	CDS:Lalb_Chr19g0139961.2	1	CDS	92.31	3e-10	436
a37595_Lalb_Chr01	Lalb_Chr01	486752	486966	CDS:Lalb_Chr01g0000931.1	-1	CDS	79.63	b37595_Lalb_Chr19	Lalb_Chr19	17921838	17922049	CDS:Lalb_Chr19g0139961.1	1	CDS	79.63	5e-25	460
a37595_Lalb_Chr01	Lalb_Chr01	492334	493938	CDS:Lalb_Chr01g0000951.1	1	CDS	87.26	b37595_Lalb_Chr19	Lalb_Chr19	17917326	17918822	CDS:Lalb_Chr19g0139951.1	-1	CDS	87.26	1e-250	510
a37595_Lalb_Chr01	Lalb_Chr01	498964	499496	CDS:Lalb_Chr01g0000961.1	1	CDS	86.44	b37595_Lalb_Chr19	Lalb_Chr19	17903932	17904464	CDS:Lalb_Chr19g0139931.1	-1	CDS	86.44	3e-101	50
a37595_Lalb_Chr01	Lalb_Chr01	499788	499964	CDS:Lalb_Chr01g0000961.2	1	CDS	89.66	b37595_Lalb_Chr19	Lalb_Chr19	17903452	17903628	CDS:Lalb_Chr19g0139931.2	-1	CDS	89.66	9e-32	81
a37595_Lalb_Chr01	Lalb_Chr01	500516	500665	CDS:Lalb_Chr01g0000961.3	1	CDS	97.96	b37595_Lalb_Chr19	Lalb_Chr19	17902605	17902754	CDS:Lalb_Chr19g0139931.3	-1	CDS	97.96	3e-28	108
a37595_Lalb_Chr01	Lalb_Chr01	501566	501719	CDS:Lalb_Chr01g0000961.5	1	CDS	81.25	b37595_Lalb_Chr19	Lalb_Chr19	17901567	17901720	CDS:Lalb_Chr19g0139931.5	-1	CDS	81.25	2e-20	127
a37595_Lalb_Chr01	Lalb_Chr01	502338	502623	CDS:Lalb_Chr01g0000961.6	1	CDS	71.93	b37595_Lalb_Chr19	Lalb_Chr19	17900131	17900341	CDS:Lalb_Chr19g0139931.6	-1	CDS	71.93	1e-24	151
a37595_Lalb_Chr01	Lalb_Chr01	502930	503079	CDS:Lalb_Chr01g0000961.7	1	CDS	82.86	b37595_Lalb_Chr19	Lalb_Chr19	17899521	17899652	CDS:Lalb_Chr19g0139931.7	-1	CDS	82.86	2e-13	163
a37595_Lalb_Chr01	Lalb_Chr01	504217	504334	CDS:Lalb_Chr01g0000971.1	1	CDS	87.18	b37595_Lalb_Chr19	Lalb_Chr19	17895217	17895334	CDS:Lalb_Chr19g0139901.1	-1	CDS	87.18	5e-17	179
a37595_Lalb_Chr01	Lalb_Chr01	504413	504711	CDS:Lalb_Chr01g0000971.2	1	CDS	100	b37595_Lalb_Chr19	Lalb_Chr19	17894467	17894620	CDS:Lalb_Chr19g0139901.3	-1	CDS	100	1e-27	206
a37595_Lalb_Chr01	Lalb_Chr01	504804	504959	CDS:Lalb_Chr01g0000971.3	1	CDS	92.31	b37595_Lalb_Chr19	Lalb_Chr19	17894124	17894279	CDS:Lalb_Chr19g0139901.4	-1	CDS	92.31	7e-31	236
a37595_Lalb_Chr01	Lalb_Chr01	505050	505280	CDS:Lalb_Chr01g0000971.4	1	CDS	94.81	b37595_Lalb_Chr19	Lalb_Chr19	17893528	17893758	CDS:Lalb_Chr19g0139901.5	-1	CDS	94.81	2e-47	282
a37595_Lalb_Chr01	Lalb_Chr01	505360	505503	CDS:Lalb_Chr01g0000971.5	1	CDS	97.92	b37595_Lalb_Chr19	Lalb_Chr19	17893300	17893443	CDS:Lalb_Chr19g0139901.6	-1	CDS	97.92	5e-32	313
a37595_Lalb_Chr01	Lalb_Chr01	506072	506162	CDS:Lalb_Chr01g0000971.6	1	CDS	100	b37595_Lalb_Chr19	Lalb_Chr19	17892172	17892262	CDS:Lalb_Chr19g0139901.7	-1	CDS	100	2e-14	326
a37595_Lalb_Chr01	Lalb_Chr01	506519	506633	CDS:Lalb_Chr01g0000971.8	1	CDS	94.74	b37595_Lalb_Chr19	Lalb_Chr19	17891700	17891814	CDS:Lalb_Chr19g0139901.9	-1	CDS	94.74	5e-18	343
a37595_Lalb_Chr01	Lalb_Chr01	507658	507723	CDS:Lalb_Chr01g0000971.10	1	CDS	85.71	b37595_Lalb_Chr19	Lalb_Chr19	17890257	17890322	CDS:Lalb_Chr19g0139901.11	-1	CDS	85.71	2e-06	348
a37595_Lalb_Chr01	Lalb_Chr01	507658	507723	CDS:Lalb_Chr01g0000971.10	1	CDS	85.71	b37595_Lalb_Chr19	Lalb_Chr19	17890257	17890322	CDS:Lalb_Chr19g0139901.11	-1	CDS	85.71	2e-06	353
a37595_Lalb_Chr01	Lalb_Chr01	507846	507974	CDS:Lalb_Chr01g0000971.11	1	CDS	88.37	b37595_Lalb_Chr19	Lalb_Chr19	17890007	17890135	CDS:Lalb_Chr19g0139901.12	-1	CDS	88.37	2e-20	372
a37595_Lalb_Chr01	Lalb_Chr01	508072	508215	CDS:Lalb_Chr01g0000971.12	1	CDS	91.67	b37595_Lalb_Chr19	Lalb_Chr19	17889756	17889899	CDS:Lalb_Chr19g0139901.13	-1	CDS	91.67	3e-24	395
a37595_Lalb_Chr01	Lalb_Chr01	508304	508418	CDS:Lalb_Chr01g0000971.13	1	CDS	78.95	b37595_Lalb_Chr19	Lalb_Chr19	17889554	17889668	CDS:Lalb_Chr19g0139901.14	-1	CDS	78.95	1e-14	409
a37595_Lalb_Chr01	Lalb_Chr01	509099	509334	CDS:Lalb_Chr01g0000971.14	1	CDS	89.83	b37595_Lalb_Chr19	Lalb_Chr19	17888714	17888937	CDS:Lalb_Chr19g0139901.15	-1	CDS	89.83	2e-31	439
a37595_Lalb_Chr01	Lalb_Chr01	509431	509532	CDS:Lalb_Chr01g0000971.15	1	CDS	96.67	b37595_Lalb_Chr19	Lalb_Chr19	17888522	17888617	CDS:Lalb_Chr19g0139901.16	-1	CDS	96.67	9e-14	452
a37595_Lalb_Chr01	Lalb_Chr01	510455	510685	CDS:Lalb_Chr01g0000971.16	1	CDS	93.51	b37595_Lalb_Chr19	Lalb_Chr19	17887708	17887938	CDS:Lalb_Chr19g0139901.17	-1	CDS	93.51	5e-45	496
a37595_Lalb_Chr01	Lalb_Chr01	555895	556251	CDS:Lalb_Chr01g0001061.9	-1	CDS	52.75	b37595_Lalb_Chr19	Lalb_Chr19	17842916	17843275	CDS:Lalb_Chr19g0139771.9	1	CDS	52.75	4e-22	21
a37595_Lalb_Chr01	Lalb_Chr01	556455	556562	CDS:Lalb_Chr01g0001061.8	-1	CDS	63.89	b37595_Lalb_Chr19	Lalb_Chr19	17842601	17842708	CDS:Lalb_Chr19g0139771.8	1	CDS	63.89	2e-12	32
a37595_Lalb_Chr01	Lalb_Chr01	557026	557310	CDS:Lalb_Chr01g0001061.6	-1	CDS	74.74	b37595_Lalb_Chr19	Lalb_Chr19	17841803	17842087	CDS:Lalb_Chr19g0139771.6	1	CDS	74.74	2e-39	70
a37595_Lalb_Chr01	Lalb_Chr01	557392	557523	CDS:Lalb_Chr01g0001061.5	-1	CDS	50	b37595_Lalb_Chr19	Lalb_Chr19	17841529	17841657	CDS:Lalb_Chr19g0139771.5	1	CDS	50	5e-06	75
a37595_Lalb_Chr01	Lalb_Chr01	557704	557826	CDS:Lalb_Chr01g0001061.4	-1	CDS	70	b37595_Lalb_Chr19	Lalb_Chr19	17841185	17841307	CDS:Lalb_Chr19g0139771.4	1	CDS	70	1e-15	90
a37595_Lalb_Chr01	Lalb_Chr01	561737	561829	CDS:Lalb_Chr01g0001071.8	-1	CDS	96.43	b37595_Lalb_Chr19	Lalb_Chr19	17835770	17835859	CDS:Lalb_Chr19g0139761.8	1	CDS	96.43	3e-14	103
a37595_Lalb_Chr01	Lalb_Chr01	563089	563306	CDS:Lalb_Chr01g0001071.7	-1	CDS	87.32	b37595_Lalb_Chr19	Lalb_Chr19	17834979	17835196	CDS:Lalb_Chr19g0139761.7	1	CDS	87.32	6e-35	137
a37595_Lalb_Chr01	Lalb_Chr01	563596	563796	CDS:Lalb_Chr01g0001071.5	-1	CDS	83.33	b37595_Lalb_Chr19	Lalb_Chr19	17834489	17834689	CDS:Lalb_Chr19g0139761.5	1	CDS	83.33	2e-30	166
a37595_Lalb_Chr01	Lalb_Chr01	564085	564144	CDS:Lalb_Chr01g0001071.3	-1	CDS	95	b37595_Lalb_Chr19	Lalb_Chr19	17834134	17834193	CDS:Lalb_Chr19g0139761.3	1	CDS	95	9e-07	172
a37595_Lalb_Chr01	Lalb_Chr01	564085	564144	CDS:Lalb_Chr01g0001071.3	-1	CDS	95	b37595_Lalb_Chr19	Lalb_Chr19	17834134	17834193	CDS:Lalb_Chr19g0139761.3	1	CDS	95	9e-07	178
a37595_Lalb_Chr01	Lalb_Chr01	564298	564400	CDS:Lalb_Chr01g0001071.2	-1	CDS	91.18	b37595_Lalb_Chr19	Lalb_Chr19	17833904	17834006	CDS:Lalb_Chr19g0139761.2	1	CDS	91.18	3e-15	192
a37595_Lalb_Chr01	Lalb_Chr01	564744	564862	CDS:Lalb_Chr01g0001071.1	-1	CDS	82.76	b37595_Lalb_Chr19	Lalb_Chr19	17833174	17833274	CDS:Lalb_Chr19g0139761.1	1	CDS	82.76	1e-11	203
a37595_Lalb_Chr01	Lalb_Chr01	570295	570386	CDS:Lalb_Chr01g0001091.4	-1	CDS	86.67	b37595_Lalb_Chr19	Lalb_Chr19	17831640	17831731	CDS:Lalb_Chr19g0139751.4	1	CDS	86.67	2e-14	213
a37595_Lalb_Chr01	Lalb_Chr01	570791	570871	CDS:Lalb_Chr01g0001091.3	-1	CDS	96.15	b37595_Lalb_Chr19	Lalb_Chr19	17831277	17831357	CDS:Lalb_Chr19g0139751.3	1	CDS	96.15	7e-11	223
a37595_Lalb_Chr01	Lalb_Chr01	572092	572532	CDS:Lalb_Chr01g0001091.2	-1	CDS	93.84	b37595_Lalb_Chr19	Lalb_Chr19	17829644	17830084	CDS:Lalb_Chr19g0139751.2	1	CDS	93.84	6e-91	273
a37595_Lalb_Chr01	Lalb_Chr01	573716	574283	CDS:Lalb_Chr01g0001091.1	-1	CDS	74	b37595_Lalb_Chr19	Lalb_Chr19	17827507	17828116	CDS:Lalb_Chr19g0139751.1	1	CDS	74	1e-64	323
a37595_Lalb_Chr01	Lalb_Chr01	585087	586148	CDS:Lalb_Chr01g0001131.1	-1	CDS	78.21	b37595_Lalb_Chr19	Lalb_Chr19	17825285	17826231	CDS:Lalb_Chr19g0139741.2	1	CDS	78.21	6e-170	370
a37595_Lalb_Chr01	Lalb_Chr01	612504	612588	CDS:Lalb_Chr01g0001161.3	1	CDS	68.75	b37595_Lalb_Chr19	Lalb_Chr19	17725162	17725237	CDS:Lalb_Chr19g0139621.2	-1	CDS	68.75	1e-05	5
a37595_Lalb_Chr01	Lalb_Chr01	612719	612791	CDS:Lalb_Chr01g0001161.4	1	CDS	75	b37595_Lalb_Chr19	Lalb_Chr19	17724953	17725025	CDS:Lalb_Chr19g0139621.3	-1	CDS	75	4e-08	12
a37595_Lalb_Chr01	Lalb_Chr01	614900	614973	CDS:Lalb_Chr01g0001161.7	1	CDS	81.82	b37595_Lalb_Chr19	Lalb_Chr19	17723111	17723184	CDS:Lalb_Chr19g0139611.2	-1	CDS	81.82	1e-06	18
a37595_Lalb_Chr01	Lalb_Chr01	615191	615279	CDS:Lalb_Chr01g0001161.9	1	CDS	79.31	b37595_Lalb_Chr19	Lalb_Chr19	17722786	17722874	CDS:Lalb_Chr19g0139611.4	-1	CDS	79.31	6e-14	31
a37595_Lalb_Chr01	Lalb_Chr01	615529	615603	CDS:Lalb_Chr01g0001161.11	1	CDS	84	b37595_Lalb_Chr19	Lalb_Chr19	17722460	17722534	CDS:Lalb_Chr19g0139611.6	-1	CDS	84	2e-08	38
a37595_Lalb_Chr01	Lalb_Chr01	616424	616507	CDS:Lalb_Chr01g0001161.13	1	CDS	89.29	b37595_Lalb_Chr19	Lalb_Chr19	17722103	17722186	CDS:Lalb_Chr19g0139611.8	-1	CDS	89.29	3e-12	49
a37595_Lalb_Chr01	Lalb_Chr01	616604	616691	CDS:Lalb_Chr01g0001161.14	1	CDS	85.19	b37595_Lalb_Chr19	Lalb_Chr19	17721924	17722011	CDS:Lalb_Chr19g0139611.9	-1	CDS	85.19	1e-09	58
a37595_Lalb_Chr01	Lalb_Chr01	616771	616849	CDS:Lalb_Chr01g0001161.15	1	CDS	79.17	b37595_Lalb_Chr19	Lalb_Chr19	17721766	17721844	CDS:Lalb_Chr19g0139611.10	-1	CDS	79.17	4e-07	64
a37595_Lalb_Chr01	Lalb_Chr01	617536	617651	CDS:Lalb_Chr01g0001161.18	1	CDS	71.05	b37595_Lalb_Chr19	Lalb_Chr19	17721026	17721141	CDS:Lalb_Chr19g0139611.13	-1	CDS	71.05	5e-15	78
a37595_Lalb_Chr01	Lalb_Chr01	618412	618501	CDS:Lalb_Chr01g0001161.19	1	CDS	85	b37595_Lalb_Chr19	Lalb_Chr19	17720053	17720127	CDS:Lalb_Chr19g0139611.14	-1	CDS	85	3e-05	82
a37595_Lalb_Chr01	Lalb_Chr01	624485	627679	CDS:Lalb_Chr01g0001171.2	1	CDS	80.11	b37595_Lalb_Chr19	Lalb_Chr19	17708123	17711929	CDS:Lalb_Chr19g0139591.1	-1	CDS	80.11	1e-250	132
a37595_Lalb_Chr01	Lalb_Chr01	627811	628053	CDS:Lalb_Chr01g0001171.3	1	CDS	71.88	b37595_Lalb_Chr19	Lalb_Chr19	17707768	17708010	CDS:Lalb_Chr19g0139591.2	-1	CDS	71.88	3e-16	147
a37595_Lalb_Chr01	Lalb_Chr01	628566	628721	CDS:Lalb_Chr01g0001171.5	1	CDS	82	b37595_Lalb_Chr19	Lalb_Chr19	17707070	17707225	CDS:Lalb_Chr19g0139591.4	-1	CDS	82	2e-18	164
a37595_Lalb_Chr01	Lalb_Chr01	629190	629435	CDS:Lalb_Chr01g0001171.6	1	CDS	68.75	b37595_Lalb_Chr19	Lalb_Chr19	17706412	17706672	CDS:Lalb_Chr19g0139591.5	-1	CDS	68.75	3e-31	194
a37595_Lalb_Chr01	Lalb_Chr01	634212	634610	CDS:Lalb_Chr01g0001191.3	-1	CDS	95.35	b37595_Lalb_Chr19	Lalb_Chr19	17705421	17705852	CDS:Lalb_Chr19g0139581.3	1	CDS	95.35	3e-53	244
a37595_Lalb_Chr01	Lalb_Chr01	634998	635266	CDS:Lalb_Chr01g0001191.2	-1	CDS	94.38	b37595_Lalb_Chr19	Lalb_Chr19	17705004	17705272	CDS:Lalb_Chr19g0139581.2	1	CDS	94.38	6e-57	294
a37595_Lalb_Chr01	Lalb_Chr01	635411	635582	CDS:Lalb_Chr01g0001191.1	-1	CDS	93.94	b37595_Lalb_Chr19	Lalb_Chr19	17704679	17704859	CDS:Lalb_Chr19g0139581.1	1	CDS	93.94	4e-30	323
a<db_genome_id>_<chr>	chr1	start1	stop1	name1	strand1	type1	percent_id1	b<db_genome_id>_<chr>	chr2	start2	stop2	name2	strand2	type2	percent_id2	eval	block_score
a37595_Lalb_Chr01	Lalb_Chr01	260085	260401	CDS:Lalb_Chr01g0000521.1	1	CDS	85.71	b37595_Lalb_Chr03	Lalb_Chr03	28744	29060	CDS:Lalb_Chr03g0024131.1	1	CDS	85.71	6e-56	50
a37595_Lalb_Chr01	Lalb_Chr01	261465	261561	CDS:Lalb_Chr01g0000521.4	1	CDS	96.77	b37595_Lalb_Chr03	Lalb_Chr03	31057	31153	CDS:Lalb_Chr03g0024131.4	1	CDS	96.77	6e-16	65
a37595_Lalb_Chr01	Lalb_Chr01	261786	261891	CDS:Lalb_Chr01g0000521.6	1	CDS	88.57	b37595_Lalb_Chr03	Lalb_Chr03	31381	31486	CDS:Lalb_Chr03g0024131.6	1	CDS	88.57	3e-15	79
a37595_Lalb_Chr01	Lalb_Chr01	261967	262024	CDS:Lalb_Chr01g0000521.7	1	CDS	94.74	b37595_Lalb_Chr03	Lalb_Chr03	31566	31623	CDS:Lalb_Chr03g0024131.7	1	CDS	94.74	4e-07	85
a37595_Lalb_Chr01	Lalb_Chr01	261967	262024	CDS:Lalb_Chr01g0000521.7	1	CDS	94.74	b37595_Lalb_Chr03	Lalb_Chr03	31566	31623	CDS:Lalb_Chr03g0024131.7	1	CDS	94.74	4e-07	91
a37595_Lalb_Chr01	Lalb_Chr01	262436	262533	CDS:Lalb_Chr01g0000521.8	1	CDS	93.75	b37595_Lalb_Chr03	Lalb_Chr03	32030	32127	CDS:Lalb_Chr03g0024131.8	1	CDS	93.75	4e-17	107
a37595_Lalb_Chr01	Lalb_Chr01	262684	262803	CDS:Lalb_Chr01g0000521.9	1	CDS	92.5	b37595_Lalb_Chr03	Lalb_Chr03	32252	32371	CDS:Lalb_Chr03g0024131.9	1	CDS	92.5	9e-22	128
a37595_Lalb_Chr01	Lalb_Chr01	264040	264167	CDS:Lalb_Chr01g0000521.11	1	CDS	86.84	b37595_Lalb_Chr03	Lalb_Chr03	33475	33596	CDS:Lalb_Chr03g0024131.11	1	CDS	86.84	1e-16	144
a37595_Lalb_Chr01	Lalb_Chr01	264251	264378	CDS:Lalb_Chr01g0000521.12	1	CDS	88.1	b37595_Lalb_Chr03	Lalb_Chr03	33679	33806	CDS:Lalb_Chr03g0024131.12	1	CDS	88.1	9e-22	165
a37595_Lalb_Chr01	Lalb_Chr01	265143	265235	CDS:Lalb_Chr01g0000521.14	1	CDS	100	b37595_Lalb_Chr03	Lalb_Chr03	34584	34676	CDS:Lalb_Chr03g0024131.14	1	CDS	100	4e-14	178
a37595_Lalb_Chr01	Lalb_Chr01	265335	265520	CDS:Lalb_Chr01g0000521.15	1	CDS	98.39	b37595_Lalb_Chr03	Lalb_Chr03	34778	34963	CDS:Lalb_Chr03g0024131.15	1	CDS	98.39	2e-37	214
a37595_Lalb_Chr01	Lalb_Chr01	265611	265824	CDS:Lalb_Chr01g0000521.16	1	CDS	98.59	b37595_Lalb_Chr03	Lalb_Chr03	35066	35279	CDS:Lalb_Chr03g0024131.16	1	CDS	98.59	3e-38	251
a37595_Lalb_Chr01	Lalb_Chr01	267165	267262	CDS:Lalb_Chr01g0000521.17	1	CDS	90.62	b37595_Lalb_Chr03	Lalb_Chr03	36725	36822	CDS:Lalb_Chr03g0024131.17	1	CDS	90.62	6e-13	263
a37595_Lalb_Chr01	Lalb_Chr01	267362	267541	CDS:Lalb_Chr01g0000521.18	1	CDS	86.44	b37595_Lalb_Chr03	Lalb_Chr03	36922	37101	CDS:Lalb_Chr03g0024131.18	1	CDS	86.44	9e-32	294
a37595_Lalb_Chr01	Lalb_Chr01	268537	268783	CDS:Lalb_Chr01g0000521.20	1	CDS	86.36	b37595_Lalb_Chr03	Lalb_Chr03	38398	38659	CDS:Lalb_Chr03g0024131.20	1	CDS	86.36	5e-28	321
a37595_Lalb_Chr01	Lalb_Chr01	268938	269176	CDS:Lalb_Chr01g0000521.21	1	CDS	94.94	b37595_Lalb_Chr03	Lalb_Chr03	38851	39089	CDS:Lalb_Chr03g0024131.21	1	CDS	94.94	2e-44	364
a37595_Lalb_Chr01	Lalb_Chr01	269273	269368	CDS:Lalb_Chr01g0000521.22	1	CDS	96.88	b37595_Lalb_Chr03	Lalb_Chr03	39181	39276	CDS:Lalb_Chr03g0024131.22	1	CDS	96.88	7e-15	378
a37595_Lalb_Chr01	Lalb_Chr01	271222	272748	CDS:Lalb_Chr01g0000531.1	-1	CDS	76.47	b37595_Lalb_Chr03	Lalb_Chr03	41502	41856	CDS:Lalb_Chr03g0024141.3	-1	CDS	76.47	6e-38	415
a37595_Lalb_Chr01	Lalb_Chr01	282534	283537	CDS:Lalb_Chr01g0000551.1	1	CDS	77.05	b37595_Lalb_Chr03	Lalb_Chr03	54420	55423	CDS:Lalb_Chr03g0024161.1	1	CDS	77.05	2e-118	462
a37595_Lalb_Chr01	Lalb_Chr01	283627	283806	CDS:Lalb_Chr01g0000551.2	1	CDS	96.61	b37595_Lalb_Chr03	Lalb_Chr03	55521	55700	CDS:Lalb_Chr03g0024161.2	1	CDS	96.61	2e-32	493
a37595_Lalb_Chr01	Lalb_Chr01	283915	284094	CDS:Lalb_Chr01g0000551.3	1	CDS	98.31	b37595_Lalb_Chr03	Lalb_Chr03	55800	55985	CDS:Lalb_Chr03g0024161.3	1	CDS	98.31	3e-35	527
a37595_Lalb_Chr01	Lalb_Chr01	284394	284642	CDS:Lalb_Chr01g0000551.5	1	CDS	85.54	b37595_Lalb_Chr03	Lalb_Chr03	56272	56520	CDS:Lalb_Chr03g0024161.5	1	CDS	85.54	3e-39	565
a37595_Lalb_Chr01	Lalb_Chr01	284756	284900	CDS:Lalb_Chr01g0000551.6	1	CDS	83.33	b37595_Lalb_Chr03	Lalb_Chr03	56634	56778	CDS:Lalb_Chr03g0024161.6	1	CDS	83.33	5e-23	587
a37595_Lalb_Chr01	Lalb_Chr01	285092	285310	CDS:Lalb_Chr01g0000551.7	1	CDS	80.95	b37595_Lalb_Chr03	Lalb_Chr03	56975	57172	CDS:Lalb_Chr03g0024161.7	1	CDS	80.95	3e-31	617
a37595_Lalb_Chr01	Lalb_Chr01	294576	296536	CDS:Lalb_Chr01g0000561.3	-1	CDS	92.51	b37595_Lalb_Chr03	Lalb_Chr03	63344	65266	CDS:Lalb_Chr03g0024171.1	-1	CDS	92.51	1e-250	664
a37595_Lalb_Chr01	Lalb_Chr01	296914	297087	CDS:Lalb_Chr01g0000561.1	-1	CDS	86.21	b37595_Lalb_Chr03	Lalb_Chr03	66706	66921	CDS:Lalb_Chr03g0024181.1	-1	CDS	86.21	1e-28	692
a37595_Lalb_Chr01	Lalb_Chr01	298138	298453	CDS:Lalb_Chr01g0000571.5	-1	CDS	90.38	b37595_Lalb_Chr03	Lalb_Chr03	73538	73859	CDS:Lalb_Chr03g0024201.5	-1	CDS	90.38	1e-62	739
a37595_Lalb_Chr01	Lalb_Chr01	298896	299158	CDS:Lalb_Chr01g0000571.4	-1	CDS	85.06	b37595_Lalb_Chr03	Lalb_Chr03	73953	74215	CDS:Lalb_Chr03g0024201.4	-1	CDS	85.06	4e-49	787
a37595_Lalb_Chr01	Lalb_Chr01	299313	299573	CDS:Lalb_Chr01g0000571.3	-1	CDS	94.25	b37595_Lalb_Chr03	Lalb_Chr03	74314	74574	CDS:Lalb_Chr03g0024201.3	-1	CDS	94.25	1e-51	837
a37595_Lalb_Chr01	Lalb_Chr01	300111	300699	CDS:Lalb_Chr01g0000571.1	-1	CDS	86.17	b37595_Lalb_Chr03	Lalb_Chr03	75258	75843	CDS:Lalb_Chr03g0024201.1	-1	CDS	86.17	1e-108	887
a37595_Lalb_Chr01	Lalb_Chr01	376294	377517	CDS:Lalb_Chr01g0000731.1	1	CDS	78.91	b37595_Lalb_Chr03	Lalb_Chr03	113968	115062	CDS:Lalb_Chr03g0024291.1	1	CDS	78.91	2e-146	50
a37595_Lalb_Chr01	Lalb_Chr01	377682	377876	CDS:Lalb_Chr01g0000731.2	1	CDS	96.92	b37595_Lalb_Chr03	Lalb_Chr03	115232	115426	CDS:Lalb_Chr03g0024291.2	1	CDS	96.92	3e-42	91
a37595_Lalb_Chr01	Lalb_Chr01	378449	378529	CDS:Lalb_Chr01g0000731.3	1	CDS	92.31	b37595_Lalb_Chr03	Lalb_Chr03	116224	116304	CDS:Lalb_Chr03g0024291.3	1	CDS	92.31	3e-10	100
a37595_Lalb_Chr01	Lalb_Chr01	378862	378921	CDS:Lalb_Chr01g0000731.4	1	CDS	100	b37595_Lalb_Chr03	Lalb_Chr03	116672	116731	CDS:Lalb_Chr03g0024291.4	1	CDS	100	2e-08	107
a37595_Lalb_Chr01	Lalb_Chr01	379069	379163	CDS:Lalb_Chr01g0000731.5	1	CDS	90.32	b37595_Lalb_Chr03	Lalb_Chr03	116862	116956	CDS:Lalb_Chr03g0024291.5	1	CDS	90.32	7e-14	120
a37595_Lalb_Chr01	Lalb_Chr01	379255	379411	CDS:Lalb_Chr01g0000731.6	1	CDS	100	b37595_Lalb_Chr03	Lalb_Chr03	117048	117204	CDS:Lalb_Chr03g0024291.6	1	CDS	100	2e-31	150
a37595_Lalb_Chr01	Lalb_Chr01	380479	380559	CDS:Lalb_Chr01g0000731.8	1	CDS	100	b37595_Lalb_Chr03	Lalb_Chr03	117668	117748	CDS:Lalb_Chr03g0024291.8	1	CDS	100	2e-12	161
a37595_Lalb_Chr01	Lalb_Chr01	380706	380796	CDS:Lalb_Chr01g0000731.9	1	CDS	100	b37595_Lalb_Chr03	Lalb_Chr03	117914	118004	CDS:Lalb_Chr03g0024291.9	1	CDS	100	4e-14	174
a37595_Lalb_Chr01	Lalb_Chr01	380895	381028	CDS:Lalb_Chr01g0000731.10	1	CDS	97.73	b37595_Lalb_Chr03	Lalb_Chr03	118087	118220	CDS:Lalb_Chr03g0024291.10	1	CDS	97.73	3e-23	196
a37595_Lalb_Chr01	Lalb_Chr01	381525	381593	CDS:Lalb_Chr01g0000731.11	1	CDS	91.3	b37595_Lalb_Chr03	Lalb_Chr03	118716	118784	CDS:Lalb_Chr03g0024291.11	1	CDS	91.3	3e-07	202
a37595_Lalb_Chr01	Lalb_Chr01	381951	382054	CDS:Lalb_Chr01g0000731.13	1	CDS	97.06	b37595_Lalb_Chr03	Lalb_Chr03	119104	119207	CDS:Lalb_Chr03g0024291.13	1	CDS	97.06	8e-17	218
a37595_Lalb_Chr01	Lalb_Chr01	382133	382301	CDS:Lalb_Chr01g0000731.14	1	CDS	96.43	b37595_Lalb_Chr03	Lalb_Chr03	119285	119453	CDS:Lalb_Chr03g0024291.14	1	CDS	96.43	6e-31	248
a37595_Lalb_Chr01	Lalb_Chr01	382762	382830	CDS:Lalb_Chr01g0000731.15	1	CDS	95.45	b37595_Lalb_Chr03	Lalb_Chr03	120052	120120	CDS:Lalb_Chr03g0024291.15	1	CDS	95.45	1e-10	258
a37595_Lalb_Chr01	Lalb_Chr01	384221	384954	CDS:Lalb_Chr01g0000741.3	-1	CDS	75.43	b37595_Lalb_Chr03	Lalb_Chr03	123521	124242	CDS:Lalb_Chr03g0024311.3	-1	CDS	75.43	4e-97	308
a37595_Lalb_Chr01	Lalb_Chr01	386092	386290	CDS:Lalb_Chr01g0000741.1	-1	CDS	52.27	b37595_Lalb_Chr03	Lalb_Chr03	125403	125577	CDS:Lalb_Chr03g0024311.1	-1	CDS	52.27	5e-09	316
a37595_Lalb_Chr01	Lalb_Chr01	552965	553991	CDS:Lalb_Chr01g0001051.1	1	CDS	84.66	b37595_Lalb_Chr03	Lalb_Chr03	182866	183703	CDS:Lalb_Chr03g0024481.1	1	CDS	84.66	5e-106	50
a37595_Lalb_Chr01	Lalb_Chr01	555007	555281	CDS:Lalb_Chr01g0001051.2	1	CDS	89.01	b37595_Lalb_Chr03	Lalb_Chr03	186043	186317	CDS:Lalb_Chr03g0024481.2	1	CDS	89.01	1e-49	99
a37595_Lalb_Chr01	Lalb_Chr01	555895	556251	CDS:Lalb_Chr01g0001061.9	-1	CDS	90.76	b37595_Lalb_Chr03	Lalb_Chr03	193091	193447	CDS:Lalb_Chr03g0024501.9	-1	CDS	90.76	5e-69	146
a37595_Lalb_Chr01	Lalb_Chr01	556455	556562	CDS:Lalb_Chr01g0001061.8	-1	CDS	100	b37595_Lalb_Chr03	Lalb_Chr03	193618	193725	CDS:Lalb_Chr03g0024501.8	-1	CDS	100	6e-20	165
a37595_Lalb_Chr01	Lalb_Chr01	557026	557310	CDS:Lalb_Chr01g0001061.6	-1	CDS	85.11	b37595_Lalb_Chr03	Lalb_Chr03	194209	194493	CDS:Lalb_Chr03g0024501.6	-1	CDS	85.11	2e-52	215
a37595_Lalb_Chr01	Lalb_Chr01	557392	557523	CDS:Lalb_Chr01g0001061.5	-1	CDS	90.91	b37595_Lalb_Chr03	Lalb_Chr03	194571	194702	CDS:Lalb_Chr03g0024501.5	-1	CDS	90.91	4e-20	234
a37595_Lalb_Chr01	Lalb_Chr01	557704	557826	CDS:Lalb_Chr01g0001061.4	-1	CDS	100	b37595_Lalb_Chr03	Lalb_Chr03	194835	194957	CDS:Lalb_Chr03g0024501.4	-1	CDS	100	7e-24	257
a37595_Lalb_Chr01	Lalb_Chr01	558587	558666	CDS:Lalb_Chr01g0001061.2	-1	CDS	96.15	b37595_Lalb_Chr03	Lalb_Chr03	195756	195835	CDS:Lalb_Chr03g0024501.2	-1	CDS	96.15	3e-11	267
a37595_Lalb_Chr01	Lalb_Chr01	565891	566091	CDS:Lalb_Chr01g0001081.1	1	CDS	87.1	b37595_Lalb_Chr03	Lalb_Chr03	201027	201224	CDS:Lalb_Chr03g0024511.1	1	CDS	87.1	9e-23	286
a37595_Lalb_Chr01	Lalb_Chr01	566213	566392	CDS:Lalb_Chr01g0001081.2	1	CDS	91.67	b37595_Lalb_Chr03	Lalb_Chr03	201300	201479	CDS:Lalb_Chr03g0024511.2	1	CDS	91.67	3e-34	319
a37595_Lalb_Chr01	Lalb_Chr01	566941	567047	CDS:Lalb_Chr01g0001081.3	1	CDS	94.29	b37595_Lalb_Chr03	Lalb_Chr03	201824	201930	CDS:Lalb_Chr03g0024511.3	1	CDS	94.29	1e-17	336
a37595_Lalb_Chr01	Lalb_Chr01	567264	567469	CDS:Lalb_Chr01g0001081.4	1	CDS	94.03	b37595_Lalb_Chr03	Lalb_Chr03	202095	202300	CDS:Lalb_Chr03g0024511.4	1	CDS	94.03	9e-39	374
a37595_Lalb_Chr01	Lalb_Chr01	568136	568275	CDS:Lalb_Chr01g0001081.5	1	CDS	88.64	b37595_Lalb_Chr03	Lalb_Chr03	202492	202631	CDS:Lalb_Chr03g0024511.5	1	CDS	88.64	2e-21	394
a37595_Lalb_Chr01	Lalb_Chr01	568811	569110	CDS:Lalb_Chr01g0001081.6	1	CDS	97	b37595_Lalb_Chr03	Lalb_Chr03	203206	203505	CDS:Lalb_Chr03g0024511.6	1	CDS	97	6e-50	443
a37595_Lalb_Chr01	Lalb_Chr01	639564	639989	CDS:Lalb_Chr01g0001201.1	1	CDS	72.5	b37595_Lalb_Chr03	Lalb_Chr03	244968	245330	CDS:Lalb_Chr03g0024581.1	1	CDS	72.5	1e-26	26
a37595_Lalb_Chr01	Lalb_Chr01	641777	642066	CDS:Lalb_Chr01g0001211.1	1	CDS	73.02	b37595_Lalb_Chr03	Lalb_Chr03	247394	247690	CDS:Lalb_Chr03g0024591.1	1	CDS	73.02	2e-29	54
a37595_Lalb_Chr01	Lalb_Chr01	642215	642348	CDS:Lalb_Chr01g0001211.2	1	CDS	81.4	b37595_Lalb_Chr03	Lalb_Chr03	249547	249691	CDS:Lalb_Chr03g0024611.1	1	CDS	81.4	1e-19	73
a37595_Lalb_Chr01	Lalb_Chr01	642457	642890	CDS:Lalb_Chr01g0001211.3	1	CDS	77.23	b37595_Lalb_Chr03	Lalb_Chr03	250012	250508	CDS:Lalb_Chr03g0024611.2	1	CDS	77.23	1e-68	123
a37595_Lalb_Chr01	Lalb_Chr01	643073	643687	CDS:Lalb_Chr01g0001211.4	1	CDS	80.7	b37595_Lalb_Chr03	Lalb_Chr03	250635	251249	CDS:Lalb_Chr03g0024611.3	1	CDS	80.7	1e-98	173
a37595_Lalb_Chr01	Lalb_Chr01	644566	644856	CDS:Lalb_Chr01g0001221.3	-1	CDS	75.26	b37595_Lalb_Chr03	Lalb_Chr03	253218	253508	CDS:Lalb_Chr03g0024621.3	-1	CDS	75.26	9e-44	216
a37595_Lalb_Chr01	Lalb_Chr01	645557	645742	CDS:Lalb_Chr01g0001221.2	-1	CDS	74.19	b37595_Lalb_Chr03	Lalb_Chr03	253788	253973	CDS:Lalb_Chr03g0024621.2	-1	CDS	74.19	8e-25	240
a37595_Lalb_Chr01	Lalb_Chr01	646875	647348	CDS:Lalb_Chr01g0001221.1	-1	CDS	76.92	b37595_Lalb_Chr03	Lalb_Chr03	254429	254866	CDS:Lalb_Chr03g0024621.1	-1	CDS	76.92	2e-18	257
a37595_Lalb_Chr01	Lalb_Chr01	650288	650428	CDS:Lalb_Chr01g0001231.1	1	CDS	87.88	b37595_Lalb_Chr03	Lalb_Chr03	258404	258547	CDS:Lalb_Chr03g0024641.1	1	CDS	87.88	2e-16	272
a37595_Lalb_Chr01	Lalb_Chr01	652210	652309	CDS:Lalb_Chr01g0001231.4	1	CDS	93.94	b37595_Lalb_Chr03	Lalb_Chr03	259950	260049	CDS:Lalb_Chr03g0024641.4	1	CDS	93.94	3e-15	286
a37595_Lalb_Chr01	Lalb_Chr01	652840	653208	CDS:Lalb_Chr01g0001231.6	1	CDS	95.9	b37595_Lalb_Chr03	Lalb_Chr03	260601	260969	CDS:Lalb_Chr03g0024641.6	1	CDS	95.9	1e-76	336
a37595_Lalb_Chr01	Lalb_Chr01	653300	653378	CDS:Lalb_Chr01g0001231.7	1	CDS	92.31	b37595_Lalb_Chr03	Lalb_Chr03	261055	261133	CDS:Lalb_Chr03g0024641.7	1	CDS	92.31	2e-11	346
a37595_Lalb_Chr01	Lalb_Chr01	760938	761009	CDS:Lalb_Chr01g0001481.23	-1	CDS	75	b37595_Lalb_Chr03	Lalb_Chr03	364475	364546	CDS:Lalb_Chr03g0024831.23	-1	CDS	75	1e-06	6
a37595_Lalb_Chr01	Lalb_Chr01	761125	761301	CDS:Lalb_Chr01g0001481.22	-1	CDS	86.21	b37595_Lalb_Chr03	Lalb_Chr03	364799	364975	CDS:Lalb_Chr03g0024831.22	-1	CDS	86.21	9e-25	30
a37595_Lalb_Chr01	Lalb_Chr01	761501	761683	CDS:Lalb_Chr01g0001481.21	-1	CDS	81.97	b37595_Lalb_Chr03	Lalb_Chr03	365166	365348	CDS:Lalb_Chr03g0024831.21	-1	CDS	81.97	4e-30	59
a37595_Lalb_Chr01	Lalb_Chr01	762832	763019	CDS:Lalb_Chr01g0001481.19	-1	CDS	79.03	b37595_Lalb_Chr03	Lalb_Chr03	366427	366614	CDS:Lalb_Chr03g0024831.19	-1	CDS	79.03	1e-24	83
a37595_Lalb_Chr01	Lalb_Chr01	763099	763207	CDS:Lalb_Chr01g0001481.18	-1	CDS	91.67	b37595_Lalb_Chr03	Lalb_Chr03	366694	366802	CDS:Lalb_Chr03g0024831.18	-1	CDS	91.67	3e-17	99
a37595_Lalb_Chr01	Lalb_Chr01	763282	763424	CDS:Lalb_Chr01g0001481.17	-1	CDS	93.62	b37595_Lalb_Chr03	Lalb_Chr03	366874	367016	CDS:Lalb_Chr03g0024831.17	-1	CDS	93.62	3e-21	119
a37595_Lalb_Chr01	Lalb_Chr01	763500	763575	CDS:Lalb_Chr01g0001481.16	-1	CDS	100	b37595_Lalb_Chr03	Lalb_Chr03	367092	367167	CDS:Lalb_Chr03g0024831.16	-1	CDS	100	4e-11	129
a37595_Lalb_Chr01	Lalb_Chr01	763659	763730	CDS:Lalb_Chr01g0001481.15	-1	CDS	100	b37595_Lalb_Chr03	Lalb_Chr03	367252	367323	CDS:Lalb_Chr03g0024831.15	-1	CDS	100	7e-11	139
a37595_Lalb_Chr01	Lalb_Chr01	763883	764017	CDS:Lalb_Chr01g0001481.14	-1	CDS	84.44	b37595_Lalb_Chr03	Lalb_Chr03	367458	367592	CDS:Lalb_Chr03g0024831.14	-1	CDS	84.44	9e-22	160
a37595_Lalb_Chr01	Lalb_Chr01	765023	765145	CDS:Lalb_Chr01g0001481.13	-1	CDS	95	b37595_Lalb_Chr03	Lalb_Chr03	368354	368476	CDS:Lalb_Chr03g0024831.13	-1	CDS	95	9e-22	181
a37595_Lalb_Chr01	Lalb_Chr01	766591	766686	CDS:Lalb_Chr01g0001481.11	-1	CDS	87.1	b37595_Lalb_Chr03	Lalb_Chr03	369629	369724	CDS:Lalb_Chr03g0024831.11	-1	CDS	87.1	4e-13	193
a37595_Lalb_Chr01	Lalb_Chr01	766776	766826	CDS:Lalb_Chr01g0001481.10	-1	CDS	100	b37595_Lalb_Chr03	Lalb_Chr03	369814	369864	CDS:Lalb_Chr03g0024831.10	-1	CDS	100	5e-06	198
a37595_Lalb_Chr01	Lalb_Chr01	767714	767782	CDS:Lalb_Chr01g0001481.9	-1	CDS	91.3	b37595_Lalb_Chr03	Lalb_Chr03	370602	370670	CDS:Lalb_Chr03g0024831.9	-1	CDS	91.3	1e-07	205
a37595_Lalb_Chr01	Lalb_Chr01	767714	767782	CDS:Lalb_Chr01g0001481.9	-1	CDS	91.3	b37595_Lalb_Chr03	Lalb_Chr03	370602	370670	CDS:Lalb_Chr03g0024831.9	-1	CDS	91.3	1e-07	212
a37595_Lalb_Chr01	Lalb_Chr01	767975	768095	CDS:Lalb_Chr01g0001481.8	-1	CDS	67.5	b37595_Lalb_Chr03	Lalb_Chr03	370866	370986	CDS:Lalb_Chr03g0024831.8	-1	CDS	67.5	7e-12	223
a37595_Lalb_Chr01	Lalb_Chr01	768285	768381	CDS:Lalb_Chr01g0001481.7	-1	CDS	93.55	b37595_Lalb_Chr03	Lalb_Chr03	371210	371306	CDS:Lalb_Chr03g0024831.7	-1	CDS	93.55	2e-13	235
a37595_Lalb_Chr01	Lalb_Chr01	768724	768853	CDS:Lalb_Chr01g0001481.6	-1	CDS	97.67	b37595_Lalb_Chr03	Lalb_Chr03	371713	371842	CDS:Lalb_Chr03g0024831.6	-1	CDS	97.67	1e-22	257
a37595_Lalb_Chr01	Lalb_Chr01	769736	769888	CDS:Lalb_Chr01g0001481.5	-1	CDS	96.08	b37595_Lalb_Chr03	Lalb_Chr03	372594	372746	CDS:Lalb_Chr03g0024831.5	-1	CDS	96.08	2e-28	284
a37595_Lalb_Chr01	Lalb_Chr01	770093	770239	CDS:Lalb_Chr01g0001481.4	-1	CDS	100	b37595_Lalb_Chr03	Lalb_Chr03	372951	373097	CDS:Lalb_Chr03g0024831.4	-1	CDS	100	4e-32	315
a37595_Lalb_Chr01	Lalb_Chr01	770985	771125	CDS:Lalb_Chr01g0001481.3	-1	CDS	89.36	b37595_Lalb_Chr03	Lalb_Chr03	373676	373816	CDS:Lalb_Chr03g0024831.3	-1	CDS	89.36	3e-26	340
a37595_Lalb_Chr01	Lalb_Chr01	771582	771820	CDS:Lalb_Chr01g0001481.2	-1	CDS	92.41	b37595_Lalb_Chr03	Lalb_Chr03	374482	374720	CDS:Lalb_Chr03g0024831.2	-1	CDS	92.41	8e-50	389
a37595_Lalb_Chr01	Lalb_Chr01	772095	772296	CDS:Lalb_Chr01g0001481.1	-1	CDS	57.38	b37595_Lalb_Chr03	Lalb_Chr03	375265	375490	CDS:Lalb_Chr03g0024831.1	-1	CDS	57.38	3e-17	405
a37595_Lalb_Chr01	Lalb_Chr01	799468	799556	CDS:Lalb_Chr01g0001521.10	-1	CDS	86.21	b37595_Lalb_Chr03	Lalb_Chr03	387692	387780	CDS:Lalb_Chr03g0024871.8	-1	CDS	86.21	3e-11	10
a37595_Lalb_Chr01	Lalb_Chr01	799911	800349	CDS:Lalb_Chr01g0001521.9	-1	CDS	59.26	b37595_Lalb_Chr03	Lalb_Chr03	387885	388317	CDS:Lalb_Chr03g0024871.7	-1	CDS	59.26	7e-47	56
a37595_Lalb_Chr01	Lalb_Chr01	800837	800935	CDS:Lalb_Chr01g0001521.8	-1	CDS	93.94	b37595_Lalb_Chr03	Lalb_Chr03	388547	388645	CDS:Lalb_Chr03g0024871.6	-1	CDS	93.94	7e-15	70
a37595_Lalb_Chr01	Lalb_Chr01	801033	801142	CDS:Lalb_Chr01g0001521.7	-1	CDS	85.71	b37595_Lalb_Chr03	Lalb_Chr03	388744	388853	CDS:Lalb_Chr03g0024871.5	-1	CDS	85.71	7e-18	87
a37595_Lalb_Chr01	Lalb_Chr01	801547	801752	CDS:Lalb_Chr01g0001521.6	-1	CDS	80.88	b37595_Lalb_Chr03	Lalb_Chr03	389406	389611	CDS:Lalb_Chr03g0024871.4	-1	CDS	80.88	3e-30	116
a37595_Lalb_Chr01	Lalb_Chr01	802456	802697	CDS:Lalb_Chr01g0001521.4	-1	CDS	83.75	b37595_Lalb_Chr03	Lalb_Chr03	390330	390571	CDS:Lalb_Chr03g0024871.2	-1	CDS	83.75	6e-42	157
a37595_Lalb_Chr01	Lalb_Chr01	806213	806668	CDS:Lalb_Chr01g0001531.2	-1	CDS	95.39	b37595_Lalb_Chr03	Lalb_Chr03	395116	395571	CDS:Lalb_Chr03g0024881.2	-1	CDS	95.39	1e-101	207
a37595_Lalb_Chr01	Lalb_Chr01	807083	808330	CDS:Lalb_Chr01g0001531.1	-1	CDS	96.15	b37595_Lalb_Chr03	Lalb_Chr03	396006	397253	CDS:Lalb_Chr03g0024881.1	-1	CDS	96.15	1e-250	257
a37595_Lalb_Chr01	Lalb_Chr01	814462	814598	CDS:Lalb_Chr01g0001561.3	-1	CDS	94.12	b37595_Lalb_Chr03	Lalb_Chr03	401165	401300	CDS:Lalb_Chr03g0024891.5	-1	CDS	94.12	2e-16	272
a37595_Lalb_Chr01	Lalb_Chr01	815104	815283	CDS:Lalb_Chr01g0001561.1	-1	CDS	85.29	b37595_Lalb_Chr03	Lalb_Chr03	403069	403280	CDS:Lalb_Chr03g0024891.2	-1	CDS	85.29	3e-21	292
a37595_Lalb_Chr01	Lalb_Chr01	816265	816477	CDS:Lalb_Chr01g0001571.1	-1	CDS	86.05	b37595_Lalb_Chr03	Lalb_Chr03	405018	405149	CDS:Lalb_Chr03g0024901.7	-1	CDS	86.05	1e-23	315
a37595_Lalb_Chr01	Lalb_Chr01	816906	817075	CDS:Lalb_Chr01g0001581.4	-1	CDS	100	b37595_Lalb_Chr03	Lalb_Chr03	405631	405800	CDS:Lalb_Chr03g0024901.4	-1	CDS	100	3e-31	345
a37595_Lalb_Chr01	Lalb_Chr01	829573	829953	CDS:Lalb_Chr01g0001611.3	-1	CDS	81.33	b37595_Lalb_Chr03	Lalb_Chr03	414362	414736	CDS:Lalb_Chr03g0024921.3	-1	CDS	81.33	2e-48	389
a37595_Lalb_Chr01	Lalb_Chr01	830197	831354	CDS:Lalb_Chr01g0001611.2	-1	CDS	89.08	b37595_Lalb_Chr03	Lalb_Chr03	415071	416219	CDS:Lalb_Chr03g0024921.2	-1	CDS	89.08	1e-250	439
a37595_Lalb_Chr01	Lalb_Chr01	831509	831571	CDS:Lalb_Chr01g0001611.1	-1	CDS	85.71	b37595_Lalb_Chr03	Lalb_Chr03	416319	416381	CDS:Lalb_Chr03g0024921.1	-1	CDS	85.71	6e-06	444
a37595_Lalb_Chr01	Lalb_Chr01	831509	831571	CDS:Lalb_Chr01g0001611.1	-1	CDS	85.71	b37595_Lalb_Chr03	Lalb_Chr03	416319	416381	CDS:Lalb_Chr03g0024921.1	-1	CDS	85.71	6e-06	449
a37595_Lalb_Chr01	Lalb_Chr01	837296	837372	CDS:Lalb_Chr01g0001631.2	1	CDS	84	b37595_Lalb_Chr03	Lalb_Chr03	418838	418914	CDS:Lalb_Chr03g0024931.2	1	CDS	84	8e-09	457
a37595_Lalb_Chr01	Lalb_Chr01	838066	838166	CDS:Lalb_Chr01g0001631.3	1	CDS	78.12	b37595_Lalb_Chr03	Lalb_Chr03	419379	419479	CDS:Lalb_Chr03g0024931.3	1	CDS	78.12	2e-12	468
a37595_Lalb_Chr01	Lalb_Chr01	838411	838481	CDS:Lalb_Chr01g0001631.4	1	CDS	100	b37595_Lalb_Chr03	Lalb_Chr03	419727	419797	CDS:Lalb_Chr03g0024931.4	1	CDS	100	8e-08	475
a37595_Lalb_Chr01	Lalb_Chr01	839318	839380	CDS:Lalb_Chr01g0001631.5	1	CDS	95	b37595_Lalb_Chr03	Lalb_Chr03	420737	420799	CDS:Lalb_Chr03g0024931.5	1	CDS	95	3e-06	480
a37595_Lalb_Chr01	Lalb_Chr01	839318	839380	CDS:Lalb_Chr01g0001631.5	1	CDS	95	b37595_Lalb_Chr03	Lalb_Chr03	420737	420799	CDS:Lalb_Chr03g0024931.5	1	CDS	95	3e-06	485
a37595_Lalb_Chr01	Lalb_Chr01	841361	841456	CDS:Lalb_Chr01g0001631.9	1	CDS	93.75	b37595_Lalb_Chr03	Lalb_Chr03	423123	423218	CDS:Lalb_Chr03g0024931.9	1	CDS	93.75	3e-14	498
a37595_Lalb_Chr01	Lalb_Chr01	841869	842084	CDS:Lalb_Chr01g0001631.11	1	CDS	82.61	b37595_Lalb_Chr03	Lalb_Chr03	423872	424120	CDS:Lalb_Chr03g0024931.11	1	CDS	82.61	7e-35	532
a37595_Lalb_Chr01	Lalb_Chr01	842419	842637	CDS:Lalb_Chr01g0001631.13	1	CDS	94.44	b37595_Lalb_Chr03	Lalb_Chr03	424396	424614	CDS:Lalb_Chr03g0024941.2	1	CDS	94.44	9e-42	573
a37595_Lalb_Chr01	Lalb_Chr01	842850	842933	CDS:Lalb_Chr01g0001631.14	1	CDS	88.89	b37595_Lalb_Chr03	Lalb_Chr03	424800	424883	CDS:Lalb_Chr03g0024941.3	1	CDS	88.89	7e-12	584
a37595_Lalb_Chr01	Lalb_Chr01	843711	843832	CDS:Lalb_Chr01g0001631.16	1	CDS	85	b37595_Lalb_Chr03	Lalb_Chr03	425636	425757	CDS:Lalb_Chr03g0024941.5	1	CDS	85	4e-20	603
a37595_Lalb_Chr01	Lalb_Chr01	843943	844021	CDS:Lalb_Chr01g0001631.17	1	CDS	84.62	b37595_Lalb_Chr03	Lalb_Chr03	425868	425946	CDS:Lalb_Chr03g0024941.6	1	CDS	84.62	3e-10	612
a37595_Lalb_Chr01	Lalb_Chr01	844527	844969	CDS:Lalb_Chr01g0001631.18	1	CDS	90.91	b37595_Lalb_Chr03	Lalb_Chr03	427466	427911	CDS:Lalb_Chr03g0024941.7	1	CDS	90.91	3e-82	662
a37595_Lalb_Chr01	Lalb_Chr01	845939	846053	CDS:Lalb_Chr01g0001631.19	1	CDS	94.74	b37595_Lalb_Chr03	Lalb_Chr03	428892	429006	CDS:Lalb_Chr03g0024941.8	1	CDS	94.74	2e-16	677
a37595_Lalb_Chr01	Lalb_Chr01	847582	847643	CDS:Lalb_Chr01g0001641.6	-1	CDS	90	b37595_Lalb_Chr03	Lalb_Chr03	435932	435997	CDS:Lalb_Chr03g0024981.6	-1	CDS	90	2e-05	678
a37595_Lalb_Chr01	Lalb_Chr01	847582	847643	CDS:Lalb_Chr01g0001641.6	-1	CDS	90	b37595_Lalb_Chr03	Lalb_Chr03	435932	435997	CDS:Lalb_Chr03g0024981.6	-1	CDS	90	2e-05	682
a37595_Lalb_Chr01	Lalb_Chr01	848531	848613	CDS:Lalb_Chr01g0001641.5	-1	CDS	96.3	b37595_Lalb_Chr03	Lalb_Chr03	436668	436750	CDS:Lalb_Chr03g0024981.5	-1	CDS	96.3	1e-10	692
a37595_Lalb_Chr01	Lalb_Chr01	848838	848955	CDS:Lalb_Chr01g0001641.4	-1	CDS	74.36	b37595_Lalb_Chr03	Lalb_Chr03	437400	437517	CDS:Lalb_Chr03g0024981.4	-1	CDS	74.36	2e-13	704
a37595_Lalb_Chr01	Lalb_Chr01	850938	851037	CDS:Lalb_Chr01g0001641.2	-1	CDS	93.94	b37595_Lalb_Chr03	Lalb_Chr03	438985	439084	CDS:Lalb_Chr03g0024981.2	-1	CDS	93.94	1e-15	719
a37595_Lalb_Chr01	Lalb_Chr01	851550	851938	CDS:Lalb_Chr01g0001641.1	-1	CDS	78.12	b37595_Lalb_Chr03	Lalb_Chr03	439640	440016	CDS:Lalb_Chr03g0024981.1	-1	CDS	78.12	1e-53	769
a37595_Lalb_Chr01	Lalb_Chr01	859706	860107	CDS:Lalb_Chr01g0001661.7	-1	CDS	62.5	b37595_Lalb_Chr03	Lalb_Chr03	440967	441326	CDS:Lalb_Chr03g0024991.7	-1	CDS	62.5	4e-48	816
a37595_Lalb_Chr01	Lalb_Chr01	860506	861294	CDS:Lalb_Chr01g0001661.6	-1	CDS	65.02	b37595_Lalb_Chr03	Lalb_Chr03	441408	442205	CDS:Lalb_Chr03g0024991.6	-1	CDS	65.02	6e-114	866
a37595_Lalb_Chr01	Lalb_Chr01	875302	876503	CDS:Lalb_Chr01g0001671.1	1	CDS	68.55	b37595_Lalb_Chr03	Lalb_Chr03	455218	455872	CDS:Lalb_Chr03g0025001.1	1	CDS	68.55	7e-78	913
a37595_Lalb_Chr01	Lalb_Chr01	891779	892399	CDS:Lalb_Chr01g0001721.1	1	CDS	92.31	b37595_Lalb_Chr03	Lalb_Chr03	466184	466786	CDS:Lalb_Chr03g0025031.1	1	CDS	92.31	1e-64	960
a37595_Lalb_Chr01	Lalb_Chr01	895427	895678	CDS:Lalb_Chr01g0001731.8	-1	CDS	93.55	b37595_Lalb_Chr03	Lalb_Chr03	470932	471159	CDS:Lalb_Chr03g0025041.8	-1	CDS	93.55	7e-40	999
a37595_Lalb_Chr01	Lalb_Chr01	896510	896767	CDS:Lalb_Chr01g0001731.7	-1	CDS	100	b37595_Lalb_Chr03	Lalb_Chr03	471233	471490	CDS:Lalb_Chr03g0025041.7	-1	CDS	100	5e-55	1049
a37595_Lalb_Chr01	Lalb_Chr01	896872	897079	CDS:Lalb_Chr01g0001731.6	-1	CDS	88.41	b37595_Lalb_Chr03	Lalb_Chr03	471571	471778	CDS:Lalb_Chr03g0025041.6	-1	CDS	88.41	1e-35	1084
a37595_Lalb_Chr01	Lalb_Chr01	898121	898218	CDS:Lalb_Chr01g0001731.5	-1	CDS	100	b37595_Lalb_Chr03	Lalb_Chr03	472461	472558	CDS:Lalb_Chr03g0025041.5	-1	CDS	100	4e-16	1099
a37595_Lalb_Chr01	Lalb_Chr01	898349	898532	CDS:Lalb_Chr01g0001731.4	-1	CDS	98.36	b37595_Lalb_Chr03	Lalb_Chr03	472695	472878	CDS:Lalb_Chr03g0025041.4	-1	CDS	98.36	5e-40	1138
a37595_Lalb_Chr01	Lalb_Chr01	898752	898864	CDS:Lalb_Chr01g0001731.3	-1	CDS	97.3	b37595_Lalb_Chr03	Lalb_Chr03	473102	473214	CDS:Lalb_Chr03g0025041.3	-1	CDS	97.3	4e-20	1157
a37595_Lalb_Chr01	Lalb_Chr01	898966	899151	CDS:Lalb_Chr01g0001731.2	-1	CDS	96.77	b37595_Lalb_Chr03	Lalb_Chr03	473315	473500	CDS:Lalb_Chr03g0025041.2	-1	CDS	96.77	1e-35	1192
a37595_Lalb_Chr01	Lalb_Chr01	919974	920072	CDS:Lalb_Chr01g0001771.1	1	CDS	75	b37595_Lalb_Chr03	Lalb_Chr03	499019	499117	CDS:Lalb_Chr03g0025081.1	1	CDS	75	3e-08	7
a37595_Lalb_Chr01	Lalb_Chr01	921685	921763	CDS:Lalb_Chr01g0001771.2	1	CDS	80	b37595_Lalb_Chr03	Lalb_Chr03	500622	500700	CDS:Lalb_Chr03g0025081.2	1	CDS	80	1e-07	14
a37595_Lalb_Chr01	Lalb_Chr01	921966	922013	CDS:Lalb_Chr01g0001771.3	1	CDS	100	b37595_Lalb_Chr03	Lalb_Chr03	500889	500936	CDS:Lalb_Chr03g0025081.3	1	CDS	100	9e-05	18
a37595_Lalb_Chr01	Lalb_Chr01	922404	922586	CDS:Lalb_Chr01g0001771.5	1	CDS	95	b37595_Lalb_Chr03	Lalb_Chr03	501329	501511	CDS:Lalb_Chr03g0025081.5	1	CDS	95	6e-35	52
a37595_Lalb_Chr01	Lalb_Chr01	922677	922752	CDS:Lalb_Chr01g0001771.6	1	CDS	88	b37595_Lalb_Chr03	Lalb_Chr03	501601	501676	CDS:Lalb_Chr03g0025081.6	1	CDS	88	3e-10	61
a37595_Lalb_Chr01	Lalb_Chr01	923052	923214	CDS:Lalb_Chr01g0001771.7	1	CDS	90.74	b37595_Lalb_Chr03	Lalb_Chr03	501885	502047	CDS:Lalb_Chr03g0025081.7	1	CDS	90.74	1e-28	89
a37595_Lalb_Chr01	Lalb_Chr01	924389	924972	CDS:Lalb_Chr01g0001781.2	1	CDS	76.84	b37595_Lalb_Chr03	Lalb_Chr03	503326	504365	CDS:Lalb_Chr03g0025091.1	1	CDS	76.84	5e-83	139
a37595_Lalb_Chr01	Lalb_Chr01	926547	926892	CDS:Lalb_Chr01g0001791.2	1	CDS	79.13	b37595_Lalb_Chr03	Lalb_Chr03	505281	505626	CDS:Lalb_Chr03g0025091.2	1	CDS	79.13	9e-65	189
a37595_Lalb_Chr01	Lalb_Chr01	927423	927683	CDS:Lalb_Chr01g0001791.4	1	CDS	77.01	b37595_Lalb_Chr03	Lalb_Chr03	506112	506372	CDS:Lalb_Chr03g0025091.3	1	CDS	77.01	6e-36	224
a37595_Lalb_Chr01	Lalb_Chr01	957386	957959	CDS:Lalb_Chr01g0001831.2	-1	CDS	98.85	b37595_Lalb_Chr03	Lalb_Chr03	516801	517344	CDS:Lalb_Chr03g0025111.2	-1	CDS	98.85	5e-58	271
a37595_Lalb_Chr01	Lalb_Chr01	970048	970908	CDS:Lalb_Chr01g0001851.1	1	CDS	95.5	b37595_Lalb_Chr03	Lalb_Chr03	541237	542121	CDS:Lalb_Chr03g0025151.1	1	CDS	95.5	2e-103	50
a37595_Lalb_Chr01	Lalb_Chr01	971117	971227	CDS:Lalb_Chr01g0001851.2	1	CDS	100	b37595_Lalb_Chr03	Lalb_Chr03	542365	542475	CDS:Lalb_Chr03g0025151.2	1	CDS	100	4e-18	67
a37595_Lalb_Chr01	Lalb_Chr01	971335	971451	CDS:Lalb_Chr01g0001851.3	1	CDS	97.44	b37595_Lalb_Chr03	Lalb_Chr03	542579	542695	CDS:Lalb_Chr03g0025151.3	1	CDS	97.44	1e-19	86
a37595_Lalb_Chr01	Lalb_Chr01	971537	971707	CDS:Lalb_Chr01g0001851.4	1	CDS	96.36	b37595_Lalb_Chr03	Lalb_Chr03	542768	542938	CDS:Lalb_Chr03g0025151.4	1	CDS	96.36	3e-29	114
a37595_Lalb_Chr01	Lalb_Chr01	971785	971946	CDS:Lalb_Chr01g0001851.5	1	CDS	79.25	b37595_Lalb_Chr03	Lalb_Chr03	543017	543178	CDS:Lalb_Chr03g0025151.5	1	CDS	79.25	9e-23	136
a37595_Lalb_Chr01	Lalb_Chr01	972123	972368	CDS:Lalb_Chr01g0001851.6	1	CDS	82.61	b37595_Lalb_Chr03	Lalb_Chr03	543335	543583	CDS:Lalb_Chr03g0025151.6	1	CDS	82.61	5e-38	173
a37595_Lalb_Chr01	Lalb_Chr01	972501	972622	CDS:Lalb_Chr01g0001851.7	1	CDS	85	b37595_Lalb_Chr03	Lalb_Chr03	543719	543840	CDS:Lalb_Chr03g0025151.7	1	CDS	85	1e-20	193
a37595_Lalb_Chr01	Lalb_Chr01	976038	977603	CDS:Lalb_Chr01g0001851.10	1	CDS	76.44	b37595_Lalb_Chr03	Lalb_Chr03	546362	547927	CDS:Lalb_Chr03g0025151.10	1	CDS	76.44	1e-250	243
a37595_Lalb_Chr01	Lalb_Chr01	977707	977928	CDS:Lalb_Chr01g0001851.11	1	CDS	87.84	b37595_Lalb_Chr03	Lalb_Chr03	548034	548255	CDS:Lalb_Chr03g0025151.11	1	CDS	87.84	4e-40	282
a37595_Lalb_Chr01	Lalb_Chr01	978029	978133	CDS:Lalb_Chr01g0001851.12	1	CDS	94.29	b37595_Lalb_Chr03	Lalb_Chr03	548354	548458	CDS:Lalb_Chr03g0025151.12	1	CDS	94.29	2e-17	298
a37595_Lalb_Chr01	Lalb_Chr01	978858	978938	CDS:Lalb_Chr01g0001851.13	1	CDS	88.89	b37595_Lalb_Chr03	Lalb_Chr03	548634	548714	CDS:Lalb_Chr03g0025151.13	1	CDS	88.89	4e-11	308
a37595_Lalb_Chr01	Lalb_Chr01	979200	979328	CDS:Lalb_Chr01g0001851.15	1	CDS	97.67	b37595_Lalb_Chr03	Lalb_Chr03	548976	549104	CDS:Lalb_Chr03g0025151.15	1	CDS	97.67	1e-22	330
a37595_Lalb_Chr01	Lalb_Chr01	979943	980065	CDS:Lalb_Chr01g0001851.16	1	CDS	95.12	b37595_Lalb_Chr03	Lalb_Chr03	549495	549617	CDS:Lalb_Chr03g0025151.16	1	CDS	95.12	2e-19	348
a37595_Lalb_Chr01	Lalb_Chr01	980144	980209	CDS:Lalb_Chr01g0001851.17	1	CDS	100	b37595_Lalb_Chr03	Lalb_Chr03	549703	549768	CDS:Lalb_Chr03g0025151.17	1	CDS	100	2e-07	354
a37595_Lalb_Chr01	Lalb_Chr01	1148999	1149327	CDS:Lalb_Chr01g0002261.1	1	CDS	68.57	b37595_Lalb_Chr03	Lalb_Chr03	653273	653514	CDS:Lalb_Chr03g0025401.1	1	CDS	68.57	5e-23	22
a37595_Lalb_Chr01	Lalb_Chr01	1149448	1149545	CDS:Lalb_Chr01g0002261.2	1	CDS	87.5	b37595_Lalb_Chr03	Lalb_Chr03	653631	653728	CDS:Lalb_Chr03g0025401.2	1	CDS	87.5	8e-15	36
a37595_Lalb_Chr01	Lalb_Chr01	1150030	1150082	CDS:Lalb_Chr01g0002261.4	1	CDS	100	b37595_Lalb_Chr03	Lalb_Chr03	654210	654262	CDS:Lalb_Chr03g0025401.4	1	CDS	100	2e-05	40
a37595_Lalb_Chr01	Lalb_Chr01	1151871	1151936	CDS:Lalb_Chr01g0002261.5	1	CDS	95.24	b37595_Lalb_Chr03	Lalb_Chr03	655423	655488	CDS:Lalb_Chr03g0025401.5	1	CDS	95.24	8e-10	49
a37595_Lalb_Chr01	Lalb_Chr01	1152615	1152674	CDS:Lalb_Chr01g0002261.7	1	CDS	100	b37595_Lalb_Chr03	Lalb_Chr03	656118	656177	CDS:Lalb_Chr03g0025401.6	1	CDS	100	9e-07	55
a37595_Lalb_Chr01	Lalb_Chr01	1153224	1153302	CDS:Lalb_Chr01g0002261.8	1	CDS	100	b37595_Lalb_Chr03	Lalb_Chr03	656675	656753	CDS:Lalb_Chr03g0025401.7	1	CDS	100	1e-14	69
a37595_Lalb_Chr01	Lalb_Chr01	1153412	1153479	CDS:Lalb_Chr01g0002261.9	1	CDS	100	b37595_Lalb_Chr03	Lalb_Chr03	656866	656933	CDS:Lalb_Chr03g0025401.8	1	CDS	100	3e-09	77
a37595_Lalb_Chr01	Lalb_Chr01	1153959	1154063	CDS:Lalb_Chr01g0002261.11	1	CDS	100	b37595_Lalb_Chr03	Lalb_Chr03	657400	657504	CDS:Lalb_Chr03g0025401.10	1	CDS	100	2e-15	91
a37595_Lalb_Chr01	Lalb_Chr01	1154226	1154330	CDS:Lalb_Chr01g0002261.12	1	CDS	94.29	b37595_Lalb_Chr03	Lalb_Chr03	657668	657772	CDS:Lalb_Chr03g0025401.11	1	CDS	94.29	2e-15	105
a37595_Lalb_Chr01	Lalb_Chr01	1154568	1154675	CDS:Lalb_Chr01g0002261.13	1	CDS	91.67	b37595_Lalb_Chr03	Lalb_Chr03	657994	658101	CDS:Lalb_Chr03g0025401.12	1	CDS	91.67	4e-17	121
a37595_Lalb_Chr01	Lalb_Chr01	1155013	1155144	CDS:Lalb_Chr01g0002261.14	1	CDS	90.48	b37595_Lalb_Chr03	Lalb_Chr03	658207	658338	CDS:Lalb_Chr03g0025401.13	1	CDS	90.48	3e-20	140
a37595_Lalb_Chr01	Lalb_Chr01	1155255	1155437	CDS:Lalb_Chr01g0002261.15	1	CDS	98	b37595_Lalb_Chr03	Lalb_Chr03	658454	658621	CDS:Lalb_Chr03g0025401.14	1	CDS	98	6e-24	163
a37595_Lalb_Chr01	Lalb_Chr01	1155919	1156122	CDS:Lalb_Chr01g0002261.16	1	CDS	63.41	b37595_Lalb_Chr03	Lalb_Chr03	659645	659845	CDS:Lalb_Chr03g0025401.15	1	CDS	63.41	1e-24	187
a37595_Lalb_Chr01	Lalb_Chr01	1157436	1157555	CDS:Lalb_Chr01g0002261.18	1	CDS	87.18	b37595_Lalb_Chr03	Lalb_Chr03	660992	661111	CDS:Lalb_Chr03g0025401.17	1	CDS	87.18	2e-18	204
a37595_Lalb_Chr01	Lalb_Chr01	1158530	1159258	CDS:Lalb_Chr01g0002261.22	1	CDS	80.42	b37595_Lalb_Chr03	Lalb_Chr03	662002	662730	CDS:Lalb_Chr03g0025401.21	1	CDS	80.42	1e-126	254
a37595_Lalb_Chr01	Lalb_Chr01	1159817	1159902	CDS:Lalb_Chr01g0002261.24	1	CDS	92.86	b37595_Lalb_Chr03	Lalb_Chr03	663203	663288	CDS:Lalb_Chr03g0025401.23	1	CDS	92.86	8e-13	266
a37595_Lalb_Chr01	Lalb_Chr01	1162593	1162928	CDS:Lalb_Chr01g0002271.2	-1	CDS	67.12	b37595_Lalb_Chr03	Lalb_Chr03	664575	664925	CDS:Lalb_Chr03g0025411.2	-1	CDS	67.12	5e-38	303
a37595_Lalb_Chr01	Lalb_Chr01	1163074	1163259	CDS:Lalb_Chr01g0002271.1	-1	CDS	85.48	b37595_Lalb_Chr03	Lalb_Chr03	665186	665371	CDS:Lalb_Chr03g0025411.1	-1	CDS	85.48	2e-34	336
a37595_Lalb_Chr01	Lalb_Chr01	1167913	1168061	CDS:Lalb_Chr01g0002281.2	-1	CDS	100	b37595_Lalb_Chr03	Lalb_Chr03	698375	698523	CDS:Lalb_Chr03g0025481.2	1	CDS	100	2e-26	25
a37595_Lalb_Chr01	Lalb_Chr01	1176165	1176221	CDS:Lalb_Chr01g0002301.3	-1	CDS	100	b37595_Lalb_Chr03	Lalb_Chr03	698626	698682	CDS:Lalb_Chr03g0025481.3	1	CDS	100	7e-05	26
a37595_Lalb_Chr01	Lalb_Chr01	1181393	1183985	CDS:Lalb_Chr01g0002311.1	-1	CDS	81.91	b37595_Lalb_Chr03	Lalb_Chr03	701314	704265	CDS:Lalb_Chr03g0025491.1	-1	CDS	81.91	1e-250	76
a37595_Lalb_Chr01	Lalb_Chr01	1187719	1188108	CDS:Lalb_Chr01g0002321.8	-1	CDS	89.66	b37595_Lalb_Chr03	Lalb_Chr03	711997	712380	CDS:Lalb_Chr03g0025521.8	-1	CDS	89.66	1e-21	97
a37595_Lalb_Chr01	Lalb_Chr01	1188192	1188326	CDS:Lalb_Chr01g0002321.7	-1	CDS	95.45	b37595_Lalb_Chr03	Lalb_Chr03	712463	712597	CDS:Lalb_Chr03g0025521.7	-1	CDS	95.45	3e-22	118
a37595_Lalb_Chr01	Lalb_Chr01	1188404	1188901	CDS:Lalb_Chr01g0002321.6	-1	CDS	97.59	b37595_Lalb_Chr03	Lalb_Chr03	712681	713178	CDS:Lalb_Chr03g0025521.6	-1	CDS	97.59	1e-101	168
a37595_Lalb_Chr01	Lalb_Chr01	1189186	1189386	CDS:Lalb_Chr01g0002321.5	-1	CDS	100	b37595_Lalb_Chr03	Lalb_Chr03	713479	713679	CDS:Lalb_Chr03g0025521.5	-1	CDS	100	4e-41	208
a37595_Lalb_Chr01	Lalb_Chr01	1190111	1190275	CDS:Lalb_Chr01g0002321.4	-1	CDS	96.36	b37595_Lalb_Chr03	Lalb_Chr03	714284	714448	CDS:Lalb_Chr03g0025521.4	-1	CDS	96.36	2e-30	237
a37595_Lalb_Chr01	Lalb_Chr01	1190368	1190547	CDS:Lalb_Chr01g0002321.3	-1	CDS	98.33	b37595_Lalb_Chr03	Lalb_Chr03	714541	714720	CDS:Lalb_Chr03g0025521.3	-1	CDS	98.33	4e-32	268
a37595_Lalb_Chr01	Lalb_Chr01	1190897	1190974	CDS:Lalb_Chr01g0002321.1	-1	CDS	100	b37595_Lalb_Chr03	Lalb_Chr03	715051	715128	CDS:Lalb_Chr03g0025521.1	-1	CDS	100	2e-10	277
a37595_Lalb_Chr01	Lalb_Chr01	1208977	1209280	CDS:Lalb_Chr01g0002351.2	1	CDS	73.58	b37595_Lalb_Chr03	Lalb_Chr03	719960	720260	CDS:Lalb_Chr03g0025531.2	1	CDS	73.58	2e-41	314
a37595_Lalb_Chr01	Lalb_Chr01	1209606	1209872	CDS:Lalb_Chr01g0002351.4	1	CDS	91.01	b37595_Lalb_Chr03	Lalb_Chr03	720586	720852	CDS:Lalb_Chr03g0025531.4	1	CDS	91.01	6e-53	364
a37595_Lalb_Chr01	Lalb_Chr01	1209949	1210026	CDS:Lalb_Chr01g0002351.5	1	CDS	96.15	b37595_Lalb_Chr03	Lalb_Chr03	720932	721009	CDS:Lalb_Chr03g0025531.5	1	CDS	96.15	3e-10	373
a37595_Lalb_Chr01	Lalb_Chr01	1210161	1210262	CDS:Lalb_Chr01g0002351.6	1	CDS	97.06	b37595_Lalb_Chr03	Lalb_Chr03	721141	721242	CDS:Lalb_Chr03g0025531.6	1	CDS	97.06	4e-17	389
a37595_Lalb_Chr01	Lalb_Chr01	1210548	1210647	CDS:Lalb_Chr01g0002351.8	1	CDS	96.97	b37595_Lalb_Chr03	Lalb_Chr03	721542	721641	CDS:Lalb_Chr03g0025531.8	1	CDS	96.97	1e-18	407
a37595_Lalb_Chr01	Lalb_Chr01	1210750	1210848	CDS:Lalb_Chr01g0002351.9	1	CDS	81.82	b37595_Lalb_Chr03	Lalb_Chr03	721744	721842	CDS:Lalb_Chr03g0025531.9	1	CDS	81.82	4e-15	421
a37595_Lalb_Chr01	Lalb_Chr01	1210946	1211059	CDS:Lalb_Chr01g0002351.10	1	CDS	78.38	b37595_Lalb_Chr03	Lalb_Chr03	721956	722069	CDS:Lalb_Chr03g0025531.10	1	CDS	78.38	2e-12	432
a37595_Lalb_Chr01	Lalb_Chr01	1212268	1212671	CDS:Lalb_Chr01g0002351.12	1	CDS	75.19	b37595_Lalb_Chr03	Lalb_Chr03	722786	723189	CDS:Lalb_Chr03g0025531.12	1	CDS	75.19	6e-57	482
a37595_Lalb_Chr01	Lalb_Chr01	1213018	1213092	CDS:Lalb_Chr01g0002351.13	1	CDS	84	b37595_Lalb_Chr03	Lalb_Chr03	723732	723806	CDS:Lalb_Chr03g0025531.13	1	CDS	84	2e-07	488
a37595_Lalb_Chr01	Lalb_Chr01	1213018	1213092	CDS:Lalb_Chr01g0002351.13	1	CDS	84	b37595_Lalb_Chr03	Lalb_Chr03	723732	723806	CDS:Lalb_Chr03g0025531.13	1	CDS	84	2e-07	494
a37595_Lalb_Chr01	Lalb_Chr01	1239308	1240060	CDS:Lalb_Chr01g0002461.2	-1	CDS	76.47	b37595_Lalb_Chr03	Lalb_Chr03	744220	744963	CDS:Lalb_Chr03g0025591.3	-1	CDS	76.47	3e-105	50
a37595_Lalb_Chr01	Lalb_Chr01	1240747	1241466	CDS:Lalb_Chr01g0002461.1	-1	CDS	69.49	b37595_Lalb_Chr03	Lalb_Chr03	745516	746722	CDS:Lalb_Chr03g0025591.1	-1	CDS	69.49	4e-75	100
a37595_Lalb_Chr01	Lalb_Chr01	1247958	1248431	CDS:Lalb_Chr01g0002481.1	1	CDS	99.37	b37595_Lalb_Chr03	Lalb_Chr03	750608	751081	CDS:Lalb_Chr03g0025601.1	1	CDS	99.37	3e-105	150
a37595_Lalb_Chr01	Lalb_Chr01	1248990	1249148	CDS:Lalb_Chr01g0002481.3	1	CDS	98.11	b37595_Lalb_Chr03	Lalb_Chr03	751672	751830	CDS:Lalb_Chr03g0025601.3	1	CDS	98.11	1e-28	178
a37595_Lalb_Chr01	Lalb_Chr01	1249983	1250044	CDS:Lalb_Chr01g0002481.6	1	CDS	100	b37595_Lalb_Chr03	Lalb_Chr03	752577	752638	CDS:Lalb_Chr03g0025601.6	1	CDS	100	3e-07	184
a37595_Lalb_Chr01	Lalb_Chr01	1250161	1250350	CDS:Lalb_Chr01g0002481.7	1	CDS	89.8	b37595_Lalb_Chr03	Lalb_Chr03	752756	752945	CDS:Lalb_Chr03g0025601.7	1	CDS	89.8	9e-24	207
a37595_Lalb_Chr01	Lalb_Chr01	1250627	1250716	CDS:Lalb_Chr01g0002481.8	1	CDS	96.67	b37595_Lalb_Chr03	Lalb_Chr03	753236	753325	CDS:Lalb_Chr03g0025601.8	1	CDS	96.67	3e-13	219
a37595_Lalb_Chr01	Lalb_Chr01	1251252	1251394	CDS:Lalb_Chr01g0002481.9	1	CDS	76.6	b37595_Lalb_Chr03	Lalb_Chr03	753897	754039	CDS:Lalb_Chr03g0025601.9	1	CDS	76.6	3e-22	240
a37595_Lalb_Chr01	Lalb_Chr01	1251497	1251623	CDS:Lalb_Chr01g0002481.10	1	CDS	92.68	b37595_Lalb_Chr03	Lalb_Chr03	754152	754278	CDS:Lalb_Chr03g0025601.10	1	CDS	92.68	1e-20	260
a37595_Lalb_Chr01	Lalb_Chr01	1252211	1253260	CDS:Lalb_Chr01g0002481.11	1	CDS	83.55	b37595_Lalb_Chr03	Lalb_Chr03	754995	756032	CDS:Lalb_Chr03g0025601.11	1	CDS	83.55	2e-140	310
a37595_Lalb_Chr01	Lalb_Chr01	1254271	1254453	CDS:Lalb_Chr01g0002491.1	1	CDS	41.07	b37595_Lalb_Chr03	Lalb_Chr03	758652	758831	CDS:Lalb_Chr03g0025611.1	1	CDS	41.07	1e-08	318
a37595_Lalb_Chr01	Lalb_Chr01	1255357	1255600	CDS:Lalb_Chr01g0002491.3	1	CDS	49.25	b37595_Lalb_Chr03	Lalb_Chr03	759391	759628	CDS:Lalb_Chr03g0025611.3	1	CDS	49.25	5e-20	337
a37595_Lalb_Chr01	Lalb_Chr01	1255689	1255892	CDS:Lalb_Chr01g0002491.4	1	CDS	53.73	b37595_Lalb_Chr03	Lalb_Chr03	759724	759927	CDS:Lalb_Chr03g0025611.4	1	CDS	53.73	1e-21	358
a37595_Lalb_Chr01	Lalb_Chr01	1256115	1256281	CDS:Lalb_Chr01g0002491.5	1	CDS	53.85	b37595_Lalb_Chr03	Lalb_Chr03	760037	760203	CDS:Lalb_Chr03g0025611.5	1	CDS	53.85	8e-13	370
a37595_Lalb_Chr01	Lalb_Chr01	1259866	1259971	CDS:Lalb_Chr01g0002501.6	-1	CDS	88.57	b37595_Lalb_Chr03	Lalb_Chr03	763149	763254	CDS:Lalb_Chr03g0025621.6	-1	CDS	88.57	7e-16	385
a37595_Lalb_Chr01	Lalb_Chr01	1260055	1260279	CDS:Lalb_Chr01g0002501.5	-1	CDS	79.49	b37595_Lalb_Chr03	Lalb_Chr03	763342	763560	CDS:Lalb_Chr03g0025621.5	-1	CDS	79.49	6e-31	415
a37595_Lalb_Chr01	Lalb_Chr01	1260397	1260468	CDS:Lalb_Chr01g0002501.4	-1	CDS	100	b37595_Lalb_Chr03	Lalb_Chr03	763683	763754	CDS:Lalb_Chr03g0025621.4	-1	CDS	100	2e-09	423
a37595_Lalb_Chr01	Lalb_Chr01	1260869	1261003	CDS:Lalb_Chr01g0002501.3	-1	CDS	97.78	b37595_Lalb_Chr03	Lalb_Chr03	764226	764360	CDS:Lalb_Chr03g0025621.3	-1	CDS	97.78	3e-23	445
a37595_Lalb_Chr01	Lalb_Chr01	1261102	1261338	CDS:Lalb_Chr01g0002501.2	-1	CDS	79.49	b37595_Lalb_Chr03	Lalb_Chr03	764481	764729	CDS:Lalb_Chr03g0025621.2	-1	CDS	79.49	5e-23	467
a37595_Lalb_Chr01	Lalb_Chr01	1261785	1262186	CDS:Lalb_Chr01g0002501.1	-1	CDS	75.68	b37595_Lalb_Chr03	Lalb_Chr03	765056	765454	CDS:Lalb_Chr03g0025621.1	-1	CDS	75.68	9e-26	492
a37595_Lalb_Chr01	Lalb_Chr01	1290406	1290843	CDS:Lalb_Chr01g0002531.2	-1	CDS	91.49	b37595_Lalb_Chr03	Lalb_Chr03	771125	771541	CDS:Lalb_Chr03g0025651.3	-1	CDS	91.49	2e-23	514
a37595_Lalb_Chr01	Lalb_Chr01	1291137	1291250	CDS:Lalb_Chr01g0002531.1	-1	CDS	83.87	b37595_Lalb_Chr03	Lalb_Chr03	771854	771947	CDS:Lalb_Chr03g0025651.1	-1	CDS	83.87	8e-12	525
a37595_Lalb_Chr01	Lalb_Chr01	1293480	1293533	CDS:Lalb_Chr01g0002541.16	-1	CDS	100	b37595_Lalb_Chr03	Lalb_Chr03	780991	781044	CDS:Lalb_Chr03g0025681.11	-1	CDS	100	2e-05	526
a37595_Lalb_Chr01	Lalb_Chr01	1293743	1293797	CDS:Lalb_Chr01g0002541.15	-1	CDS	100	b37595_Lalb_Chr03	Lalb_Chr03	781294	781348	CDS:Lalb_Chr03g0025681.10	-1	CDS	100	2e-06	531
a37595_Lalb_Chr01	Lalb_Chr01	1293988	1294113	CDS:Lalb_Chr01g0002541.14	-1	CDS	97.56	b37595_Lalb_Chr03	Lalb_Chr03	781519	781644	CDS:Lalb_Chr03g0025681.9	-1	CDS	97.56	1e-23	554
a37595_Lalb_Chr01	Lalb_Chr01	1294187	1294253	CDS:Lalb_Chr01g0002541.13	-1	CDS	100	b37595_Lalb_Chr03	Lalb_Chr03	781721	781787	CDS:Lalb_Chr03g0025681.8	-1	CDS	100	4e-09	562
a37595_Lalb_Chr01	Lalb_Chr01	1294371	1294442	CDS:Lalb_Chr01g0002541.12	-1	CDS	100	b37595_Lalb_Chr03	Lalb_Chr03	781947	782018	CDS:Lalb_Chr03g0025681.7	-1	CDS	100	5e-10	571
a37595_Lalb_Chr01	Lalb_Chr01	1295070	1295166	CDS:Lalb_Chr01g0002541.11	-1	CDS	96.88	b37595_Lalb_Chr03	Lalb_Chr03	782183	782279	CDS:Lalb_Chr03g0025681.6	-1	CDS	96.88	6e-16	586
a37595_Lalb_Chr01	Lalb_Chr01	1295647	1295731	CDS:Lalb_Chr01g0002541.9	-1	CDS	92.59	b37595_Lalb_Chr03	Lalb_Chr03	782784	782868	CDS:Lalb_Chr03g0025681.4	-1	CDS	92.59	9e-11	596
a37595_Lalb_Chr01	Lalb_Chr01	1295815	1295891	CDS:Lalb_Chr01g0002541.8	-1	CDS	100	b37595_Lalb_Chr03	Lalb_Chr03	782949	783025	CDS:Lalb_Chr03g0025681.3	-1	CDS	100	6e-13	608
a37595_Lalb_Chr01	Lalb_Chr01	1297504	1297596	CDS:Lalb_Chr01g0002541.4	-1	CDS	100	b37595_Lalb_Chr03	Lalb_Chr03	784580	784672	CDS:Lalb_Chr03g0025691.5	-1	CDS	100	2e-15	622
a37595_Lalb_Chr01	Lalb_Chr01	1297702	1297757	CDS:Lalb_Chr01g0002541.3	-1	CDS	83.33	b37595_Lalb_Chr03	Lalb_Chr03	784788	784843	CDS:Lalb_Chr03g0025691.4	-1	CDS	83.33	8e-05	626
a37595_Lalb_Chr01	Lalb_Chr01	1297702	1297757	CDS:Lalb_Chr01g0002541.3	-1	CDS	83.33	b37595_Lalb_Chr03	Lalb_Chr03	784788	784843	CDS:Lalb_Chr03g0025691.4	-1	CDS	83.33	8e-05	630
a37595_Lalb_Chr01	Lalb_Chr01	1298319	1298375	CDS:Lalb_Chr01g0002541.2	-1	CDS	88.89	b37595_Lalb_Chr03	Lalb_Chr03	785113	785169	CDS:Lalb_Chr03g0025691.3	-1	CDS	88.89	6e-06	635
a37595_Lalb_Chr01	Lalb_Chr01	1298319	1298375	CDS:Lalb_Chr01g0002541.2	-1	CDS	88.89	b37595_Lalb_Chr03	Lalb_Chr03	785113	785169	CDS:Lalb_Chr03g0025691.3	-1	CDS	88.89	6e-06	640
a37595_Lalb_Chr01	Lalb_Chr01	1299091	1299230	CDS:Lalb_Chr01g0002551.1	1	CDS	71.11	b37595_Lalb_Chr03	Lalb_Chr03	785876	786018	CDS:Lalb_Chr03g0025701.1	1	CDS	71.11	1e-14	654
a37595_Lalb_Chr01	Lalb_Chr01	1299326	1299444	CDS:Lalb_Chr01g0002551.2	1	CDS	92.31	b37595_Lalb_Chr03	Lalb_Chr03	786099	786217	CDS:Lalb_Chr03g0025701.2	1	CDS	92.31	2e-17	670
a37595_Lalb_Chr01	Lalb_Chr01	1303560	1304261	CDS:Lalb_Chr01g0002561.1	1	CDS	86.75	b37595_Lalb_Chr03	Lalb_Chr03	789962	790663	CDS:Lalb_Chr03g0025711.1	1	CDS	86.75	9e-134	720
a37595_Lalb_Chr01	Lalb_Chr01	1304859	1305086	CDS:Lalb_Chr01g0002561.2	1	CDS	88.52	b37595_Lalb_Chr03	Lalb_Chr03	791272	791502	CDS:Lalb_Chr03g0025711.2	1	CDS	88.52	2e-40	759
a37595_Lalb_Chr01	Lalb_Chr01	1315331	1315435	CDS:Lalb_Chr01g0002581.2	1	CDS	97.14	b37595_Lalb_Chr03	Lalb_Chr03	794343	794447	CDS:Lalb_Chr03g0025721.2	1	CDS	97.14	2e-16	774
a37595_Lalb_Chr01	Lalb_Chr01	1315523	1315645	CDS:Lalb_Chr01g0002581.3	1	CDS	90	b37595_Lalb_Chr03	Lalb_Chr03	794537	794659	CDS:Lalb_Chr03g0025721.3	1	CDS	90	6e-21	794
a37595_Lalb_Chr01	Lalb_Chr01	1316334	1316543	CDS:Lalb_Chr01g0002581.6	1	CDS	100	b37595_Lalb_Chr03	Lalb_Chr03	795619	795828	CDS:Lalb_Chr03g0025721.6	1	CDS	100	6e-43	836
a37595_Lalb_Chr01	Lalb_Chr01	1316686	1316799	CDS:Lalb_Chr01g0002581.7	1	CDS	81.58	b37595_Lalb_Chr03	Lalb_Chr03	795970	796083	CDS:Lalb_Chr03g0025721.7	1	CDS	81.58	4e-15	850
a37595_Lalb_Chr01	Lalb_Chr01	1318639	1318833	CDS:Lalb_Chr01g0002591.18	-1	CDS	96.92	b37595_Lalb_Chr03	Lalb_Chr03	802854	803048	CDS:Lalb_Chr03g0025741.18	-1	CDS	96.92	3e-36	882
a37595_Lalb_Chr01	Lalb_Chr01	1319670	1319909	CDS:Lalb_Chr01g0002591.17	-1	CDS	95	b37595_Lalb_Chr03	Lalb_Chr03	803835	804074	CDS:Lalb_Chr03g0025741.17	-1	CDS	95	4e-46	927
a37595_Lalb_Chr01	Lalb_Chr01	1320102	1320275	CDS:Lalb_Chr01g0002591.16	-1	CDS	80	b37595_Lalb_Chr03	Lalb_Chr03	804267	804440	CDS:Lalb_Chr03g0025741.16	-1	CDS	80	4e-25	951
a37595_Lalb_Chr01	Lalb_Chr01	1320355	1320486	CDS:Lalb_Chr01g0002591.15	-1	CDS	95.45	b37595_Lalb_Chr03	Lalb_Chr03	804522	804653	CDS:Lalb_Chr03g0025741.15	-1	CDS	95.45	8e-23	973
a37595_Lalb_Chr01	Lalb_Chr01	1320577	1320774	CDS:Lalb_Chr01g0002591.14	-1	CDS	86.11	b37595_Lalb_Chr03	Lalb_Chr03	804780	804965	CDS:Lalb_Chr03g0025741.14	-1	CDS	86.11	2e-27	999
a37595_Lalb_Chr01	Lalb_Chr01	1321117	1321167	CDS:Lalb_Chr01g0002591.12	-1	CDS	100	b37595_Lalb_Chr03	Lalb_Chr03	805311	805361	CDS:Lalb_Chr03g0025741.12	-1	CDS	100	5e-06	1004
a37595_Lalb_Chr01	Lalb_Chr01	1321271	1321426	CDS:Lalb_Chr01g0002591.11	-1	CDS	96.15	b37595_Lalb_Chr03	Lalb_Chr03	805460	805615	CDS:Lalb_Chr03g0025741.11	-1	CDS	96.15	3e-28	1031
a37595_Lalb_Chr01	Lalb_Chr01	1321518	1321689	CDS:Lalb_Chr01g0002591.10	-1	CDS	98.25	b37595_Lalb_Chr03	Lalb_Chr03	805709	805880	CDS:Lalb_Chr03g0025741.10	-1	CDS	98.25	9e-33	1063
a37595_Lalb_Chr01	Lalb_Chr01	1321962	1322212	CDS:Lalb_Chr01g0002591.9	-1	CDS	91.57	b37595_Lalb_Chr03	Lalb_Chr03	805998	806248	CDS:Lalb_Chr03g0025741.9	-1	CDS	91.57	5e-48	1110
a37595_Lalb_Chr01	Lalb_Chr01	1322326	1322559	CDS:Lalb_Chr01g0002591.8	-1	CDS	98.61	b37595_Lalb_Chr03	Lalb_Chr03	806363	806599	CDS:Lalb_Chr03g0025741.8	-1	CDS	98.61	1e-41	1151
a37595_Lalb_Chr01	Lalb_Chr01	1322638	1322745	CDS:Lalb_Chr01g0002591.7	-1	CDS	97.22	b37595_Lalb_Chr03	Lalb_Chr03	806676	806783	CDS:Lalb_Chr03g0025741.7	-1	CDS	97.22	9e-17	1167
a37595_Lalb_Chr01	Lalb_Chr01	1323103	1323204	CDS:Lalb_Chr01g0002591.6	-1	CDS	97.06	b37595_Lalb_Chr03	Lalb_Chr03	807142	807243	CDS:Lalb_Chr03g0025741.6	-1	CDS	97.06	2e-15	1181
a37595_Lalb_Chr01	Lalb_Chr01	1323284	1323484	CDS:Lalb_Chr01g0002591.5	-1	CDS	100	b37595_Lalb_Chr03	Lalb_Chr03	807325	807525	CDS:Lalb_Chr03g0025741.5	-1	CDS	100	2e-37	1217
a37595_Lalb_Chr01	Lalb_Chr01	1323583	1323696	CDS:Lalb_Chr01g0002591.4	-1	CDS	100	b37595_Lalb_Chr03	Lalb_Chr03	807624	807737	CDS:Lalb_Chr03g0025741.4	-1	CDS	100	3e-18	1234
a37595_Lalb_Chr01	Lalb_Chr01	1323986	1324083	CDS:Lalb_Chr01g0002591.2	-1	CDS	93.75	b37595_Lalb_Chr03	Lalb_Chr03	808004	808101	CDS:Lalb_Chr03g0025741.2	-1	CDS	93.75	5e-15	1248
a37595_Lalb_Chr01	Lalb_Chr01	1331634	1331858	CDS:Lalb_Chr01g0002611.5	-1	CDS	74.32	b37595_Lalb_Chr03	Lalb_Chr03	815236	815610	CDS:Lalb_Chr03g0025761.6	-1	CDS	74.32	2e-32	1276
a37595_Lalb_Chr01	Lalb_Chr01	1331935	1332832	CDS:Lalb_Chr01g0002611.4	-1	CDS	73.49	b37595_Lalb_Chr03	Lalb_Chr03	815691	816588	CDS:Lalb_Chr03g0025761.5	-1	CDS	73.49	3e-76	1326
a37595_Lalb_Chr01	Lalb_Chr01	1332932	1333098	CDS:Lalb_Chr01g0002611.3	-1	CDS	79.63	b37595_Lalb_Chr03	Lalb_Chr03	816698	816864	CDS:Lalb_Chr03g0025761.4	-1	CDS	79.63	5e-24	1349
a37595_Lalb_Chr01	Lalb_Chr01	1333486	1334136	CDS:Lalb_Chr01g0002611.2	-1	CDS	73.81	b37595_Lalb_Chr03	Lalb_Chr03	817327	817974	CDS:Lalb_Chr03g0025761.3	-1	CDS	73.81	2e-98	1399
a37595_Lalb_Chr01	Lalb_Chr01	1335591	1336141	CDS:Lalb_Chr01g0002621.2	-1	CDS	79.21	b37595_Lalb_Chr03	Lalb_Chr03	818781	819316	CDS:Lalb_Chr03g0025761.2	-1	CDS	79.21	3e-95	1449
a37595_Lalb_Chr01	Lalb_Chr01	1360784	1361815	CDS:Lalb_Chr01g0002661.3	-1	CDS	86.18	b37595_Lalb_Chr03	Lalb_Chr03	822867	823889	CDS:Lalb_Chr03g0025771.3	-1	CDS	86.18	1e-250	50
a37595_Lalb_Chr01	Lalb_Chr01	1362844	1363012	CDS:Lalb_Chr01g0002661.1	-1	CDS	77.5	b37595_Lalb_Chr03	Lalb_Chr03	824413	824566	CDS:Lalb_Chr03g0025771.1	-1	CDS	77.5	6e-13	62
a37595_Lalb_Chr01	Lalb_Chr01	1372294	1372365	CDS:Lalb_Chr01g0002671.3	-1	CDS	86.96	b37595_Lalb_Chr03	Lalb_Chr03	834927	834998	CDS:Lalb_Chr03g0025791.11	-1	CDS	86.96	3e-06	67
a37595_Lalb_Chr01	Lalb_Chr01	1372534	1372662	CDS:Lalb_Chr01g0002671.2	-1	CDS	70.73	b37595_Lalb_Chr03	Lalb_Chr03	835135	835260	CDS:Lalb_Chr03g0025791.10	-1	CDS	70.73	6e-12	78
a37595_Lalb_Chr01	Lalb_Chr01	1380080	1380350	CDS:Lalb_Chr01g0002691.1	1	CDS	87.36	b37595_Lalb_Chr03	Lalb_Chr03	841049	841412	CDS:Lalb_Chr03g0025801.1	1	CDS	87.36	2e-47	121
a37595_Lalb_Chr01	Lalb_Chr01	1381388	1381441	CDS:Lalb_Chr01g0002691.4	1	CDS	94.12	b37595_Lalb_Chr03	Lalb_Chr03	842249	842302	CDS:Lalb_Chr03g0025801.4	1	CDS	94.12	7e-06	126
a37595_Lalb_Chr01	Lalb_Chr01	1381388	1381441	CDS:Lalb_Chr01g0002691.4	1	CDS	94.12	b37595_Lalb_Chr03	Lalb_Chr03	842249	842302	CDS:Lalb_Chr03g0025801.4	1	CDS	94.12	7e-06	131
a37595_Lalb_Chr01	Lalb_Chr01	1381555	1381668	CDS:Lalb_Chr01g0002691.5	1	CDS	89.47	b37595_Lalb_Chr03	Lalb_Chr03	842407	842520	CDS:Lalb_Chr03g0025801.5	1	CDS	89.47	4e-14	144
a37595_Lalb_Chr01	Lalb_Chr01	1382395	1382470	CDS:Lalb_Chr01g0002691.8	1	CDS	92	b37595_Lalb_Chr03	Lalb_Chr03	843516	843591	CDS:Lalb_Chr03g0025801.8	1	CDS	92	4e-11	154
a37595_Lalb_Chr01	Lalb_Chr01	1382586	1382657	CDS:Lalb_Chr01g0002691.9	1	CDS	91.67	b37595_Lalb_Chr03	Lalb_Chr03	843688	843759	CDS:Lalb_Chr03g0025801.9	1	CDS	91.67	1e-10	164
a37595_Lalb_Chr01	Lalb_Chr01	1382759	1382884	CDS:Lalb_Chr01g0002691.10	1	CDS	92.86	b37595_Lalb_Chr03	Lalb_Chr03	843847	843972	CDS:Lalb_Chr03g0025801.10	1	CDS	92.86	8e-22	185
a37595_Lalb_Chr01	Lalb_Chr01	1382975	1383079	CDS:Lalb_Chr01g0002691.11	1	CDS	91.43	b37595_Lalb_Chr03	Lalb_Chr03	844061	844165	CDS:Lalb_Chr03g0025801.11	1	CDS	91.43	6e-17	201
a37595_Lalb_Chr01	Lalb_Chr01	1383459	1383542	CDS:Lalb_Chr01g0002691.12	1	CDS	100	b37595_Lalb_Chr03	Lalb_Chr03	844566	844649	CDS:Lalb_Chr03g0025801.12	1	CDS	100	2e-14	214
a37595_Lalb_Chr01	Lalb_Chr01	1409402	1410523	CDS:Lalb_Chr01g0002721.1	1	CDS	81.78	b37595_Lalb_Chr03	Lalb_Chr03	847336	848463	CDS:Lalb_Chr03g0025811.1	1	CDS	81.78	5e-173	264
a37595_Lalb_Chr01	Lalb_Chr01	1418511	1418570	CDS:Lalb_Chr01g0002741.1	1	CDS	100	b37595_Lalb_Chr03	Lalb_Chr03	849268	849327	CDS:Lalb_Chr03g0025821.1	1	CDS	100	8e-09	272
a37595_Lalb_Chr01	Lalb_Chr01	1418679	1419013	CDS:Lalb_Chr01g0002741.2	1	CDS	90.99	b37595_Lalb_Chr03	Lalb_Chr03	849439	849773	CDS:Lalb_Chr03g0025821.2	1	CDS	90.99	4e-67	322
a37595_Lalb_Chr01	Lalb_Chr01	1419832	1419900	CDS:Lalb_Chr01g0002741.4	1	CDS	100	b37595_Lalb_Chr03	Lalb_Chr03	850486	850554	CDS:Lalb_Chr03g0025821.4	1	CDS	100	4e-10	331
a37595_Lalb_Chr01	Lalb_Chr01	1420312	1420372	CDS:Lalb_Chr01g0002741.5	1	CDS	90	b37595_Lalb_Chr03	Lalb_Chr03	850963	851023	CDS:Lalb_Chr03g0025821.5	1	CDS	90	3e-06	336
a37595_Lalb_Chr01	Lalb_Chr01	1420312	1420372	CDS:Lalb_Chr01g0002741.5	1	CDS	90	b37595_Lalb_Chr03	Lalb_Chr03	850963	851023	CDS:Lalb_Chr03g0025821.5	1	CDS	90	3e-06	341
a37595_Lalb_Chr01	Lalb_Chr01	1420481	1420620	CDS:Lalb_Chr01g0002741.6	1	CDS	97.83	b37595_Lalb_Chr03	Lalb_Chr03	851132	851271	CDS:Lalb_Chr03g0025821.6	1	CDS	97.83	2e-24	364
a37595_Lalb_Chr01	Lalb_Chr01	1421214	1421403	CDS:Lalb_Chr01g0002741.7	1	CDS	95.16	b37595_Lalb_Chr03	Lalb_Chr03	851995	852184	CDS:Lalb_Chr03g0025821.7	1	CDS	95.16	3e-37	400
a37595_Lalb_Chr01	Lalb_Chr01	1421779	1421840	CDS:Lalb_Chr01g0002741.8	1	CDS	90	b37595_Lalb_Chr03	Lalb_Chr03	852533	852594	CDS:Lalb_Chr03g0025821.8	1	CDS	90	3e-06	405
a37595_Lalb_Chr01	Lalb_Chr01	1421779	1421840	CDS:Lalb_Chr01g0002741.8	1	CDS	90	b37595_Lalb_Chr03	Lalb_Chr03	852533	852594	CDS:Lalb_Chr03g0025821.8	1	CDS	90	3e-06	410
a37595_Lalb_Chr01	Lalb_Chr01	1421998	1422086	CDS:Lalb_Chr01g0002741.9	1	CDS	96.55	b37595_Lalb_Chr03	Lalb_Chr03	852746	852834	CDS:Lalb_Chr03g0025821.9	1	CDS	96.55	1e-13	423
a37595_Lalb_Chr01	Lalb_Chr01	1422286	1422355	CDS:Lalb_Chr01g0002741.10	1	CDS	100	b37595_Lalb_Chr03	Lalb_Chr03	853017	853086	CDS:Lalb_Chr03g0025821.10	1	CDS	100	4e-10	432
a37595_Lalb_Chr01	Lalb_Chr01	1422443	1422502	CDS:Lalb_Chr01g0002741.11	1	CDS	89.47	b37595_Lalb_Chr03	Lalb_Chr03	853174	853233	CDS:Lalb_Chr03g0025821.11	1	CDS	89.47	1e-06	438
a37595_Lalb_Chr01	Lalb_Chr01	1422443	1422502	CDS:Lalb_Chr01g0002741.11	1	CDS	89.47	b37595_Lalb_Chr03	Lalb_Chr03	853174	853233	CDS:Lalb_Chr03g0025821.11	1	CDS	89.47	1e-06	444
a37595_Lalb_Chr01	Lalb_Chr01	1423324	1423470	CDS:Lalb_Chr01g0002741.12	1	CDS	95.83	b37595_Lalb_Chr03	Lalb_Chr03	854272	854418	CDS:Lalb_Chr03g0025821.12	1	CDS	95.83	2e-26	469
a37595_Lalb_Chr01	Lalb_Chr01	1424405	1424491	CDS:Lalb_Chr01g0002741.15	1	CDS	100	b37595_Lalb_Chr03	Lalb_Chr03	855202	855288	CDS:Lalb_Chr03g0025821.15	1	CDS	100	8e-13	481
a37595_Lalb_Chr01	Lalb_Chr01	1425365	1425442	CDS:Lalb_Chr01g0002741.17	1	CDS	84	b37595_Lalb_Chr03	Lalb_Chr03	856199	856276	CDS:Lalb_Chr03g0025821.17	1	CDS	84	3e-09	489
a37595_Lalb_Chr01	Lalb_Chr01	1425626	1425762	CDS:Lalb_Chr01g0002741.18	1	CDS	86.67	b37595_Lalb_Chr03	Lalb_Chr03	856455	856591	CDS:Lalb_Chr03g0025821.18	1	CDS	86.67	6e-22	510
a37595_Lalb_Chr01	Lalb_Chr01	1426209	1426285	CDS:Lalb_Chr01g0002741.19	1	CDS	96	b37595_Lalb_Chr03	Lalb_Chr03	856889	856965	CDS:Lalb_Chr03g0025821.19	1	CDS	96	6e-09	518
a37595_Lalb_Chr01	Lalb_Chr01	1426764	1426833	CDS:Lalb_Chr01g0002741.20	1	CDS	95.45	b37595_Lalb_Chr03	Lalb_Chr03	857491	857560	CDS:Lalb_Chr03g0025821.20	1	CDS	95.45	6e-08	525
a37595_Lalb_Chr01	Lalb_Chr01	1426764	1426833	CDS:Lalb_Chr01g0002741.20	1	CDS	95.45	b37595_Lalb_Chr03	Lalb_Chr03	857491	857560	CDS:Lalb_Chr03g0025821.20	1	CDS	95.45	6e-08	532
a37595_Lalb_Chr01	Lalb_Chr01	1427588	1427653	CDS:Lalb_Chr01g0002741.21	1	CDS	77.27	b37595_Lalb_Chr03	Lalb_Chr03	858030	858095	CDS:Lalb_Chr03g0025821.21	1	CDS	77.27	8e-06	537
a37595_Lalb_Chr01	Lalb_Chr01	1427588	1427653	CDS:Lalb_Chr01g0002741.21	1	CDS	77.27	b37595_Lalb_Chr03	Lalb_Chr03	858030	858095	CDS:Lalb_Chr03g0025821.21	1	CDS	77.27	8e-06	542
a37595_Lalb_Chr01	Lalb_Chr01	1428145	1428279	CDS:Lalb_Chr01g0002741.22	1	CDS	86.67	b37595_Lalb_Chr03	Lalb_Chr03	858504	858638	CDS:Lalb_Chr03g0025821.22	1	CDS	86.67	3e-21	562
a37595_Lalb_Chr01	Lalb_Chr01	1430799	1431018	CDS:Lalb_Chr01g0002751.2	1	CDS	94.44	b37595_Lalb_Chr03	Lalb_Chr03	860708	860927	CDS:Lalb_Chr03g0025831.2	1	CDS	94.44	2e-44	605
a37595_Lalb_Chr01	Lalb_Chr01	1431736	1432008	CDS:Lalb_Chr01g0002751.4	1	CDS	91.21	b37595_Lalb_Chr03	Lalb_Chr03	861306	861578	CDS:Lalb_Chr03g0025831.4	1	CDS	91.21	3e-54	655
a37595_Lalb_Chr01	Lalb_Chr01	1432206	1432471	CDS:Lalb_Chr01g0002751.5	1	CDS	92.05	b37595_Lalb_Chr03	Lalb_Chr03	861778	862043	CDS:Lalb_Chr03g0025831.5	1	CDS	92.05	2e-51	705
a37595_Lalb_Chr01	Lalb_Chr01	1432635	1432791	CDS:Lalb_Chr01g0002751.6	1	CDS	96.15	b37595_Lalb_Chr03	Lalb_Chr03	862334	862490	CDS:Lalb_Chr03g0025831.6	1	CDS	96.15	1e-26	731
a37595_Lalb_Chr01	Lalb_Chr01	1432861	1432944	CDS:Lalb_Chr01g0002751.7	1	CDS	100	b37595_Lalb_Chr03	Lalb_Chr03	862564	862647	CDS:Lalb_Chr03g0025831.7	1	CDS	100	2e-13	743
a37595_Lalb_Chr01	Lalb_Chr01	1433336	1433491	CDS:Lalb_Chr01g0002751.8	1	CDS	80.77	b37595_Lalb_Chr03	Lalb_Chr03	863789	863944	CDS:Lalb_Chr03g0025831.8	1	CDS	80.77	2e-24	766
a37595_Lalb_Chr01	Lalb_Chr01	1435368	1435430	CDS:Lalb_Chr01g0002771.10	-1	CDS	80	b37595_Lalb_Chr03	Lalb_Chr03	865236	865301	CDS:Lalb_Chr03g0025841.10	-1	CDS	80	2e-05	770
a37595_Lalb_Chr01	Lalb_Chr01	1435368	1435430	CDS:Lalb_Chr01g0002771.10	-1	CDS	80	b37595_Lalb_Chr03	Lalb_Chr03	865236	865301	CDS:Lalb_Chr03g0025841.10	-1	CDS	80	2e-05	774
a37595_Lalb_Chr01	Lalb_Chr01	1435629	1435715	CDS:Lalb_Chr01g0002771.9	-1	CDS	79.31	b37595_Lalb_Chr03	Lalb_Chr03	865528	865614	CDS:Lalb_Chr03g0025841.9	-1	CDS	79.31	4e-14	787
a37595_Lalb_Chr01	Lalb_Chr01	1436146	1436240	CDS:Lalb_Chr01g0002771.7	-1	CDS	87.1	b37595_Lalb_Chr03	Lalb_Chr03	866058	866152	CDS:Lalb_Chr03g0025841.7	-1	CDS	87.1	7e-14	800
a37595_Lalb_Chr01	Lalb_Chr01	1436414	1436519	CDS:Lalb_Chr01g0002771.6	-1	CDS	85.71	b37595_Lalb_Chr03	Lalb_Chr03	866899	867004	CDS:Lalb_Chr03g0025841.6	-1	CDS	85.71	1e-16	816
a37595_Lalb_Chr01	Lalb_Chr01	1436781	1436912	CDS:Lalb_Chr01g0002771.4	-1	CDS	86.05	b37595_Lalb_Chr03	Lalb_Chr03	867265	867396	CDS:Lalb_Chr03g0025841.4	-1	CDS	86.05	5e-22	837
a37595_Lalb_Chr01	Lalb_Chr01	1437357	1437553	CDS:Lalb_Chr01g0002771.2	-1	CDS	93.85	b37595_Lalb_Chr03	Lalb_Chr03	867848	868044	CDS:Lalb_Chr03g0025841.2	-1	CDS	93.85	6e-39	875
a37595_Lalb_Chr01	Lalb_Chr01	1438141	1438396	CDS:Lalb_Chr01g0002771.1	-1	CDS	84.71	b37595_Lalb_Chr03	Lalb_Chr03	868133	868388	CDS:Lalb_Chr03g0025841.1	-1	CDS	84.71	2e-45	919
a37595_Lalb_Chr01	Lalb_Chr01	1455175	1455279	CDS:Lalb_Chr01g0002811.3	1	CDS	73.53	b37595_Lalb_Chr03	Lalb_Chr03	877044	877157	CDS:Lalb_Chr03g0025861.2	1	CDS	73.53	5e-11	10
a37595_Lalb_Chr01	Lalb_Chr01	1455376	1455810	CDS:Lalb_Chr01g0002811.4	1	CDS	71.77	b37595_Lalb_Chr03	Lalb_Chr03	877262	877693	CDS:Lalb_Chr03g0025861.3	1	CDS	71.77	3e-48	57
a37595_Lalb_Chr01	Lalb_Chr01	1455900	1456306	CDS:Lalb_Chr01g0002811.5	1	CDS	85.07	b37595_Lalb_Chr03	Lalb_Chr03	877784	878190	CDS:Lalb_Chr03g0025861.4	1	CDS	85.07	8e-78	107
a37595_Lalb_Chr01	Lalb_Chr01	1456542	1456641	CDS:Lalb_Chr01g0002811.6	1	CDS	93.94	b37595_Lalb_Chr03	Lalb_Chr03	878433	878532	CDS:Lalb_Chr03g0025861.5	1	CDS	93.94	3e-15	121
a37595_Lalb_Chr01	Lalb_Chr01	1456734	1456793	CDS:Lalb_Chr01g0002811.7	1	CDS	94.44	b37595_Lalb_Chr03	Lalb_Chr03	878626	878685	CDS:Lalb_Chr03g0025861.6	1	CDS	94.44	9e-06	126
a37595_Lalb_Chr01	Lalb_Chr01	1456734	1456793	CDS:Lalb_Chr01g0002811.7	1	CDS	94.44	b37595_Lalb_Chr03	Lalb_Chr03	878626	878685	CDS:Lalb_Chr03g0025861.6	1	CDS	94.44	9e-06	131
a37595_Lalb_Chr01	Lalb_Chr01	1456877	1456969	CDS:Lalb_Chr01g0002811.8	1	CDS	90.32	b37595_Lalb_Chr03	Lalb_Chr03	878761	878853	CDS:Lalb_Chr03g0025861.7	1	CDS	90.32	2e-13	143
a37595_Lalb_Chr01	Lalb_Chr01	1457073	1457201	CDS:Lalb_Chr01g0002811.9	1	CDS	86.05	b37595_Lalb_Chr03	Lalb_Chr03	878967	879095	CDS:Lalb_Chr03g0025861.8	1	CDS	86.05	6e-21	163
a37595_Lalb_Chr01	Lalb_Chr01	1457407	1457709	CDS:Lalb_Chr01g0002811.10	1	CDS	86.14	b37595_Lalb_Chr03	Lalb_Chr03	879311	879613	CDS:Lalb_Chr03g0025861.9	1	CDS	86.14	4e-53	213
a37595_Lalb_Chr01	Lalb_Chr01	1461818	1462006	CDS:Lalb_Chr01g0002831.1	1	CDS	95.83	b37595_Lalb_Chr03	Lalb_Chr03	880278	880481	CDS:Lalb_Chr03g0025871.1	1	CDS	95.83	7e-17	229
a37595_Lalb_Chr01	Lalb_Chr01	1462769	1463452	CDS:Lalb_Chr01g0002831.2	1	CDS	69.01	b37595_Lalb_Chr03	Lalb_Chr03	880680	881309	CDS:Lalb_Chr03g0025871.2	1	CDS	69.01	1e-91	279
a37595_Lalb_Chr01	Lalb_Chr01	1657535	1658089	CDS:Lalb_Chr01g0003231.1	1	CDS	89.58	b37595_Lalb_Chr03	Lalb_Chr03	990752	991297	CDS:Lalb_Chr03g0026151.1	1	CDS	89.58	4e-109	50
a37595_Lalb_Chr01	Lalb_Chr01	1659332	1659484	CDS:Lalb_Chr01g0003231.4	1	CDS	88	b37595_Lalb_Chr03	Lalb_Chr03	992137	992289	CDS:Lalb_Chr03g0026151.4	1	CDS	88	2e-25	74
a37595_Lalb_Chr01	Lalb_Chr01	1659989	1660156	CDS:Lalb_Chr01g0003231.6	1	CDS	89.29	b37595_Lalb_Chr03	Lalb_Chr03	992751	992918	CDS:Lalb_Chr03g0026151.6	1	CDS	89.29	8e-29	102
a37595_Lalb_Chr01	Lalb_Chr01	1660534	1660767	CDS:Lalb_Chr01g0003231.7	1	CDS	89.74	b37595_Lalb_Chr03	Lalb_Chr03	993323	993556	CDS:Lalb_Chr03g0026151.7	1	CDS	89.74	2e-43	144
a37595_Lalb_Chr01	Lalb_Chr01	1660910	1661056	CDS:Lalb_Chr01g0003231.8	1	CDS	89.8	b37595_Lalb_Chr03	Lalb_Chr03	993645	993791	CDS:Lalb_Chr03g0026151.8	1	CDS	89.8	7e-24	167
a37595_Lalb_Chr01	Lalb_Chr01	1662259	1662508	CDS:Lalb_Chr01g0003241.11	-1	CDS	68.52	b37595_Lalb_Chr03	Lalb_Chr03	995019	995289	CDS:Lalb_Chr03g0026161.15	-1	CDS	68.52	1e-20	187
a37595_Lalb_Chr01	Lalb_Chr01	1663028	1663154	CDS:Lalb_Chr01g0003241.10	-1	CDS	95.12	b37595_Lalb_Chr03	Lalb_Chr03	995843	995969	CDS:Lalb_Chr03g0026161.14	-1	CDS	95.12	2e-20	206
a37595_Lalb_Chr01	Lalb_Chr01	1663245	1663344	CDS:Lalb_Chr01g0003241.9	-1	CDS	90.91	b37595_Lalb_Chr03	Lalb_Chr03	996062	996161	CDS:Lalb_Chr03g0026161.13	-1	CDS	90.91	4e-17	222
a37595_Lalb_Chr01	Lalb_Chr01	1664666	1664755	CDS:Lalb_Chr01g0003241.6	-1	CDS	92.86	b37595_Lalb_Chr03	Lalb_Chr03	997393	997482	CDS:Lalb_Chr03g0026161.10	-1	CDS	92.86	1e-14	236
a37595_Lalb_Chr01	Lalb_Chr01	1664878	1664968	CDS:Lalb_Chr01g0003241.5	-1	CDS	96.67	b37595_Lalb_Chr03	Lalb_Chr03	997604	997694	CDS:Lalb_Chr03g0026161.9	-1	CDS	96.67	6e-16	251
a37595_Lalb_Chr01	Lalb_Chr01	1665113	1665220	CDS:Lalb_Chr01g0003241.4	-1	CDS	94.29	b37595_Lalb_Chr03	Lalb_Chr03	997841	997948	CDS:Lalb_Chr03g0026161.8	-1	CDS	94.29	2e-21	271
a37595_Lalb_Chr01	Lalb_Chr01	1665675	1665763	CDS:Lalb_Chr01g0003241.3	-1	CDS	100	b37595_Lalb_Chr03	Lalb_Chr03	998418	998506	CDS:Lalb_Chr03g0026161.7	-1	CDS	100	2e-14	284
a37595_Lalb_Chr01	Lalb_Chr01	1665862	1665966	CDS:Lalb_Chr01g0003241.2	-1	CDS	97.14	b37595_Lalb_Chr03	Lalb_Chr03	998606	998710	CDS:Lalb_Chr03g0026161.6	-1	CDS	97.14	4e-23	306
a37595_Lalb_Chr01	Lalb_Chr01	1666189	1666409	CDS:Lalb_Chr01g0003251.5	-1	CDS	91.23	b37595_Lalb_Chr03	Lalb_Chr03	999202	999374	CDS:Lalb_Chr03g0026161.5	-1	CDS	91.23	3e-33	338
a37595_Lalb_Chr01	Lalb_Chr01	1666706	1666796	CDS:Lalb_Chr01g0003251.4	-1	CDS	92.59	b37595_Lalb_Chr03	Lalb_Chr03	999616	999706	CDS:Lalb_Chr03g0026161.4	-1	CDS	92.59	5e-15	352
a37595_Lalb_Chr01	Lalb_Chr01	1667190	1667314	CDS:Lalb_Chr01g0003251.2	-1	CDS	87.8	b37595_Lalb_Chr03	Lalb_Chr03	1000119	1000243	CDS:Lalb_Chr03g0026161.2	-1	CDS	87.8	3e-19	370
a37595_Lalb_Chr01	Lalb_Chr01	1667588	1667758	CDS:Lalb_Chr01g0003251.1	-1	CDS	87.5	b37595_Lalb_Chr03	Lalb_Chr03	1000521	1000691	CDS:Lalb_Chr03g0026161.1	-1	CDS	87.5	2e-17	386
a37595_Lalb_Chr01	Lalb_Chr01	1672049	1672124	CDS:Lalb_Chr01g0003261.3	1	CDS	96	b37595_Lalb_Chr03	Lalb_Chr03	1005994	1006069	CDS:Lalb_Chr03g0026171.4	1	CDS	96	3e-10	395
a37595_Lalb_Chr01	Lalb_Chr01	1672418	1672505	CDS:Lalb_Chr01g0003261.5	1	CDS	89.29	b37595_Lalb_Chr03	Lalb_Chr03	1006350	1006437	CDS:Lalb_Chr03g0026171.6	1	CDS	89.29	1e-12	407
a37595_Lalb_Chr01	Lalb_Chr01	1672418	1672505	CDS:Lalb_Chr01g0003261.5	1	CDS	82.14	b37595_Lalb_Chr03	Lalb_Chr03	1011352	1011439	CDS:Lalb_Chr03g0026181.6	1	CDS	82.14	3e-11	10
a37595_Lalb_Chr01	Lalb_Chr01	1672602	1672857	CDS:Lalb_Chr01g0003261.6	1	CDS	78.82	b37595_Lalb_Chr03	Lalb_Chr03	1006537	1006792	CDS:Lalb_Chr03g0026171.7	1	CDS	78.82	6e-46	452
a37595_Lalb_Chr01	Lalb_Chr01	1672602	1672857	CDS:Lalb_Chr01g0003261.6	1	CDS	73.81	b37595_Lalb_Chr03	Lalb_Chr03	1011553	1011808	CDS:Lalb_Chr03g0026181.7	1	CDS	73.81	5e-42	51
a37595_Lalb_Chr01	Lalb_Chr01	1673235	1673455	CDS:Lalb_Chr01g0003261.8	1	CDS	73.21	b37595_Lalb_Chr03	Lalb_Chr03	1007277	1007494	CDS:Lalb_Chr03g0026171.9	1	CDS	73.21	7e-26	477
a37595_Lalb_Chr01	Lalb_Chr01	1673699	1673801	CDS:Lalb_Chr01g0003261.10	1	CDS	88.24	b37595_Lalb_Chr03	Lalb_Chr03	1007712	1007814	CDS:Lalb_Chr03g0026171.11	1	CDS	88.24	6e-17	493
a37595_Lalb_Chr01	Lalb_Chr01	1673699	1673801	CDS:Lalb_Chr01g0003261.10	1	CDS	66.67	b37595_Lalb_Chr03	Lalb_Chr03	1012806	1012908	CDS:Lalb_Chr03g0026181.11	1	CDS	66.67	7e-11	61
a37595_Lalb_Chr01	Lalb_Chr01	1673912	1674020	CDS:Lalb_Chr01g0003261.11	1	CDS	74.29	b37595_Lalb_Chr03	Lalb_Chr03	1007934	1008042	CDS:Lalb_Chr03g0026171.12	1	CDS	74.29	1e-13	506
a37595_Lalb_Chr01	Lalb_Chr01	1673912	1674020	CDS:Lalb_Chr01g0003261.11	1	CDS	82.35	b37595_Lalb_Chr03	Lalb_Chr03	1013158	1013266	CDS:Lalb_Chr03g0026181.12	1	CDS	82.35	6e-14	74
a37595_Lalb_Chr01	Lalb_Chr01	1674121	1674316	CDS:Lalb_Chr01g0003261.12	1	CDS	71.67	b37595_Lalb_Chr03	Lalb_Chr03	1008144	1008342	CDS:Lalb_Chr03g0026171.13	1	CDS	71.67	4e-27	532
a37595_Lalb_Chr01	Lalb_Chr01	1674121	1674316	CDS:Lalb_Chr01g0003261.12	1	CDS	72.22	b37595_Lalb_Chr03	Lalb_Chr03	1013370	1013541	CDS:Lalb_Chr03g0026181.13	1	CDS	72.22	2e-23	96
a37595_Lalb_Chr01	Lalb_Chr01	1674843	1675602	CDS:Lalb_Chr01g0003271.9	-1	CDS	69.96	b37595_Lalb_Chr03	Lalb_Chr03	1014844	1015870	CDS:Lalb_Chr03g0026191.8	-1	CDS	69.96	6e-131	146
a37595_Lalb_Chr01	Lalb_Chr01	1676233	1676534	CDS:Lalb_Chr01g0003271.7	-1	CDS	80	b37595_Lalb_Chr03	Lalb_Chr03	1016274	1016575	CDS:Lalb_Chr03g0026191.7	-1	CDS	80	1e-53	196
a37595_Lalb_Chr01	Lalb_Chr01	1676983	1677093	CDS:Lalb_Chr01g0003271.6	-1	CDS	70.27	b37595_Lalb_Chr03	Lalb_Chr03	1016856	1016966	CDS:Lalb_Chr03g0026191.6	-1	CDS	70.27	6e-12	207
a37595_Lalb_Chr01	Lalb_Chr01	1677267	1677352	CDS:Lalb_Chr01g0003271.5	-1	CDS	88.89	b37595_Lalb_Chr03	Lalb_Chr03	1017074	1017159	CDS:Lalb_Chr03g0026191.5	-1	CDS	88.89	1e-11	218
a37595_Lalb_Chr01	Lalb_Chr01	1677474	1677797	CDS:Lalb_Chr01g0003271.4	-1	CDS	64.29	b37595_Lalb_Chr03	Lalb_Chr03	1017266	1017586	CDS:Lalb_Chr03g0026191.4	-1	CDS	64.29	8e-29	246
a37595_Lalb_Chr01	Lalb_Chr01	1678133	1678370	CDS:Lalb_Chr01g0003271.3	-1	CDS	45.33	b37595_Lalb_Chr03	Lalb_Chr03	1017667	1017904	CDS:Lalb_Chr03g0026191.3	-1	CDS	45.33	3e-08	253
a37595_Lalb_Chr01	Lalb_Chr01	1678551	1678819	CDS:Lalb_Chr01g0003271.2	-1	CDS	53.93	b37595_Lalb_Chr03	Lalb_Chr03	1018021	1018289	CDS:Lalb_Chr03g0026191.2	-1	CDS	53.93	8e-33	285
a37595_Lalb_Chr01	Lalb_Chr01	1681722	1682133	CDS:Lalb_Chr01g0003271.1	-1	CDS	65.62	b37595_Lalb_Chr03	Lalb_Chr03	1018802	1019180	CDS:Lalb_Chr03g0026191.1	-1	CDS	65.62	5e-05	289
a37595_Lalb_Chr01	Lalb_Chr01	1709312	1709810	CDS:Lalb_Chr01g0003311.1	1	CDS	86.84	b37595_Lalb_Chr03	Lalb_Chr03	1072573	1073078	CDS:Lalb_Chr03g0026271.2	1	CDS	86.84	2e-80	50
a37595_Lalb_Chr01	Lalb_Chr01	1710359	1710561	CDS:Lalb_Chr01g0003311.2	1	CDS	91.04	b37595_Lalb_Chr03	Lalb_Chr03	1073523	1073725	CDS:Lalb_Chr03g0026271.3	1	CDS	91.04	1e-36	86
a37595_Lalb_Chr01	Lalb_Chr01	1710642	1710839	CDS:Lalb_Chr01g0003311.3	1	CDS	84.85	b37595_Lalb_Chr03	Lalb_Chr03	1073807	1074004	CDS:Lalb_Chr03g0026271.4	1	CDS	84.85	3e-34	119
a37595_Lalb_Chr01	Lalb_Chr01	1711108	1711179	CDS:Lalb_Chr01g0003311.4	1	CDS	91.67	b37595_Lalb_Chr03	Lalb_Chr03	1074265	1074336	CDS:Lalb_Chr03g0026271.5	1	CDS	91.67	6e-09	127
a37595_Lalb_Chr01	Lalb_Chr01	1712507	1712585	CDS:Lalb_Chr01g0003311.7	1	CDS	76.92	b37595_Lalb_Chr03	Lalb_Chr03	1075516	1075594	CDS:Lalb_Chr03g0026271.8	1	CDS	76.92	1e-07	134
a37595_Lalb_Chr01	Lalb_Chr01	1712860	1713070	CDS:Lalb_Chr01g0003311.8	1	CDS	91.43	b37595_Lalb_Chr03	Lalb_Chr03	1075870	1076080	CDS:Lalb_Chr03g0026271.9	1	CDS	91.43	2e-42	175
a37595_Lalb_Chr01	Lalb_Chr01	1713170	1713366	CDS:Lalb_Chr01g0003311.9	1	CDS	83.08	b37595_Lalb_Chr03	Lalb_Chr03	1076181	1076377	CDS:Lalb_Chr03g0026271.10	1	CDS	83.08	1e-32	207
a37595_Lalb_Chr01	Lalb_Chr01	1713812	1713917	CDS:Lalb_Chr01g0003311.10	1	CDS	83.33	b37595_Lalb_Chr03	Lalb_Chr03	1076952	1077054	CDS:Lalb_Chr03g0026271.11	1	CDS	83.33	4e-12	218
a37595_Lalb_Chr01	Lalb_Chr01	1714190	1714279	CDS:Lalb_Chr01g0003311.11	1	CDS	86.67	b37595_Lalb_Chr03	Lalb_Chr03	1077310	1077399	CDS:Lalb_Chr03g0026271.12	1	CDS	86.67	1e-09	227
a37595_Lalb_Chr01	Lalb_Chr01	1714394	1715127	CDS:Lalb_Chr01g0003311.12	1	CDS	74.47	b37595_Lalb_Chr03	Lalb_Chr03	1077486	1078216	CDS:Lalb_Chr03g0026271.13	1	CDS	74.47	5e-99	277
a37595_Lalb_Chr01	Lalb_Chr01	1789550	1789813	CDS:Lalb_Chr01g0003401.1	1	CDS	87.88	b37595_Lalb_Chr03	Lalb_Chr03	1116795	1117157	CDS:Lalb_Chr03g0026341.3	1	CDS	87.88	4e-22	21
a37595_Lalb_Chr01	Lalb_Chr01	1790210	1790452	CDS:Lalb_Chr01g0003411.10	-1	CDS	92.59	b37595_Lalb_Chr03	Lalb_Chr03	1119007	1119249	CDS:Lalb_Chr03g0026351.10	-1	CDS	92.59	7e-45	65
a37595_Lalb_Chr01	Lalb_Chr01	1790825	1790938	CDS:Lalb_Chr01g0003411.9	-1	CDS	86.84	b37595_Lalb_Chr03	Lalb_Chr03	1119628	1119741	CDS:Lalb_Chr03g0026351.9	-1	CDS	86.84	2e-17	81
a37595_Lalb_Chr01	Lalb_Chr01	1791202	1791366	CDS:Lalb_Chr01g0003411.8	-1	CDS	96.3	b37595_Lalb_Chr03	Lalb_Chr03	1120064	1120228	CDS:Lalb_Chr03g0026351.8	-1	CDS	96.3	1e-29	110
a37595_Lalb_Chr01	Lalb_Chr01	1791532	1791720	CDS:Lalb_Chr01g0003411.7	-1	CDS	92.06	b37595_Lalb_Chr03	Lalb_Chr03	1120393	1120581	CDS:Lalb_Chr03g0026351.7	-1	CDS	92.06	2e-34	143
a37595_Lalb_Chr01	Lalb_Chr01	1791923	1792008	CDS:Lalb_Chr01g0003411.6	-1	CDS	100	b37595_Lalb_Chr03	Lalb_Chr03	1121037	1121122	CDS:Lalb_Chr03g0026351.6	-1	CDS	100	4e-13	155
a37595_Lalb_Chr01	Lalb_Chr01	1792325	1792458	CDS:Lalb_Chr01g0003411.4	-1	CDS	93.18	b37595_Lalb_Chr03	Lalb_Chr03	1121450	1121583	CDS:Lalb_Chr03g0026351.4	-1	CDS	93.18	3e-23	177
a37595_Lalb_Chr01	Lalb_Chr01	1793176	1793396	CDS:Lalb_Chr01g0003411.2	-1	CDS	90.41	b37595_Lalb_Chr03	Lalb_Chr03	1122290	1122510	CDS:Lalb_Chr03g0026351.2	-1	CDS	90.41	2e-41	217
a37595_Lalb_Chr01	Lalb_Chr01	1793533	1793614	CDS:Lalb_Chr01g0003411.1	-1	CDS	88.89	b37595_Lalb_Chr03	Lalb_Chr03	1122662	1122743	CDS:Lalb_Chr03g0026351.1	-1	CDS	88.89	3e-11	227
a37595_Lalb_Chr01	Lalb_Chr01	1807675	1808160	CDS:Lalb_Chr01g0003441.2	1	CDS	82.43	b37595_Lalb_Chr03	Lalb_Chr03	1131870	1132091	CDS:Lalb_Chr03g0026381.1	-1	CDS	82.43	1e-36	260
a37595_Lalb_Chr01	Lalb_Chr01	1809241	1810482	CDS:Lalb_Chr01g0003451.1	-1	CDS	84.62	b37595_Lalb_Chr03	Lalb_Chr03	1133731	1134042	CDS:Lalb_Chr03g0026391.1	-1	CDS	84.62	7e-55	310
a37595_Lalb_Chr01	Lalb_Chr01	1818496	1819123	CDS:Lalb_Chr01g0003471.13	-1	CDS	73.95	b37595_Lalb_Chr03	Lalb_Chr03	1146115	1146742	CDS:Lalb_Chr03g0026441.12	-1	CDS	73.95	9e-85	50
a37595_Lalb_Chr01	Lalb_Chr01	1819736	1819918	CDS:Lalb_Chr01g0003471.10	-1	CDS	72.88	b37595_Lalb_Chr03	Lalb_Chr03	1147388	1147570	CDS:Lalb_Chr03g0026441.10	-1	CDS	72.88	5e-24	73
a37595_Lalb_Chr01	Lalb_Chr01	1820209	1821090	CDS:Lalb_Chr01g0003471.9	-1	CDS	71.22	b37595_Lalb_Chr03	Lalb_Chr03	1147862	1148953	CDS:Lalb_Chr03g0026441.9	-1	CDS	71.22	1e-115	123
a37595_Lalb_Chr01	Lalb_Chr01	1821454	1821510	CDS:Lalb_Chr01g0003471.8	-1	CDS	94.74	b37595_Lalb_Chr03	Lalb_Chr03	1149169	1149225	CDS:Lalb_Chr03g0026441.8	-1	CDS	94.74	4e-05	127
a37595_Lalb_Chr01	Lalb_Chr01	1821454	1821510	CDS:Lalb_Chr01g0003471.8	-1	CDS	94.74	b37595_Lalb_Chr03	Lalb_Chr03	1149169	1149225	CDS:Lalb_Chr03g0026441.8	-1	CDS	94.74	4e-05	131
a37595_Lalb_Chr01	Lalb_Chr01	1822325	1822452	CDS:Lalb_Chr01g0003471.6	-1	CDS	82.93	b37595_Lalb_Chr03	Lalb_Chr03	1150038	1150165	CDS:Lalb_Chr03g0026441.6	-1	CDS	82.93	7e-15	145
a37595_Lalb_Chr01	Lalb_Chr01	1822589	1822675	CDS:Lalb_Chr01g0003471.5	-1	CDS	75.86	b37595_Lalb_Chr03	Lalb_Chr03	1150303	1150389	CDS:Lalb_Chr03g0026441.5	-1	CDS	75.86	6e-09	153
a37595_Lalb_Chr01	Lalb_Chr01	1823704	1823793	CDS:Lalb_Chr01g0003471.2	-1	CDS	96.67	b37595_Lalb_Chr03	Lalb_Chr03	1151386	1151475	CDS:Lalb_Chr03g0026441.2	-1	CDS	96.67	2e-12	164
a37595_Lalb_Chr01	Lalb_Chr01	1825842	1826207	CDS:Lalb_Chr01g0003481.1	1	CDS	85.71	b37595_Lalb_Chr03	Lalb_Chr03	1153294	1153416	CDS:Lalb_Chr03g0026451.1	1	CDS	85.71	1e-11	175
a37595_Lalb_Chr01	Lalb_Chr01	1826405	1826575	CDS:Lalb_Chr01g0003481.2	1	CDS	80.36	b37595_Lalb_Chr03	Lalb_Chr03	1153626	1153796	CDS:Lalb_Chr03g0026451.2	1	CDS	80.36	9e-25	199
a37595_Lalb_Chr01	Lalb_Chr01	1826692	1826844	CDS:Lalb_Chr01g0003481.3	1	CDS	82.35	b37595_Lalb_Chr03	Lalb_Chr03	1153911	1154063	CDS:Lalb_Chr03g0026451.3	1	CDS	82.35	2e-24	222
a37595_Lalb_Chr01	Lalb_Chr01	1827139	1827197	CDS:Lalb_Chr01g0003481.5	1	CDS	94.74	b37595_Lalb_Chr03	Lalb_Chr03	1154337	1154395	CDS:Lalb_Chr03g0026451.5	1	CDS	94.74	2e-05	226
a37595_Lalb_Chr01	Lalb_Chr01	1827139	1827197	CDS:Lalb_Chr01g0003481.5	1	CDS	94.74	b37595_Lalb_Chr03	Lalb_Chr03	1154337	1154395	CDS:Lalb_Chr03g0026451.5	1	CDS	94.74	2e-05	230
a37595_Lalb_Chr01	Lalb_Chr01	1828352	1828492	CDS:Lalb_Chr01g0003481.7	1	CDS	82.98	b37595_Lalb_Chr03	Lalb_Chr03	1156861	1157001	CDS:Lalb_Chr03g0026451.7	1	CDS	82.98	3e-21	250
a37595_Lalb_Chr01	Lalb_Chr01	1828621	1828684	CDS:Lalb_Chr01g0003481.8	1	CDS	90.48	b37595_Lalb_Chr03	Lalb_Chr03	1157732	1157795	CDS:Lalb_Chr03g0026451.8	1	CDS	90.48	7e-09	258
a37595_Lalb_Chr01	Lalb_Chr01	1828621	1828684	CDS:Lalb_Chr01g0003481.8	1	CDS	90.48	b37595_Lalb_Chr03	Lalb_Chr03	1157732	1157795	CDS:Lalb_Chr03g0026451.8	1	CDS	90.48	7e-09	266
a37595_Lalb_Chr01	Lalb_Chr01	1828789	1828952	CDS:Lalb_Chr01g0003481.9	1	CDS	86.84	b37595_Lalb_Chr03	Lalb_Chr03	1157898	1158058	CDS:Lalb_Chr03g0026451.9	1	CDS	86.84	1e-16	282
a37595_Lalb_Chr01	Lalb_Chr01	1829088	1829171	CDS:Lalb_Chr01g0003481.10	1	CDS	96.43	b37595_Lalb_Chr03	Lalb_Chr03	1158185	1158268	CDS:Lalb_Chr03g0026451.10	1	CDS	96.43	2e-13	294
a37595_Lalb_Chr01	Lalb_Chr01	1871443	1871528	CDS:Lalb_Chr01g0003571.3	1	CDS	78.57	b37595_Lalb_Chr03	Lalb_Chr03	1189166	1189256	CDS:Lalb_Chr03g0026531.4	1	CDS	78.57	3e-09	8
a37595_Lalb_Chr01	Lalb_Chr01	1878677	1880830	CDS:Lalb_Chr01g0003591.1	-1	CDS	90.11	b37595_Lalb_Chr03	Lalb_Chr03	1191220	1193256	CDS:Lalb_Chr03g0026541.1	-1	CDS	90.11	1e-250	58
a37595_Lalb_Chr01	Lalb_Chr01	1882709	1882828	CDS:Lalb_Chr01g0003601.8	-1	CDS	94.87	b37595_Lalb_Chr03	Lalb_Chr03	1197928	1198074	CDS:Lalb_Chr03g0026551.9	-1	CDS	94.87	8e-21	78
a37595_Lalb_Chr01	Lalb_Chr01	1883256	1883319	CDS:Lalb_Chr01g0003601.7	-1	CDS	95.24	b37595_Lalb_Chr03	Lalb_Chr03	1198424	1198487	CDS:Lalb_Chr03g0026551.8	-1	CDS	95.24	3e-08	85
a37595_Lalb_Chr01	Lalb_Chr01	1883256	1883319	CDS:Lalb_Chr01g0003601.7	-1	CDS	95.24	b37595_Lalb_Chr03	Lalb_Chr03	1198424	1198487	CDS:Lalb_Chr03g0026551.8	-1	CDS	95.24	3e-08	92
a37595_Lalb_Chr01	Lalb_Chr01	1883460	1883774	CDS:Lalb_Chr01g0003601.6	-1	CDS	76.7	b37595_Lalb_Chr03	Lalb_Chr03	1198653	1198967	CDS:Lalb_Chr03g0026551.7	-1	CDS	76.7	6e-46	137
a37595_Lalb_Chr01	Lalb_Chr01	1884051	1884292	CDS:Lalb_Chr01g0003601.5	-1	CDS	77.5	b37595_Lalb_Chr03	Lalb_Chr03	1199251	1199492	CDS:Lalb_Chr03g0026551.6	-1	CDS	77.5	2e-36	172
a37595_Lalb_Chr01	Lalb_Chr01	1884447	1884526	CDS:Lalb_Chr01g0003601.4	-1	CDS	84.62	b37595_Lalb_Chr03	Lalb_Chr03	1199612	1199691	CDS:Lalb_Chr03g0026551.5	-1	CDS	84.62	3e-10	181
a37595_Lalb_Chr01	Lalb_Chr01	1884622	1884684	CDS:Lalb_Chr01g0003601.3	-1	CDS	84.21	b37595_Lalb_Chr03	Lalb_Chr03	1199788	1199850	CDS:Lalb_Chr03g0026551.4	-1	CDS	84.21	2e-06	186
a37595_Lalb_Chr01	Lalb_Chr01	1884622	1884684	CDS:Lalb_Chr01g0003601.3	-1	CDS	84.21	b37595_Lalb_Chr03	Lalb_Chr03	1199788	1199850	CDS:Lalb_Chr03g0026551.4	-1	CDS	84.21	2e-06	191
a37595_Lalb_Chr01	Lalb_Chr01	1884791	1885003	CDS:Lalb_Chr01g0003601.2	-1	CDS	78.57	b37595_Lalb_Chr03	Lalb_Chr03	1199958	1200170	CDS:Lalb_Chr03g0026551.3	-1	CDS	78.57	6e-32	222
a37595_Lalb_Chr01	Lalb_Chr01	1885115	1885904	CDS:Lalb_Chr01g0003601.1	-1	CDS	79.56	b37595_Lalb_Chr03	Lalb_Chr03	1200283	1201072	CDS:Lalb_Chr03g0026551.2	-1	CDS	79.56	3e-105	272
a37595_Lalb_Chr01	Lalb_Chr01	1888941	1889190	CDS:Lalb_Chr01g0003621.10	-1	CDS	87.5	b37595_Lalb_Chr03	Lalb_Chr03	1205245	1205491	CDS:Lalb_Chr03g0026561.10	-1	CDS	87.5	8e-37	308
a37595_Lalb_Chr01	Lalb_Chr01	1889527	1889705	CDS:Lalb_Chr01g0003621.9	-1	CDS	94.92	b37595_Lalb_Chr03	Lalb_Chr03	1205833	1206011	CDS:Lalb_Chr03g0026561.9	-1	CDS	94.92	5e-34	341
a37595_Lalb_Chr01	Lalb_Chr01	1890143	1890287	CDS:Lalb_Chr01g0003621.8	-1	CDS	89.58	b37595_Lalb_Chr03	Lalb_Chr03	1206757	1206901	CDS:Lalb_Chr03g0026561.8	-1	CDS	89.58	1e-25	366
a37595_Lalb_Chr01	Lalb_Chr01	1890402	1890578	CDS:Lalb_Chr01g0003621.7	-1	CDS	93.22	b37595_Lalb_Chr03	Lalb_Chr03	1207239	1207415	CDS:Lalb_Chr03g0026561.7	-1	CDS	93.22	1e-37	403
a37595_Lalb_Chr01	Lalb_Chr01	1891018	1891139	CDS:Lalb_Chr01g0003621.6	-1	CDS	100	b37595_Lalb_Chr03	Lalb_Chr03	1207865	1207986	CDS:Lalb_Chr03g0026561.6	-1	CDS	100	1e-22	425
a37595_Lalb_Chr01	Lalb_Chr01	1891336	1891454	CDS:Lalb_Chr01g0003621.5	-1	CDS	94.87	b37595_Lalb_Chr03	Lalb_Chr03	1208192	1208310	CDS:Lalb_Chr03g0026561.5	-1	CDS	94.87	2e-21	445
a37595_Lalb_Chr01	Lalb_Chr01	1891761	1891833	CDS:Lalb_Chr01g0003621.4	-1	CDS	95.83	b37595_Lalb_Chr03	Lalb_Chr03	1208621	1208693	CDS:Lalb_Chr03g0026561.4	-1	CDS	95.83	1e-09	454
a37595_Lalb_Chr01	Lalb_Chr01	1893005	1893105	CDS:Lalb_Chr01g0003621.1	-1	CDS	100	b37595_Lalb_Chr03	Lalb_Chr03	1210290	1210390	CDS:Lalb_Chr03g0026561.1	-1	CDS	100	2e-16	469
a37595_Lalb_Chr01	Lalb_Chr01	1903727	1903832	CDS:Lalb_Chr01g0003651.1	1	CDS	88.24	b37595_Lalb_Chr03	Lalb_Chr03	1234314	1234470	CDS:Lalb_Chr03g0026611.1	1	CDS	88.24	1e-19	19
a37595_Lalb_Chr01	Lalb_Chr01	1903972	1904275	CDS:Lalb_Chr01g0003651.2	1	CDS	96.88	b37595_Lalb_Chr03	Lalb_Chr03	1234662	1234980	CDS:Lalb_Chr03g0026611.2	1	CDS	96.88	7e-68	69
a37595_Lalb_Chr01	Lalb_Chr01	1910227	1911828	CDS:Lalb_Chr01g0003661.1	1	CDS	77.44	b37595_Lalb_Chr03	Lalb_Chr03	1248136	1249755	CDS:Lalb_Chr03g0026641.1	1	CDS	77.44	1e-250	116
a37595_Lalb_Chr01	Lalb_Chr01	1911917	1912030	CDS:Lalb_Chr01g0003661.2	1	CDS	97.3	b37595_Lalb_Chr03	Lalb_Chr03	1249852	1249965	CDS:Lalb_Chr03g0026641.2	1	CDS	97.3	5e-18	133
a37595_Lalb_Chr01	Lalb_Chr01	1912515	1912779	CDS:Lalb_Chr01g0003661.3	1	CDS	98.86	b37595_Lalb_Chr03	Lalb_Chr03	1250477	1250741	CDS:Lalb_Chr03g0026641.3	1	CDS	98.86	2e-56	183
a37595_Lalb_Chr01	Lalb_Chr01	1912884	1912999	CDS:Lalb_Chr01g0003661.4	1	CDS	94.74	b37595_Lalb_Chr03	Lalb_Chr03	1250830	1250945	CDS:Lalb_Chr03g0026641.4	1	CDS	94.74	8e-20	202
a37595_Lalb_Chr01	Lalb_Chr01	1922181	1922246	CDS:Lalb_Chr01g0003681.4	-1	CDS	100	b37595_Lalb_Chr03	Lalb_Chr03	1253653	1253718	CDS:Lalb_Chr03g0026651.4	-1	CDS	100	2e-09	207
a37595_Lalb_Chr01	Lalb_Chr01	1922358	1922971	CDS:Lalb_Chr01g0003681.3	-1	CDS	100	b37595_Lalb_Chr03	Lalb_Chr03	1253836	1254449	CDS:Lalb_Chr03g0026651.3	-1	CDS	100	1e-133	257
a37595_Lalb_Chr01	Lalb_Chr01	1923207	1923600	CDS:Lalb_Chr01g0003681.2	-1	CDS	100	b37595_Lalb_Chr03	Lalb_Chr03	1254721	1255114	CDS:Lalb_Chr03g0026651.2	-1	CDS	100	7e-88	307
a37595_Lalb_Chr01	Lalb_Chr01	1923732	1923791	CDS:Lalb_Chr01g0003681.1	-1	CDS	100	b37595_Lalb_Chr03	Lalb_Chr03	1255255	1255314	CDS:Lalb_Chr03g0026651.1	-1	CDS	100	9e-08	314
a37595_Lalb_Chr01	Lalb_Chr01	1934075	1934482	CDS:Lalb_Chr01g0003701.8	-1	CDS	87.22	b37595_Lalb_Chr03	Lalb_Chr03	1266310	1266711	CDS:Lalb_Chr03g0026671.8	-1	CDS	87.22	8e-80	364
a37595_Lalb_Chr01	Lalb_Chr01	1934799	1935054	CDS:Lalb_Chr01g0003701.7	-1	CDS	87.06	b37595_Lalb_Chr03	Lalb_Chr03	1267005	1267260	CDS:Lalb_Chr03g0026671.7	-1	CDS	87.06	4e-45	408
a37595_Lalb_Chr01	Lalb_Chr01	1935452	1935559	CDS:Lalb_Chr01g0003701.6	-1	CDS	94.29	b37595_Lalb_Chr03	Lalb_Chr03	1267569	1267676	CDS:Lalb_Chr03g0026671.6	-1	CDS	94.29	3e-17	424
a37595_Lalb_Chr01	Lalb_Chr01	1935660	1935800	CDS:Lalb_Chr01g0003701.5	-1	CDS	97.83	b37595_Lalb_Chr03	Lalb_Chr03	1267763	1267903	CDS:Lalb_Chr03g0026671.5	-1	CDS	97.83	3e-26	449
a37595_Lalb_Chr01	Lalb_Chr01	1935906	1936027	CDS:Lalb_Chr01g0003701.4	-1	CDS	92.5	b37595_Lalb_Chr03	Lalb_Chr03	1268006	1268127	CDS:Lalb_Chr03g0026671.4	-1	CDS	92.5	5e-18	466
a37595_Lalb_Chr01	Lalb_Chr01	1936120	1936191	CDS:Lalb_Chr01g0003701.3	-1	CDS	95.83	b37595_Lalb_Chr03	Lalb_Chr03	1268225	1268296	CDS:Lalb_Chr03g0026671.3	-1	CDS	95.83	3e-09	474
a37595_Lalb_Chr01	Lalb_Chr01	1936313	1936372	CDS:Lalb_Chr01g0003701.2	-1	CDS	89.47	b37595_Lalb_Chr03	Lalb_Chr03	1268411	1268470	CDS:Lalb_Chr03g0026671.2	-1	CDS	89.47	5e-07	480
a37595_Lalb_Chr01	Lalb_Chr01	1936313	1936372	CDS:Lalb_Chr01g0003701.2	-1	CDS	89.47	b37595_Lalb_Chr03	Lalb_Chr03	1268411	1268470	CDS:Lalb_Chr03g0026671.2	-1	CDS	89.47	5e-07	486
a37595_Lalb_Chr01	Lalb_Chr01	1936528	1936707	CDS:Lalb_Chr01g0003701.1	-1	CDS	90	b37595_Lalb_Chr03	Lalb_Chr03	1268620	1268799	CDS:Lalb_Chr03g0026671.1	-1	CDS	90	2e-32	517
a37595_Lalb_Chr01	Lalb_Chr01	1943763	1944187	CDS:Lalb_Chr01g0003721.2	-1	CDS	78.83	b37595_Lalb_Chr03	Lalb_Chr03	1300889	1301335	CDS:Lalb_Chr03g0026721.1	-1	CDS	78.83	3e-69	564
a37595_Lalb_Chr01	Lalb_Chr01	1944692	1945043	CDS:Lalb_Chr01g0003721.1	-1	CDS	94.25	b37595_Lalb_Chr03	Lalb_Chr03	1301426	1301962	CDS:Lalb_Chr03g0026731.1	-1	CDS	94.25	4e-55	614
a37595_Lalb_Chr01	Lalb_Chr01	2093194	2093384	CDS:Lalb_Chr01g0004031.6	-1	CDS	92	b37595_Lalb_Chr03	Lalb_Chr03	1445905	1446080	CDS:Lalb_Chr03g0027021.6	-1	CDS	92	3e-28	27
a37595_Lalb_Chr01	Lalb_Chr01	2093845	2094177	CDS:Lalb_Chr01g0004031.4	-1	CDS	97.3	b37595_Lalb_Chr03	Lalb_Chr03	1446523	1446855	CDS:Lalb_Chr03g0027021.4	-1	CDS	97.3	6e-72	77
a37595_Lalb_Chr01	Lalb_Chr01	2096436	2096576	CDS:Lalb_Chr01g0004031.3	-1	CDS	97.67	b37595_Lalb_Chr03	Lalb_Chr03	1447916	1448053	CDS:Lalb_Chr03g0027021.3	-1	CDS	97.67	3e-23	99
a37595_Lalb_Chr01	Lalb_Chr01	2096924	2097084	CDS:Lalb_Chr01g0004031.1	-1	CDS	73.58	b37595_Lalb_Chr03	Lalb_Chr03	1448381	1448541	CDS:Lalb_Chr03g0027021.1	-1	CDS	73.58	4e-25	123
a37595_Lalb_Chr01	Lalb_Chr01	2110220	2110782	CDS:Lalb_Chr01g0004061.12	-1	CDS	84.62	b37595_Lalb_Chr03	Lalb_Chr03	1449909	1450477	CDS:Lalb_Chr03g0027031.12	-1	CDS	84.62	4e-92	173
a37595_Lalb_Chr01	Lalb_Chr01	2111698	2113190	CDS:Lalb_Chr01g0004061.10	-1	CDS	74.65	b37595_Lalb_Chr03	Lalb_Chr03	1451654	1453146	CDS:Lalb_Chr03g0027031.10	-1	CDS	74.65	1e-250	223
a37595_Lalb_Chr01	Lalb_Chr01	2113282	2113361	CDS:Lalb_Chr01g0004061.9	-1	CDS	84.62	b37595_Lalb_Chr03	Lalb_Chr03	1453238	1453317	CDS:Lalb_Chr03g0027031.9	-1	CDS	84.62	4e-08	230
a37595_Lalb_Chr01	Lalb_Chr01	2113542	2113671	CDS:Lalb_Chr01g0004061.8	-1	CDS	86.05	b37595_Lalb_Chr03	Lalb_Chr03	1453487	1453616	CDS:Lalb_Chr03g0027031.8	-1	CDS	86.05	1e-18	248
a37595_Lalb_Chr01	Lalb_Chr01	2114026	2114074	CDS:Lalb_Chr01g0004061.6	-1	CDS	93.75	b37595_Lalb_Chr03	Lalb_Chr03	1453960	1454008	CDS:Lalb_Chr03g0027031.6	-1	CDS	93.75	7e-06	253
a37595_Lalb_Chr01	Lalb_Chr01	2114026	2114074	CDS:Lalb_Chr01g0004061.6	-1	CDS	93.75	b37595_Lalb_Chr03	Lalb_Chr03	1453960	1454008	CDS:Lalb_Chr03g0027031.6	-1	CDS	93.75	7e-06	258
a37595_Lalb_Chr01	Lalb_Chr01	2114172	2114255	CDS:Lalb_Chr01g0004061.5	-1	CDS	100	b37595_Lalb_Chr03	Lalb_Chr03	1454107	1454190	CDS:Lalb_Chr03g0027031.5	-1	CDS	100	2e-13	270
a37595_Lalb_Chr01	Lalb_Chr01	2115042	2115151	CDS:Lalb_Chr01g0004061.4	-1	CDS	88.89	b37595_Lalb_Chr03	Lalb_Chr03	1455867	1455976	CDS:Lalb_Chr03g0027031.4	-1	CDS	88.89	5e-17	286
a37595_Lalb_Chr01	Lalb_Chr01	2115715	2115842	CDS:Lalb_Chr01g0004061.2	-1	CDS	90.48	b37595_Lalb_Chr03	Lalb_Chr03	1456549	1456676	CDS:Lalb_Chr03g0027031.2	-1	CDS	90.48	3e-24	309
a37595_Lalb_Chr01	Lalb_Chr01	2118319	2118437	CDS:Lalb_Chr01g0004071.1	1	CDS	92.31	b37595_Lalb_Chr03	Lalb_Chr03	1464418	1464536	CDS:Lalb_Chr03g0027041.1	1	CDS	92.31	2e-17	325
a37595_Lalb_Chr01	Lalb_Chr01	2118511	2118685	CDS:Lalb_Chr01g0004071.2	1	CDS	91.38	b37595_Lalb_Chr03	Lalb_Chr03	1464624	1464798	CDS:Lalb_Chr03g0027041.2	1	CDS	91.38	3e-33	357
a37595_Lalb_Chr01	Lalb_Chr01	2119596	2119681	CDS:Lalb_Chr01g0004071.5	1	CDS	96.43	b37595_Lalb_Chr03	Lalb_Chr03	1465737	1465822	CDS:Lalb_Chr03g0027041.5	1	CDS	96.43	2e-12	368
a37595_Lalb_Chr01	Lalb_Chr01	2119799	2119878	CDS:Lalb_Chr01g0004071.6	1	CDS	100	b37595_Lalb_Chr03	Lalb_Chr03	1465939	1466018	CDS:Lalb_Chr03g0027041.6	1	CDS	100	4e-13	380
a37595_Lalb_Chr01	Lalb_Chr01	2119970	2120072	CDS:Lalb_Chr01g0004071.7	1	CDS	97.06	b37595_Lalb_Chr03	Lalb_Chr03	1466112	1466214	CDS:Lalb_Chr03g0027041.7	1	CDS	97.06	4e-15	394
a37595_Lalb_Chr01	Lalb_Chr01	2121884	2122047	CDS:Lalb_Chr01g0004081.1	1	CDS	88.89	b37595_Lalb_Chr03	Lalb_Chr03	1469130	1469275	CDS:Lalb_Chr03g0027051.1	1	CDS	88.89	1e-24	418
a37595_Lalb_Chr01	Lalb_Chr01	2123514	2123651	CDS:Lalb_Chr01g0004081.3	1	CDS	95.65	b37595_Lalb_Chr03	Lalb_Chr03	1470696	1470833	CDS:Lalb_Chr03g0027051.3	1	CDS	95.65	4e-25	442
a37595_Lalb_Chr01	Lalb_Chr01	2123774	2124106	CDS:Lalb_Chr01g0004081.4	1	CDS	97.3	b37595_Lalb_Chr03	Lalb_Chr03	1470963	1471295	CDS:Lalb_Chr03g0027051.4	1	CDS	97.3	3e-71	492
a37595_Lalb_Chr01	Lalb_Chr01	2124635	2124804	CDS:Lalb_Chr01g0004081.6	1	CDS	94.64	b37595_Lalb_Chr03	Lalb_Chr03	1471661	1471830	CDS:Lalb_Chr03g0027051.6	1	CDS	94.64	7e-31	522
a37595_Lalb_Chr01	Lalb_Chr01	2186596	2186653	CDS:Lalb_Chr01g0004201.3	1	CDS	100	b37595_Lalb_Chr03	Lalb_Chr03	1544084	1544141	CDS:Lalb_Chr03g0027181.3	1	CDS	100	1e-07	7
a37595_Lalb_Chr01	Lalb_Chr01	2187093	2187217	CDS:Lalb_Chr01g0004201.4	1	CDS	82.93	b37595_Lalb_Chr03	Lalb_Chr03	1544395	1544519	CDS:Lalb_Chr03g0027181.4	1	CDS	82.93	1e-17	24
a37595_Lalb_Chr01	Lalb_Chr01	2188754	2188830	CDS:Lalb_Chr01g0004201.8	1	CDS	83.33	b37595_Lalb_Chr03	Lalb_Chr03	1545622	1545698	CDS:Lalb_Chr03g0027181.8	1	CDS	83.33	1e-09	33
a37595_Lalb_Chr01	Lalb_Chr01	2189446	2189510	CDS:Lalb_Chr01g0004201.10	1	CDS	100	b37595_Lalb_Chr03	Lalb_Chr03	1546365	1546429	CDS:Lalb_Chr03g0027181.10	1	CDS	100	6e-09	41
a37595_Lalb_Chr01	Lalb_Chr01	2189951	2190105	CDS:Lalb_Chr01g0004201.11	1	CDS	98.04	b37595_Lalb_Chr03	Lalb_Chr03	1546866	1547020	CDS:Lalb_Chr03g0027181.11	1	CDS	98.04	6e-28	68
a37595_Lalb_Chr01	Lalb_Chr01	2190289	2190343	CDS:Lalb_Chr01g0004201.13	1	CDS	94.44	b37595_Lalb_Chr03	Lalb_Chr03	1547233	1547287	CDS:Lalb_Chr03g0027181.13	1	CDS	94.44	1e-05	73
a37595_Lalb_Chr01	Lalb_Chr01	2190289	2190343	CDS:Lalb_Chr01g0004201.13	1	CDS	94.44	b37595_Lalb_Chr03	Lalb_Chr03	1547233	1547287	CDS:Lalb_Chr03g0027181.13	1	CDS	94.44	1e-05	78
a37595_Lalb_Chr01	Lalb_Chr01	2190929	2190985	CDS:Lalb_Chr01g0004201.14	1	CDS	100	b37595_Lalb_Chr03	Lalb_Chr03	1547733	1547789	CDS:Lalb_Chr03g0027181.14	1	CDS	100	4e-08	85
a37595_Lalb_Chr01	Lalb_Chr01	2191141	2191287	CDS:Lalb_Chr01g0004201.15	1	CDS	97.83	b37595_Lalb_Chr03	Lalb_Chr03	1548049	1548189	CDS:Lalb_Chr03g0027181.15	1	CDS	97.83	3e-25	109
a37595_Lalb_Chr01	Lalb_Chr01	2192172	2192355	CDS:Lalb_Chr01g0004211.12	-1	CDS	86.54	b37595_Lalb_Chr03	Lalb_Chr03	1548877	1549057	CDS:Lalb_Chr03g0027191.3	-1	CDS	86.54	3e-26	134
a37595_Lalb_Chr01	Lalb_Chr01	2192770	2192960	CDS:Lalb_Chr01g0004211.11	-1	CDS	93.65	b37595_Lalb_Chr03	Lalb_Chr03	1549405	1549595	CDS:Lalb_Chr03g0027191.2	-1	CDS	93.65	6e-36	169
a37595_Lalb_Chr01	Lalb_Chr01	2193050	2193741	CDS:Lalb_Chr01g0004211.10	-1	CDS	76.72	b37595_Lalb_Chr03	Lalb_Chr03	1549686	1550306	CDS:Lalb_Chr03g0027191.1	-1	CDS	76.72	6e-79	219
a37595_Lalb_Chr01	Lalb_Chr01	2194589	2194667	CDS:Lalb_Chr01g0004211.8	-1	CDS	92.31	b37595_Lalb_Chr03	Lalb_Chr03	1551190	1551268	CDS:Lalb_Chr03g0027201.8	-1	CDS	92.31	6e-13	231
a37595_Lalb_Chr01	Lalb_Chr01	2194739	2194858	CDS:Lalb_Chr01g0004211.7	-1	CDS	84.62	b37595_Lalb_Chr03	Lalb_Chr03	1551353	1551472	CDS:Lalb_Chr03g0027201.7	-1	CDS	84.62	2e-19	249
a37595_Lalb_Chr01	Lalb_Chr01	2194971	2195135	CDS:Lalb_Chr01g0004211.6	-1	CDS	92.59	b37595_Lalb_Chr03	Lalb_Chr03	1551590	1551754	CDS:Lalb_Chr03g0027201.6	-1	CDS	92.59	3e-28	276
a37595_Lalb_Chr01	Lalb_Chr01	2195568	2195658	CDS:Lalb_Chr01g0004211.5	-1	CDS	96.55	b37595_Lalb_Chr03	Lalb_Chr03	1552117	1552207	CDS:Lalb_Chr03g0027201.5	-1	CDS	96.55	2e-13	288
a37595_Lalb_Chr01	Lalb_Chr01	2195738	2195822	CDS:Lalb_Chr01g0004211.4	-1	CDS	89.29	b37595_Lalb_Chr03	Lalb_Chr03	1552288	1552372	CDS:Lalb_Chr03g0027201.4	-1	CDS	89.29	7e-12	299
a37595_Lalb_Chr01	Lalb_Chr01	2195909	2196094	CDS:Lalb_Chr01g0004211.3	-1	CDS	73.77	b37595_Lalb_Chr03	Lalb_Chr03	1552703	1552888	CDS:Lalb_Chr03g0027201.3	-1	CDS	73.77	1e-24	323
a37595_Lalb_Chr01	Lalb_Chr01	2196433	2196489	CDS:Lalb_Chr01g0004211.2	-1	CDS	100	b37595_Lalb_Chr03	Lalb_Chr03	1553216	1553272	CDS:Lalb_Chr03g0027201.2	-1	CDS	100	2e-05	327
a37595_Lalb_Chr01	Lalb_Chr01	2196614	2196922	CDS:Lalb_Chr01g0004211.1	-1	CDS	96.67	b37595_Lalb_Chr03	Lalb_Chr03	1553359	1553967	CDS:Lalb_Chr03g0027201.1	-1	CDS	96.67	3e-46	372
a37595_Lalb_Chr01	Lalb_Chr01	2261980	2262083	CDS:Lalb_Chr01g0004331.2	1	CDS	85.29	b37595_Lalb_Chr03	Lalb_Chr03	1646347	1646450	CDS:Lalb_Chr03g0027421.2	1	CDS	85.29	2e-12	11
a37595_Lalb_Chr01	Lalb_Chr01	2263215	2263301	CDS:Lalb_Chr01g0004331.3	1	CDS	100	b37595_Lalb_Chr03	Lalb_Chr03	1646772	1646858	CDS:Lalb_Chr03g0027421.3	1	CDS	100	3e-13	23
a37595_Lalb_Chr01	Lalb_Chr01	2263407	2263482	CDS:Lalb_Chr01g0004331.4	1	CDS	100	b37595_Lalb_Chr03	Lalb_Chr03	1646953	1647028	CDS:Lalb_Chr03g0027421.4	1	CDS	100	5e-11	33
a37595_Lalb_Chr01	Lalb_Chr01	2263581	2263655	CDS:Lalb_Chr01g0004331.5	1	CDS	100	b37595_Lalb_Chr03	Lalb_Chr03	1647129	1647203	CDS:Lalb_Chr03g0027421.5	1	CDS	100	3e-10	42
a37595_Lalb_Chr01	Lalb_Chr01	2263768	2263821	CDS:Lalb_Chr01g0004331.6	1	CDS	94.44	b37595_Lalb_Chr03	Lalb_Chr03	1647313	1647366	CDS:Lalb_Chr03g0027421.6	1	CDS	94.44	3e-05	46
a37595_Lalb_Chr01	Lalb_Chr01	2263768	2263821	CDS:Lalb_Chr01g0004331.6	1	CDS	94.44	b37595_Lalb_Chr03	Lalb_Chr03	1647313	1647366	CDS:Lalb_Chr03g0027421.6	1	CDS	94.44	3e-05	50
a37595_Lalb_Chr01	Lalb_Chr01	2264713	2264772	CDS:Lalb_Chr01g0004331.7	1	CDS	95	b37595_Lalb_Chr03	Lalb_Chr03	1648834	1648893	CDS:Lalb_Chr03g0027421.7	1	CDS	95	1e-06	56
a37595_Lalb_Chr01	Lalb_Chr01	2264713	2264772	CDS:Lalb_Chr01g0004331.7	1	CDS	95	b37595_Lalb_Chr03	Lalb_Chr03	1648834	1648893	CDS:Lalb_Chr03g0027421.7	1	CDS	95	1e-06	62
a37595_Lalb_Chr01	Lalb_Chr01	2264855	2264971	CDS:Lalb_Chr01g0004331.8	1	CDS	97.44	b37595_Lalb_Chr03	Lalb_Chr03	1648977	1649093	CDS:Lalb_Chr03g0027421.8	1	CDS	97.44	3e-20	81
a37595_Lalb_Chr01	Lalb_Chr01	2265232	2265326	CDS:Lalb_Chr01g0004331.9	1	CDS	77.42	b37595_Lalb_Chr03	Lalb_Chr03	1650078	1650172	CDS:Lalb_Chr03g0027421.9	1	CDS	77.42	7e-11	91
a37595_Lalb_Chr01	Lalb_Chr01	2265407	2265615	CDS:Lalb_Chr01g0004331.10	1	CDS	81.16	b37595_Lalb_Chr03	Lalb_Chr03	1650283	1650491	CDS:Lalb_Chr03g0027421.10	1	CDS	81.16	6e-33	123
a37595_Lalb_Chr01	Lalb_Chr01	2266385	2266488	CDS:Lalb_Chr01g0004331.12	1	CDS	88.24	b37595_Lalb_Chr03	Lalb_Chr03	1651131	1651234	CDS:Lalb_Chr03g0027421.12	1	CDS	88.24	2e-16	138
a37595_Lalb_Chr01	Lalb_Chr01	2266605	2266770	CDS:Lalb_Chr01g0004331.13	1	CDS	87.27	b37595_Lalb_Chr03	Lalb_Chr03	1651350	1651515	CDS:Lalb_Chr03g0027421.13	1	CDS	87.27	3e-28	165
a37595_Lalb_Chr01	Lalb_Chr01	2267068	2267190	CDS:Lalb_Chr01g0004331.14	1	CDS	85.37	b37595_Lalb_Chr03	Lalb_Chr03	1651814	1651936	CDS:Lalb_Chr03g0027421.14	1	CDS	85.37	4e-18	182
a37595_Lalb_Chr01	Lalb_Chr01	2267712	2267794	CDS:Lalb_Chr01g0004331.15	1	CDS	88.89	b37595_Lalb_Chr03	Lalb_Chr03	1652499	1652581	CDS:Lalb_Chr03g0027421.15	1	CDS	88.89	1e-12	194
a37595_Lalb_Chr01	Lalb_Chr01	2268097	2268238	CDS:Lalb_Chr01g0004331.16	1	CDS	91.3	b37595_Lalb_Chr03	Lalb_Chr03	1652868	1653009	CDS:Lalb_Chr03g0027421.16	1	CDS	91.3	6e-25	218
a37595_Lalb_Chr01	Lalb_Chr01	2269680	2270493	CDS:Lalb_Chr01g0004331.19	1	CDS	72.81	b37595_Lalb_Chr03	Lalb_Chr03	1654839	1655655	CDS:Lalb_Chr03g0027421.19	1	CDS	72.81	1e-76	268
a37595_Lalb_Chr01	Lalb_Chr01	2290153	2290823	CDS:Lalb_Chr01g0004371.2	-1	CDS	94.62	b37595_Lalb_Chr03	Lalb_Chr03	1664828	1665498	CDS:Lalb_Chr03g0027461.2	-1	CDS	94.62	4e-144	50
a37595_Lalb_Chr01	Lalb_Chr01	2292233	2293374	CDS:Lalb_Chr01g0004371.1	-1	CDS	93.61	b37595_Lalb_Chr03	Lalb_Chr03	1666025	1667133	CDS:Lalb_Chr03g0027461.1	-1	CDS	93.61	1e-250	100
a37595_Lalb_Chr01	Lalb_Chr01	2296798	2296878	CDS:Lalb_Chr01g0004381.7	-1	CDS	84.62	b37595_Lalb_Chr03	Lalb_Chr03	1670162	1670257	CDS:Lalb_Chr03g0027471.7	-1	CDS	84.62	2e-09	108
a37595_Lalb_Chr01	Lalb_Chr01	2297146	2297289	CDS:Lalb_Chr01g0004381.6	-1	CDS	91.67	b37595_Lalb_Chr03	Lalb_Chr03	1670342	1670485	CDS:Lalb_Chr03g0027471.6	-1	CDS	91.67	3e-23	130
a37595_Lalb_Chr01	Lalb_Chr01	2297412	2297482	CDS:Lalb_Chr01g0004381.5	-1	CDS	100	b37595_Lalb_Chr03	Lalb_Chr03	1670634	1670704	CDS:Lalb_Chr03g0027471.5	-1	CDS	100	6e-10	139
a37595_Lalb_Chr01	Lalb_Chr01	2299950	2300047	CDS:Lalb_Chr01g0004381.2	-1	CDS	100	b37595_Lalb_Chr03	Lalb_Chr03	1672232	1672329	CDS:Lalb_Chr03g0027471.2	-1	CDS	100	3e-15	153
a37595_Lalb_Chr01	Lalb_Chr01	2300590	2300715	CDS:Lalb_Chr01g0004381.1	-1	CDS	87.5	b37595_Lalb_Chr03	Lalb_Chr03	1672873	1672992	CDS:Lalb_Chr03g0027471.1	-1	CDS	87.5	3e-18	170
a37595_Lalb_Chr01	Lalb_Chr01	2304697	2304786	CDS:Lalb_Chr01g0004391.7	-1	CDS	100	b37595_Lalb_Chr03	Lalb_Chr03	1676650	1676739	CDS:Lalb_Chr03g0027481.7	-1	CDS	100	2e-13	182
a37595_Lalb_Chr01	Lalb_Chr01	2305209	2305358	CDS:Lalb_Chr01g0004391.6	-1	CDS	98	b37595_Lalb_Chr03	Lalb_Chr03	1677169	1677318	CDS:Lalb_Chr03g0027481.6	-1	CDS	98	9e-29	210
a37595_Lalb_Chr01	Lalb_Chr01	2305693	2305781	CDS:Lalb_Chr01g0004391.5	-1	CDS	86.21	b37595_Lalb_Chr03	Lalb_Chr03	1677670	1677758	CDS:Lalb_Chr03g0027481.5	-1	CDS	86.21	2e-12	221
a37595_Lalb_Chr01	Lalb_Chr01	2306660	2306780	CDS:Lalb_Chr01g0004391.4	-1	CDS	90	b37595_Lalb_Chr03	Lalb_Chr03	1678485	1678605	CDS:Lalb_Chr03g0027481.4	-1	CDS	90	7e-22	242
a37595_Lalb_Chr01	Lalb_Chr01	2306882	2306984	CDS:Lalb_Chr01g0004391.3	-1	CDS	94.12	b37595_Lalb_Chr03	Lalb_Chr03	1678707	1678809	CDS:Lalb_Chr03g0027481.3	-1	CDS	94.12	2e-16	257
a37595_Lalb_Chr01	Lalb_Chr01	2307113	2307191	CDS:Lalb_Chr01g0004391.2	-1	CDS	96.15	b37595_Lalb_Chr03	Lalb_Chr03	1678937	1679015	CDS:Lalb_Chr03g0027481.2	-1	CDS	96.15	5e-11	267
a37595_Lalb_Chr01	Lalb_Chr01	2308069	2308201	CDS:Lalb_Chr01g0004391.1	-1	CDS	93.18	b37595_Lalb_Chr03	Lalb_Chr03	1679659	1679791	CDS:Lalb_Chr03g0027481.1	-1	CDS	93.18	2e-25	291
a<db_genome_id>_<chr>	chr1	start1	stop1	name1	strand1	type1	percent_id1	b<db_genome_id>_<chr>	chr2	start2	stop2	name2	strand2	type2	percent_id2	eval	block_score
a37595_Lalb_Chr01	Lalb_Chr01	511615	511713	CDS:Lalb_Chr01g0000981.1	1	CDS	87.1	b37595_Lalb_Chr05	Lalb_Chr05	305865	305963	CDS:Lalb_Chr05g0211291.1	1	CDS	87.1	4e-12	11
a37595_Lalb_Chr01	Lalb_Chr01	511981	512097	CDS:Lalb_Chr01g0000981.2	1	CDS	87.18	b37595_Lalb_Chr05	Lalb_Chr05	306756	306872	CDS:Lalb_Chr05g0211291.2	1	CDS	87.18	3e-18	28
a37595_Lalb_Chr01	Lalb_Chr01	512640	512732	CDS:Lalb_Chr01g0000981.3	1	CDS	80.65	b37595_Lalb_Chr05	Lalb_Chr05	307743	307835	CDS:Lalb_Chr05g0211291.3	1	CDS	80.65	8e-13	40
a37595_Lalb_Chr01	Lalb_Chr01	512847	512918	CDS:Lalb_Chr01g0000981.4	1	CDS	91.67	b37595_Lalb_Chr05	Lalb_Chr05	307953	308024	CDS:Lalb_Chr05g0211291.4	1	CDS	91.67	3e-07	46
a37595_Lalb_Chr01	Lalb_Chr01	512847	512918	CDS:Lalb_Chr01g0000981.4	1	CDS	91.67	b37595_Lalb_Chr05	Lalb_Chr05	307953	308024	CDS:Lalb_Chr05g0211291.4	1	CDS	91.67	3e-07	52
a37595_Lalb_Chr01	Lalb_Chr01	513448	513555	CDS:Lalb_Chr01g0000981.5	1	CDS	91.67	b37595_Lalb_Chr05	Lalb_Chr05	308293	308400	CDS:Lalb_Chr05g0211291.5	1	CDS	91.67	2e-18	69
a37595_Lalb_Chr01	Lalb_Chr01	513632	513714	CDS:Lalb_Chr01g0000981.6	1	CDS	96.3	b37595_Lalb_Chr05	Lalb_Chr05	308483	308565	CDS:Lalb_Chr05g0211291.6	1	CDS	96.3	2e-10	78
a37595_Lalb_Chr01	Lalb_Chr01	514705	514843	CDS:Lalb_Chr01g0000981.7	1	CDS	89.13	b37595_Lalb_Chr05	Lalb_Chr05	308887	309025	CDS:Lalb_Chr05g0211291.7	1	CDS	89.13	1e-22	100
a37595_Lalb_Chr01	Lalb_Chr01	514922	514990	CDS:Lalb_Chr01g0000981.8	1	CDS	86.96	b37595_Lalb_Chr05	Lalb_Chr05	309103	309171	CDS:Lalb_Chr05g0211291.8	1	CDS	86.96	4e-07	106
a37595_Lalb_Chr01	Lalb_Chr01	515073	515150	CDS:Lalb_Chr01g0000981.9	1	CDS	65.38	b37595_Lalb_Chr05	Lalb_Chr05	309247	309324	CDS:Lalb_Chr05g0211291.9	1	CDS	65.38	2e-06	111
a37595_Lalb_Chr01	Lalb_Chr01	515793	515900	CDS:Lalb_Chr01g0000981.12	1	CDS	94.44	b37595_Lalb_Chr05	Lalb_Chr05	310224	310331	CDS:Lalb_Chr05g0211291.12	1	CDS	94.44	3e-16	126
a37595_Lalb_Chr01	Lalb_Chr01	516043	516141	CDS:Lalb_Chr01g0000981.13	1	CDS	63.33	b37595_Lalb_Chr05	Lalb_Chr05	310552	310653	CDS:Lalb_Chr05g0211291.13	1	CDS	63.33	1e-07	133
a37595_Lalb_Chr01	Lalb_Chr01	516621	516827	CDS:Lalb_Chr01g0000981.14	1	CDS	86.15	b37595_Lalb_Chr05	Lalb_Chr05	311388	311600	CDS:Lalb_Chr05g0211291.14	1	CDS	86.15	2e-31	163
a37595_Lalb_Chr01	Lalb_Chr01	516981	517040	CDS:Lalb_Chr01g0000981.15	1	CDS	100	b37595_Lalb_Chr05	Lalb_Chr05	311771	311830	CDS:Lalb_Chr05g0211291.15	1	CDS	100	2e-07	169
a37595_Lalb_Chr01	Lalb_Chr01	518471	518568	CDS:Lalb_Chr01g0000981.17	1	CDS	100	b37595_Lalb_Chr05	Lalb_Chr05	313093	313190	CDS:Lalb_Chr05g0211291.17	1	CDS	100	1e-14	183
a37595_Lalb_Chr01	Lalb_Chr01	518659	518767	CDS:Lalb_Chr01g0000981.18	1	CDS	100	b37595_Lalb_Chr05	Lalb_Chr05	313268	313376	CDS:Lalb_Chr05g0211291.18	1	CDS	100	1e-20	203
a37595_Lalb_Chr01	Lalb_Chr01	519316	519381	CDS:Lalb_Chr01g0000981.19	1	CDS	95.45	b37595_Lalb_Chr05	Lalb_Chr05	314186	314251	CDS:Lalb_Chr05g0211291.19	1	CDS	95.45	1e-08	211
a37595_Lalb_Chr01	Lalb_Chr01	519316	519381	CDS:Lalb_Chr01g0000981.19	1	CDS	95.45	b37595_Lalb_Chr05	Lalb_Chr05	314186	314251	CDS:Lalb_Chr05g0211291.19	1	CDS	95.45	1e-08	219
a37595_Lalb_Chr01	Lalb_Chr01	519499	519597	CDS:Lalb_Chr01g0000981.20	1	CDS	90.91	b37595_Lalb_Chr05	Lalb_Chr05	314364	314462	CDS:Lalb_Chr05g0211291.20	1	CDS	90.91	3e-14	232
a37595_Lalb_Chr01	Lalb_Chr01	519692	519772	CDS:Lalb_Chr01g0000981.21	1	CDS	88.89	b37595_Lalb_Chr05	Lalb_Chr05	314571	314651	CDS:Lalb_Chr05g0211291.21	1	CDS	88.89	5e-10	241
a37595_Lalb_Chr01	Lalb_Chr01	519903	519992	CDS:Lalb_Chr01g0000981.22	1	CDS	83.33	b37595_Lalb_Chr05	Lalb_Chr05	314790	314879	CDS:Lalb_Chr05g0211291.22	1	CDS	83.33	5e-10	250
a37595_Lalb_Chr01	Lalb_Chr01	520501	520683	CDS:Lalb_Chr01g0000981.25	1	CDS	95	b37595_Lalb_Chr05	Lalb_Chr05	315869	316051	CDS:Lalb_Chr05g0211291.25	1	CDS	95	2e-32	281
a37595_Lalb_Chr01	Lalb_Chr01	520883	520949	CDS:Lalb_Chr01g0000981.26	1	CDS	90.91	b37595_Lalb_Chr05	Lalb_Chr05	316238	316304	CDS:Lalb_Chr05g0211291.26	1	CDS	90.91	1e-07	288
a37595_Lalb_Chr01	Lalb_Chr01	520883	520949	CDS:Lalb_Chr01g0000981.26	1	CDS	90.91	b37595_Lalb_Chr05	Lalb_Chr05	316238	316304	CDS:Lalb_Chr05g0211291.26	1	CDS	90.91	1e-07	295
a37595_Lalb_Chr01	Lalb_Chr01	521299	521409	CDS:Lalb_Chr01g0000981.27	1	CDS	94.59	b37595_Lalb_Chr05	Lalb_Chr05	316793	316903	CDS:Lalb_Chr05g0211291.27	1	CDS	94.59	2e-19	313
a37595_Lalb_Chr01	Lalb_Chr01	521539	521646	CDS:Lalb_Chr01g0000981.28	1	CDS	97.22	b37595_Lalb_Chr05	Lalb_Chr05	317044	317151	CDS:Lalb_Chr05g0211291.28	1	CDS	97.22	2e-17	329
a37595_Lalb_Chr01	Lalb_Chr01	521846	521983	CDS:Lalb_Chr01g0000981.29	1	CDS	86.67	b37595_Lalb_Chr05	Lalb_Chr05	317288	317425	CDS:Lalb_Chr05g0211291.29	1	CDS	86.67	7e-23	351
a37595_Lalb_Chr01	Lalb_Chr01	522276	522380	CDS:Lalb_Chr01g0000981.31	1	CDS	85.71	b37595_Lalb_Chr05	Lalb_Chr05	317719	317823	CDS:Lalb_Chr05g0211291.31	1	CDS	85.71	2e-14	364
a37595_Lalb_Chr01	Lalb_Chr01	522685	522804	CDS:Lalb_Chr01g0000981.32	1	CDS	89.19	b37595_Lalb_Chr05	Lalb_Chr05	318848	318970	CDS:Lalb_Chr05g0211291.32	1	CDS	89.19	2e-16	379
a<db_genome_id>_<chr>	chr1	start1	stop1	name1	strand1	type1	percent_id1	b<db_genome_id>_<chr>	chr2	start2	stop2	name2	strand2	type2	percent_id2	eval	block_score
a37595_Lalb_Chr01	Lalb_Chr01	511615	511713	CDS:Lalb_Chr01g0000981.1	1	CDS	90.32	b37595_Lalb_Chr16	Lalb_Chr16	215992	216090	CDS:Lalb_Chr16g0376601.1	1	CDS	90.32	2e-12	11
a37595_Lalb_Chr01	Lalb_Chr01	511981	512097	CDS:Lalb_Chr01g0000981.2	1	CDS	87.18	b37595_Lalb_Chr16	Lalb_Chr16	216266	216382	CDS:Lalb_Chr16g0376601.2	1	CDS	87.18	2e-18	28
a37595_Lalb_Chr01	Lalb_Chr01	512640	512732	CDS:Lalb_Chr01g0000981.3	1	CDS	80.65	b37595_Lalb_Chr16	Lalb_Chr16	217339	217431	CDS:Lalb_Chr16g0376601.3	1	CDS	80.65	8e-13	40
a37595_Lalb_Chr01	Lalb_Chr01	512847	512918	CDS:Lalb_Chr01g0000981.4	1	CDS	91.67	b37595_Lalb_Chr16	Lalb_Chr16	217548	217619	CDS:Lalb_Chr16g0376601.4	1	CDS	91.67	1e-07	47
a37595_Lalb_Chr01	Lalb_Chr01	512847	512918	CDS:Lalb_Chr01g0000981.4	1	CDS	91.67	b37595_Lalb_Chr16	Lalb_Chr16	217548	217619	CDS:Lalb_Chr16g0376601.4	1	CDS	91.67	1e-07	54
a37595_Lalb_Chr01	Lalb_Chr01	513448	513555	CDS:Lalb_Chr01g0000981.5	1	CDS	94.44	b37595_Lalb_Chr16	Lalb_Chr16	217902	218009	CDS:Lalb_Chr16g0376601.5	1	CDS	94.44	1e-18	72
a37595_Lalb_Chr01	Lalb_Chr01	513632	513714	CDS:Lalb_Chr01g0000981.6	1	CDS	96.3	b37595_Lalb_Chr16	Lalb_Chr16	218082	218164	CDS:Lalb_Chr16g0376601.6	1	CDS	96.3	2e-10	81
a37595_Lalb_Chr01	Lalb_Chr01	514705	514843	CDS:Lalb_Chr01g0000981.7	1	CDS	91.3	b37595_Lalb_Chr16	Lalb_Chr16	218492	218630	CDS:Lalb_Chr16g0376601.7	1	CDS	91.3	5e-23	103
a37595_Lalb_Chr01	Lalb_Chr01	514922	514990	CDS:Lalb_Chr01g0000981.8	1	CDS	91.3	b37595_Lalb_Chr16	Lalb_Chr16	218709	218777	CDS:Lalb_Chr16g0376601.8	1	CDS	91.3	6e-08	110
a37595_Lalb_Chr01	Lalb_Chr01	515073	515150	CDS:Lalb_Chr01g0000981.9	1	CDS	69.23	b37595_Lalb_Chr16	Lalb_Chr16	218852	218929	CDS:Lalb_Chr16g0376601.9	1	CDS	69.23	1e-06	116
a37595_Lalb_Chr01	Lalb_Chr01	515793	515900	CDS:Lalb_Chr01g0000981.12	1	CDS	88.89	b37595_Lalb_Chr16	Lalb_Chr16	219689	219796	CDS:Lalb_Chr16g0376601.12	1	CDS	88.89	4e-15	130
a37595_Lalb_Chr01	Lalb_Chr01	516043	516141	CDS:Lalb_Chr01g0000981.13	1	CDS	63.33	b37595_Lalb_Chr16	Lalb_Chr16	220018	220107	CDS:Lalb_Chr16g0376601.13	1	CDS	63.33	5e-08	137
a37595_Lalb_Chr01	Lalb_Chr01	516621	516827	CDS:Lalb_Chr01g0000981.14	1	CDS	88.41	b37595_Lalb_Chr16	Lalb_Chr16	221160	221366	CDS:Lalb_Chr16g0376601.14	1	CDS	88.41	1e-34	171
a37595_Lalb_Chr01	Lalb_Chr01	516981	517040	CDS:Lalb_Chr01g0000981.15	1	CDS	100	b37595_Lalb_Chr16	Lalb_Chr16	221556	221615	CDS:Lalb_Chr16g0376601.15	1	CDS	100	2e-07	177
a37595_Lalb_Chr01	Lalb_Chr01	518471	518568	CDS:Lalb_Chr01g0000981.17	1	CDS	100	b37595_Lalb_Chr16	Lalb_Chr16	222921	223018	CDS:Lalb_Chr16g0376601.17	1	CDS	100	1e-14	191
a37595_Lalb_Chr01	Lalb_Chr01	518659	518767	CDS:Lalb_Chr01g0000981.18	1	CDS	100	b37595_Lalb_Chr16	Lalb_Chr16	223104	223212	CDS:Lalb_Chr16g0376601.18	1	CDS	100	1e-20	211
a37595_Lalb_Chr01	Lalb_Chr01	519316	519381	CDS:Lalb_Chr01g0000981.19	1	CDS	95.45	b37595_Lalb_Chr16	Lalb_Chr16	224015	224080	CDS:Lalb_Chr16g0376601.19	1	CDS	95.45	1e-08	219
a37595_Lalb_Chr01	Lalb_Chr01	519316	519381	CDS:Lalb_Chr01g0000981.19	1	CDS	95.45	b37595_Lalb_Chr16	Lalb_Chr16	224015	224080	CDS:Lalb_Chr16g0376601.19	1	CDS	95.45	1e-08	227
a37595_Lalb_Chr01	Lalb_Chr01	519499	519597	CDS:Lalb_Chr01g0000981.20	1	CDS	84.85	b37595_Lalb_Chr16	Lalb_Chr16	224187	224285	CDS:Lalb_Chr16g0376601.20	1	CDS	84.85	1e-12	239
a37595_Lalb_Chr01	Lalb_Chr01	519692	519772	CDS:Lalb_Chr01g0000981.21	1	CDS	92.59	b37595_Lalb_Chr16	Lalb_Chr16	224396	224476	CDS:Lalb_Chr16g0376601.21	1	CDS	92.59	2e-10	248
a37595_Lalb_Chr01	Lalb_Chr01	519903	519992	CDS:Lalb_Chr01g0000981.22	1	CDS	80	b37595_Lalb_Chr16	Lalb_Chr16	224609	224698	CDS:Lalb_Chr16g0376601.22	1	CDS	80	1e-09	257
a37595_Lalb_Chr01	Lalb_Chr01	520144	520229	CDS:Lalb_Chr01g0000981.23	1	CDS	96.43	b37595_Lalb_Chr16	Lalb_Chr16	224975	225060	CDS:Lalb_Chr16g0376601.23	1	CDS	96.43	1e-11	268
a37595_Lalb_Chr01	Lalb_Chr01	520501	520683	CDS:Lalb_Chr01g0000981.25	1	CDS	96.67	b37595_Lalb_Chr16	Lalb_Chr16	225361	225543	CDS:Lalb_Chr16g0376601.25	1	CDS	96.67	1e-33	301
a37595_Lalb_Chr01	Lalb_Chr01	520883	520949	CDS:Lalb_Chr01g0000981.26	1	CDS	95.45	b37595_Lalb_Chr16	Lalb_Chr16	225716	225782	CDS:Lalb_Chr16g0376601.26	1	CDS	95.45	5e-08	308
a37595_Lalb_Chr01	Lalb_Chr01	520883	520949	CDS:Lalb_Chr01g0000981.26	1	CDS	95.45	b37595_Lalb_Chr16	Lalb_Chr16	225716	225782	CDS:Lalb_Chr16g0376601.26	1	CDS	95.45	5e-08	315
a37595_Lalb_Chr01	Lalb_Chr01	521299	521409	CDS:Lalb_Chr01g0000981.27	1	CDS	94.59	b37595_Lalb_Chr16	Lalb_Chr16	226401	226511	CDS:Lalb_Chr16g0376601.27	1	CDS	94.59	2e-19	333
a37595_Lalb_Chr01	Lalb_Chr01	521539	521646	CDS:Lalb_Chr01g0000981.28	1	CDS	97.22	b37595_Lalb_Chr16	Lalb_Chr16	226657	226764	CDS:Lalb_Chr16g0376601.28	1	CDS	97.22	2e-17	349
a37595_Lalb_Chr01	Lalb_Chr01	521846	521983	CDS:Lalb_Chr01g0000981.29	1	CDS	88.89	b37595_Lalb_Chr16	Lalb_Chr16	226897	227034	CDS:Lalb_Chr16g0376601.29	1	CDS	88.89	7e-23	371
a37595_Lalb_Chr01	Lalb_Chr01	522276	522380	CDS:Lalb_Chr01g0000981.31	1	CDS	84.85	b37595_Lalb_Chr16	Lalb_Chr16	227335	227439	CDS:Lalb_Chr16g0376601.31	1	CDS	84.85	2e-12	382
a37595_Lalb_Chr01	Lalb_Chr01	522685	522804	CDS:Lalb_Chr01g0000981.32	1	CDS	89.19	b37595_Lalb_Chr16	Lalb_Chr16	227992	228114	CDS:Lalb_Chr16g0376601.32	1	CDS	89.19	1e-16	398
a<db_genome_id>_<chr>	chr1	start1	stop1	name1	strand1	type1	percent_id1	b<db_genome_id>_<chr>	chr2	start2	stop2	name2	strand2	type2	percent_id2	eval	block_score
a37595_Lalb_Chr01	Lalb_Chr01	511981	512097	CDS:Lalb_Chr01g0000981.2	1	CDS	89.74	b37595_Lalb_Chr09	Lalb_Chr09	359974	360090	CDS:Lalb_Chr09g0320281.2	1	CDS	89.74	1e-18	18
a37595_Lalb_Chr01	Lalb_Chr01	512640	512732	CDS:Lalb_Chr01g0000981.3	1	CDS	80.65	b37595_Lalb_Chr09	Lalb_Chr09	361836	361928	CDS:Lalb_Chr09g0320281.3	1	CDS	80.65	8e-13	30
a37595_Lalb_Chr01	Lalb_Chr01	512847	512918	CDS:Lalb_Chr01g0000981.4	1	CDS	91.67	b37595_Lalb_Chr09	Lalb_Chr09	362046	362117	CDS:Lalb_Chr09g0320281.4	1	CDS	91.67	1e-07	37
a37595_Lalb_Chr01	Lalb_Chr01	512847	512918	CDS:Lalb_Chr01g0000981.4	1	CDS	91.67	b37595_Lalb_Chr09	Lalb_Chr09	362046	362117	CDS:Lalb_Chr09g0320281.4	1	CDS	91.67	1e-07	44
a37595_Lalb_Chr01	Lalb_Chr01	513448	513555	CDS:Lalb_Chr01g0000981.5	1	CDS	94.44	b37595_Lalb_Chr09	Lalb_Chr09	362332	362439	CDS:Lalb_Chr09g0320281.5	1	CDS	94.44	1e-18	62
a37595_Lalb_Chr01	Lalb_Chr01	513632	513714	CDS:Lalb_Chr01g0000981.6	1	CDS	96.3	b37595_Lalb_Chr09	Lalb_Chr09	362521	362603	CDS:Lalb_Chr09g0320281.6	1	CDS	96.3	2e-10	71
a37595_Lalb_Chr01	Lalb_Chr01	514705	514843	CDS:Lalb_Chr01g0000981.7	1	CDS	91.3	b37595_Lalb_Chr09	Lalb_Chr09	362932	363070	CDS:Lalb_Chr09g0320281.7	1	CDS	91.3	5e-23	93
a37595_Lalb_Chr01	Lalb_Chr01	514922	514990	CDS:Lalb_Chr01g0000981.8	1	CDS	86.96	b37595_Lalb_Chr09	Lalb_Chr09	363148	363216	CDS:Lalb_Chr09g0320281.8	1	CDS	86.96	7e-07	99
a37595_Lalb_Chr01	Lalb_Chr01	515073	515150	CDS:Lalb_Chr01g0000981.9	1	CDS	69.23	b37595_Lalb_Chr09	Lalb_Chr09	363291	363368	CDS:Lalb_Chr09g0320281.9	1	CDS	69.23	4e-07	105
a37595_Lalb_Chr01	Lalb_Chr01	515793	515900	CDS:Lalb_Chr01g0000981.12	1	CDS	88.89	b37595_Lalb_Chr09	Lalb_Chr09	364031	364138	CDS:Lalb_Chr09g0320281.12	1	CDS	88.89	2e-15	119
a37595_Lalb_Chr01	Lalb_Chr01	516043	516141	CDS:Lalb_Chr01g0000981.13	1	CDS	69.7	b37595_Lalb_Chr09	Lalb_Chr09	364358	364456	CDS:Lalb_Chr09g0320281.13	1	CDS	69.7	2e-10	128
a37595_Lalb_Chr01	Lalb_Chr01	516621	516827	CDS:Lalb_Chr01g0000981.14	1	CDS	85.51	b37595_Lalb_Chr09	Lalb_Chr09	365161	365367	CDS:Lalb_Chr09g0320281.14	1	CDS	85.51	1e-32	160
a37595_Lalb_Chr01	Lalb_Chr01	516981	517040	CDS:Lalb_Chr01g0000981.15	1	CDS	100	b37595_Lalb_Chr09	Lalb_Chr09	365530	365589	CDS:Lalb_Chr09g0320281.15	1	CDS	100	2e-07	166
a37595_Lalb_Chr01	Lalb_Chr01	518471	518568	CDS:Lalb_Chr01g0000981.17	1	CDS	96.88	b37595_Lalb_Chr09	Lalb_Chr09	369268	369365	CDS:Lalb_Chr09g0320281.17	1	CDS	96.88	3e-14	179
a37595_Lalb_Chr01	Lalb_Chr01	518659	518767	CDS:Lalb_Chr01g0000981.18	1	CDS	100	b37595_Lalb_Chr09	Lalb_Chr09	369449	369557	CDS:Lalb_Chr09g0320281.18	1	CDS	100	1e-20	199
a37595_Lalb_Chr01	Lalb_Chr01	519316	519381	CDS:Lalb_Chr01g0000981.19	1	CDS	95.45	b37595_Lalb_Chr09	Lalb_Chr09	370339	370404	CDS:Lalb_Chr09g0320281.19	1	CDS	95.45	1e-08	207
a37595_Lalb_Chr01	Lalb_Chr01	519316	519381	CDS:Lalb_Chr01g0000981.19	1	CDS	95.45	b37595_Lalb_Chr09	Lalb_Chr09	370339	370404	CDS:Lalb_Chr09g0320281.19	1	CDS	95.45	1e-08	215
a37595_Lalb_Chr01	Lalb_Chr01	519499	519597	CDS:Lalb_Chr01g0000981.20	1	CDS	90.91	b37595_Lalb_Chr09	Lalb_Chr09	370518	370616	CDS:Lalb_Chr09g0320281.20	1	CDS	90.91	3e-14	228
a37595_Lalb_Chr01	Lalb_Chr01	519692	519772	CDS:Lalb_Chr01g0000981.21	1	CDS	88.89	b37595_Lalb_Chr09	Lalb_Chr09	370721	370801	CDS:Lalb_Chr09g0320281.21	1	CDS	88.89	7e-10	237
a37595_Lalb_Chr01	Lalb_Chr01	519903	519992	CDS:Lalb_Chr01g0000981.22	1	CDS	80	b37595_Lalb_Chr09	Lalb_Chr09	370940	371029	CDS:Lalb_Chr09g0320281.22	1	CDS	80	1e-10	247
a37595_Lalb_Chr01	Lalb_Chr01	520144	520229	CDS:Lalb_Chr01g0000981.23	1	CDS	96.43	b37595_Lalb_Chr09	Lalb_Chr09	371517	371602	CDS:Lalb_Chr09g0320281.23	1	CDS	96.43	1e-11	258
a37595_Lalb_Chr01	Lalb_Chr01	520501	520683	CDS:Lalb_Chr01g0000981.25	1	CDS	96.67	b37595_Lalb_Chr09	Lalb_Chr09	371877	372059	CDS:Lalb_Chr09g0320281.25	1	CDS	96.67	1e-33	291
a37595_Lalb_Chr01	Lalb_Chr01	520883	520949	CDS:Lalb_Chr01g0000981.26	1	CDS	95.45	b37595_Lalb_Chr09	Lalb_Chr09	372263	372329	CDS:Lalb_Chr09g0320281.26	1	CDS	95.45	5e-08	298
a37595_Lalb_Chr01	Lalb_Chr01	520883	520949	CDS:Lalb_Chr01g0000981.26	1	CDS	95.45	b37595_Lalb_Chr09	Lalb_Chr09	372263	372329	CDS:Lalb_Chr09g0320281.26	1	CDS	95.45	5e-08	305
a37595_Lalb_Chr01	Lalb_Chr01	521299	521409	CDS:Lalb_Chr01g0000981.27	1	CDS	94.59	b37595_Lalb_Chr09	Lalb_Chr09	372905	373015	CDS:Lalb_Chr09g0320281.27	1	CDS	94.59	2e-19	323
a37595_Lalb_Chr01	Lalb_Chr01	521539	521646	CDS:Lalb_Chr01g0000981.28	1	CDS	94.44	b37595_Lalb_Chr09	Lalb_Chr09	373158	373265	CDS:Lalb_Chr09g0320281.28	1	CDS	94.44	3e-16	338
a37595_Lalb_Chr01	Lalb_Chr01	521846	521983	CDS:Lalb_Chr01g0000981.29	1	CDS	88.89	b37595_Lalb_Chr09	Lalb_Chr09	373408	373545	CDS:Lalb_Chr09g0320281.29	1	CDS	88.89	3e-23	360
a37595_Lalb_Chr01	Lalb_Chr01	522276	522380	CDS:Lalb_Chr01g0000981.31	1	CDS	80	b37595_Lalb_Chr09	Lalb_Chr09	373845	373949	CDS:Lalb_Chr09g0320281.31	1	CDS	80	1e-12	372
a37595_Lalb_Chr01	Lalb_Chr01	522685	522804	CDS:Lalb_Chr01g0000981.32	1	CDS	94.59	b37595_Lalb_Chr09	Lalb_Chr09	374515	374637	CDS:Lalb_Chr09g0320281.32	1	CDS	94.59	2e-17	388
a37595_Lalb_Chr01	Lalb_Chr01	530780	531323	CDS:Lalb_Chr01g0001001.2	-1	CDS	58.62	b37595_Lalb_Chr09	Lalb_Chr09	380168	380642	CDS:Lalb_Chr09g0320301.2	-1	CDS	58.62	1e-06	391
a37595_Lalb_Chr01	Lalb_Chr01	531529	531642	CDS:Lalb_Chr01g0001001.1	-1	CDS	75	b37595_Lalb_Chr09	Lalb_Chr09	380865	380978	CDS:Lalb_Chr09g0320301.1	-1	CDS	75	1e-10	401
a<db_genome_id>_<chr>	chr1	start1	stop1	name1	strand1	type1	percent_id1	b<db_genome_id>_<chr>	chr2	start2	stop2	name2	strand2	type2	percent_id2	eval	block_score
a37595_Lalb_Chr01	Lalb_Chr01	970048	970908	CDS:Lalb_Chr01g0001851.1	1	CDS	93.86	b37595_Lalb_Chr19	Lalb_Chr19	17456790	17457626	CDS:Lalb_Chr19g0139141.1	-1	CDS	93.86	1e-110	50
a37595_Lalb_Chr01	Lalb_Chr01	971117	971227	CDS:Lalb_Chr01g0001851.2	1	CDS	100	b37595_Lalb_Chr19	Lalb_Chr19	17456435	17456545	CDS:Lalb_Chr19g0139141.2	-1	CDS	100	4e-18	67
a37595_Lalb_Chr01	Lalb_Chr01	971335	971451	CDS:Lalb_Chr01g0001851.3	1	CDS	97.44	b37595_Lalb_Chr19	Lalb_Chr19	17456230	17456346	CDS:Lalb_Chr19g0139141.3	-1	CDS	97.44	1e-19	86
a37595_Lalb_Chr01	Lalb_Chr01	971537	971707	CDS:Lalb_Chr01g0001851.4	1	CDS	96.43	b37595_Lalb_Chr19	Lalb_Chr19	17455975	17456145	CDS:Lalb_Chr19g0139141.4	-1	CDS	96.43	1e-30	116
a37595_Lalb_Chr01	Lalb_Chr01	971785	971946	CDS:Lalb_Chr01g0001851.5	1	CDS	75.47	b37595_Lalb_Chr19	Lalb_Chr19	17455733	17455894	CDS:Lalb_Chr19g0139141.5	-1	CDS	75.47	1e-19	135
a37595_Lalb_Chr01	Lalb_Chr01	972123	972368	CDS:Lalb_Chr01g0001851.6	1	CDS	88.64	b37595_Lalb_Chr19	Lalb_Chr19	17455309	17455557	CDS:Lalb_Chr19g0139141.6	-1	CDS	88.64	2e-40	174
a37595_Lalb_Chr01	Lalb_Chr01	972501	972622	CDS:Lalb_Chr01g0001851.7	1	CDS	97.5	b37595_Lalb_Chr19	Lalb_Chr19	17455053	17455174	CDS:Lalb_Chr19g0139141.7	-1	CDS	97.5	1e-21	195
a37595_Lalb_Chr01	Lalb_Chr01	972954	974379	CDS:Lalb_Chr01g0001851.8	1	CDS	78.27	b37595_Lalb_Chr19	Lalb_Chr19	17453533	17454958	CDS:Lalb_Chr19g0139141.8	-1	CDS	78.27	1e-250	245
a37595_Lalb_Chr01	Lalb_Chr01	975672	975773	CDS:Lalb_Chr01g0001851.9	1	CDS	94.12	b37595_Lalb_Chr19	Lalb_Chr19	17452114	17452212	CDS:Lalb_Chr19g0139141.9	-1	CDS	94.12	4e-05	249
a37595_Lalb_Chr01	Lalb_Chr01	975672	975773	CDS:Lalb_Chr01g0001851.9	1	CDS	94.12	b37595_Lalb_Chr19	Lalb_Chr19	17452114	17452212	CDS:Lalb_Chr19g0139141.9	-1	CDS	94.12	4e-05	253
a37595_Lalb_Chr01	Lalb_Chr01	976038	977603	CDS:Lalb_Chr01g0001851.10	1	CDS	89.81	b37595_Lalb_Chr19	Lalb_Chr19	17450206	17451759	CDS:Lalb_Chr19g0139141.10	-1	CDS	89.81	1e-250	303
a37595_Lalb_Chr01	Lalb_Chr01	977707	977928	CDS:Lalb_Chr01g0001851.11	1	CDS	87.84	b37595_Lalb_Chr19	Lalb_Chr19	17449878	17450099	CDS:Lalb_Chr19g0139141.11	-1	CDS	87.84	5e-39	341
a37595_Lalb_Chr01	Lalb_Chr01	978029	978133	CDS:Lalb_Chr01g0001851.12	1	CDS	91.43	b37595_Lalb_Chr19	Lalb_Chr19	17449662	17449778	CDS:Lalb_Chr19g0139141.12	-1	CDS	91.43	6e-17	357
a37595_Lalb_Chr01	Lalb_Chr01	979200	979328	CDS:Lalb_Chr01g0001851.15	1	CDS	97.67	b37595_Lalb_Chr19	Lalb_Chr19	17448489	17448617	CDS:Lalb_Chr19g0139131.3	-1	CDS	97.67	3e-23	379
a37595_Lalb_Chr01	Lalb_Chr01	979943	980065	CDS:Lalb_Chr01g0001851.16	1	CDS	100	b37595_Lalb_Chr19	Lalb_Chr19	17447949	17448071	CDS:Lalb_Chr19g0139131.4	-1	CDS	100	1e-20	399
a37595_Lalb_Chr01	Lalb_Chr01	980144	980209	CDS:Lalb_Chr01g0001851.17	1	CDS	100	b37595_Lalb_Chr19	Lalb_Chr19	17447797	17447862	CDS:Lalb_Chr19g0139131.5	-1	CDS	100	5e-08	406
a37595_Lalb_Chr01	Lalb_Chr01	995483	995828	CDS:Lalb_Chr01g0001861.17	-1	CDS	83.48	b37595_Lalb_Chr19	Lalb_Chr19	17446180	17446660	CDS:Lalb_Chr19g0139121.17	1	CDS	83.48	1e-62	456
a37595_Lalb_Chr01	Lalb_Chr01	996414	996518	CDS:Lalb_Chr01g0001861.15	-1	CDS	88.24	b37595_Lalb_Chr19	Lalb_Chr19	17445683	17445787	CDS:Lalb_Chr19g0139121.15	1	CDS	88.24	1e-16	472
a37595_Lalb_Chr01	Lalb_Chr01	996640	996744	CDS:Lalb_Chr01g0001861.14	-1	CDS	94.12	b37595_Lalb_Chr19	Lalb_Chr19	17445449	17445556	CDS:Lalb_Chr19g0139121.14	1	CDS	94.12	3e-11	482
a37595_Lalb_Chr01	Lalb_Chr01	996839	996948	CDS:Lalb_Chr01g0001861.13	-1	CDS	83.33	b37595_Lalb_Chr19	Lalb_Chr19	17445244	17445353	CDS:Lalb_Chr19g0139121.13	1	CDS	83.33	4e-16	497
a37595_Lalb_Chr01	Lalb_Chr01	997293	997402	CDS:Lalb_Chr01g0001861.12	-1	CDS	94.44	b37595_Lalb_Chr19	Lalb_Chr19	17444786	17444895	CDS:Lalb_Chr19g0139121.12	1	CDS	94.44	3e-18	514
a37595_Lalb_Chr01	Lalb_Chr01	999456	999548	CDS:Lalb_Chr01g0001861.5	-1	CDS	93.55	b37595_Lalb_Chr19	Lalb_Chr19	17442690	17442782	CDS:Lalb_Chr19g0139121.5	1	CDS	93.55	3e-13	523
a37595_Lalb_Chr01	Lalb_Chr01	999650	999716	CDS:Lalb_Chr01g0001861.4	-1	CDS	85.71	b37595_Lalb_Chr19	Lalb_Chr19	17442536	17442600	CDS:Lalb_Chr19g0139121.4	1	CDS	85.71	4e-07	529
a37595_Lalb_Chr01	Lalb_Chr01	999650	999716	CDS:Lalb_Chr01g0001861.4	-1	CDS	85.71	b37595_Lalb_Chr19	Lalb_Chr19	17442536	17442600	CDS:Lalb_Chr19g0139121.4	1	CDS	85.71	4e-07	535
a37595_Lalb_Chr01	Lalb_Chr01	1000047	1000159	CDS:Lalb_Chr01g0001861.3	-1	CDS	97.3	b37595_Lalb_Chr19	Lalb_Chr19	17442122	17442377	CDS:Lalb_Chr19g0139121.3	1	CDS	97.3	8e-20	554
a37595_Lalb_Chr01	Lalb_Chr01	1004147	1004245	CDS:Lalb_Chr01g0001871.1	1	CDS	96.97	b37595_Lalb_Chr19	Lalb_Chr19	17439940	17440038	CDS:Lalb_Chr19g0139111.1	-1	CDS	96.97	2e-16	569
a37595_Lalb_Chr01	Lalb_Chr01	1004650	1004737	CDS:Lalb_Chr01g0001871.2	1	CDS	100	b37595_Lalb_Chr19	Lalb_Chr19	17439262	17439349	CDS:Lalb_Chr19g0139111.3	-1	CDS	100	3e-14	582
a37595_Lalb_Chr01	Lalb_Chr01	1005011	1005074	CDS:Lalb_Chr01g0001871.4	1	CDS	95.24	b37595_Lalb_Chr19	Lalb_Chr19	17438923	17438986	CDS:Lalb_Chr19g0139111.5	-1	CDS	95.24	1e-08	590
a37595_Lalb_Chr01	Lalb_Chr01	1006848	1006912	CDS:Lalb_Chr01g0001871.5	1	CDS	85.71	b37595_Lalb_Chr19	Lalb_Chr19	17431843	17431907	CDS:Lalb_Chr19g0139111.6	-1	CDS	85.71	3e-07	596
a37595_Lalb_Chr01	Lalb_Chr01	1006848	1006912	CDS:Lalb_Chr01g0001871.5	1	CDS	85.71	b37595_Lalb_Chr19	Lalb_Chr19	17431843	17431907	CDS:Lalb_Chr19g0139111.6	-1	CDS	85.71	3e-07	602
a37595_Lalb_Chr01	Lalb_Chr01	1007012	1007077	CDS:Lalb_Chr01g0001871.6	1	CDS	100	b37595_Lalb_Chr19	Lalb_Chr19	17431641	17431706	CDS:Lalb_Chr19g0139111.7	-1	CDS	100	4e-08	609
a37595_Lalb_Chr01	Lalb_Chr01	1007166	1007267	CDS:Lalb_Chr01g0001871.7	1	CDS	90.91	b37595_Lalb_Chr19	Lalb_Chr19	17431450	17431551	CDS:Lalb_Chr19g0139111.8	-1	CDS	90.91	5e-06	614
a37595_Lalb_Chr01	Lalb_Chr01	1008844	1008913	CDS:Lalb_Chr01g0001881.1	1	CDS	86.96	b37595_Lalb_Chr19	Lalb_Chr19	17429878	17429947	CDS:Lalb_Chr19g0139101.1	-1	CDS	86.96	6e-08	621
a37595_Lalb_Chr01	Lalb_Chr01	1008997	1009124	CDS:Lalb_Chr01g0001881.2	1	CDS	95.24	b37595_Lalb_Chr19	Lalb_Chr19	17429657	17429784	CDS:Lalb_Chr19g0139101.2	-1	CDS	95.24	6e-25	645
a37595_Lalb_Chr01	Lalb_Chr01	1009449	1009553	CDS:Lalb_Chr01g0001881.3	1	CDS	97.14	b37595_Lalb_Chr19	Lalb_Chr19	17429218	17429322	CDS:Lalb_Chr19g0139101.3	-1	CDS	97.14	3e-18	662
a37595_Lalb_Chr01	Lalb_Chr01	1009638	1009781	CDS:Lalb_Chr01g0001881.4	1	CDS	97.92	b37595_Lalb_Chr19	Lalb_Chr19	17428989	17429132	CDS:Lalb_Chr19g0139101.4	-1	CDS	97.92	2e-27	688
a37595_Lalb_Chr01	Lalb_Chr01	1012471	1012606	CDS:Lalb_Chr01g0001891.1	1	CDS	80	b37595_Lalb_Chr19	Lalb_Chr19	17427277	17427412	CDS:Lalb_Chr19g0139091.1	-1	CDS	80	4e-19	706
a37595_Lalb_Chr01	Lalb_Chr01	1012684	1012757	CDS:Lalb_Chr01g0001891.2	1	CDS	66.67	b37595_Lalb_Chr19	Lalb_Chr19	17427096	17427169	CDS:Lalb_Chr19g0139091.2	-1	CDS	66.67	5e-05	710
a37595_Lalb_Chr01	Lalb_Chr01	1012839	1012933	CDS:Lalb_Chr01g0001891.3	1	CDS	90.32	b37595_Lalb_Chr19	Lalb_Chr19	17426919	17427013	CDS:Lalb_Chr19g0139091.3	-1	CDS	90.32	2e-13	722
a37595_Lalb_Chr01	Lalb_Chr01	1013147	1013262	CDS:Lalb_Chr01g0001891.4	1	CDS	76.32	b37595_Lalb_Chr19	Lalb_Chr19	17426576	17426694	CDS:Lalb_Chr19g0139091.4	-1	CDS	76.32	2e-18	739
a37595_Lalb_Chr01	Lalb_Chr01	1014220	1014468	CDS:Lalb_Chr01g0001891.6	1	CDS	90.24	b37595_Lalb_Chr19	Lalb_Chr19	17425355	17425603	CDS:Lalb_Chr19g0139091.6	-1	CDS	90.24	1e-43	782
a37595_Lalb_Chr01	Lalb_Chr01	1015180	1015329	CDS:Lalb_Chr01g0001891.9	1	CDS	94	b37595_Lalb_Chr19	Lalb_Chr19	17424539	17424688	CDS:Lalb_Chr19g0139091.9	-1	CDS	94	2e-25	806
a37595_Lalb_Chr01	Lalb_Chr01	1015472	1015723	CDS:Lalb_Chr01g0001891.10	1	CDS	75	b37595_Lalb_Chr19	Lalb_Chr19	17424050	17424295	CDS:Lalb_Chr19g0139091.10	-1	CDS	75	6e-34	839
a37595_Lalb_Chr01	Lalb_Chr01	1019918	1020469	CDS:Lalb_Chr01g0001911.2	-1	CDS	75	b37595_Lalb_Chr19	Lalb_Chr19	17408417	17408950	CDS:Lalb_Chr19g0139061.2	-1	CDS	75	7e-82	889
a37595_Lalb_Chr01	Lalb_Chr01	1023208	1023274	CDS:Lalb_Chr01g0001921.1	1	CDS	86.36	b37595_Lalb_Chr19	Lalb_Chr19	17403988	17404054	CDS:Lalb_Chr19g0139051.1	-1	CDS	86.36	5e-07	895
a37595_Lalb_Chr01	Lalb_Chr01	1023208	1023274	CDS:Lalb_Chr01g0001921.1	1	CDS	86.36	b37595_Lalb_Chr19	Lalb_Chr19	17403988	17404054	CDS:Lalb_Chr19g0139051.1	-1	CDS	86.36	5e-07	901
a37595_Lalb_Chr01	Lalb_Chr01	1023777	1023861	CDS:Lalb_Chr01g0001921.2	1	CDS	96.3	b37595_Lalb_Chr19	Lalb_Chr19	17403353	17403437	CDS:Lalb_Chr19g0139051.2	-1	CDS	96.3	2e-12	912
a37595_Lalb_Chr01	Lalb_Chr01	1023961	1024010	CDS:Lalb_Chr01g0001921.3	1	CDS	100	b37595_Lalb_Chr19	Lalb_Chr19	17403203	17403252	CDS:Lalb_Chr19g0139051.3	-1	CDS	100	2e-05	916
a37595_Lalb_Chr01	Lalb_Chr01	1024827	1024892	CDS:Lalb_Chr01g0001921.6	1	CDS	100	b37595_Lalb_Chr19	Lalb_Chr19	17402326	17402391	CDS:Lalb_Chr19g0139051.6	-1	CDS	100	4e-09	924
a37595_Lalb_Chr01	Lalb_Chr01	1025006	1025120	CDS:Lalb_Chr01g0001921.7	1	CDS	97.37	b37595_Lalb_Chr19	Lalb_Chr19	17402098	17402212	CDS:Lalb_Chr19g0139051.7	-1	CDS	97.37	5e-22	945
a37595_Lalb_Chr01	Lalb_Chr01	1025357	1025455	CDS:Lalb_Chr01g0001921.9	1	CDS	81.25	b37595_Lalb_Chr19	Lalb_Chr19	17401761	17401859	CDS:Lalb_Chr19g0139051.9	-1	CDS	81.25	3e-13	957
a37595_Lalb_Chr01	Lalb_Chr01	1026317	1026376	CDS:Lalb_Chr01g0001921.10	1	CDS	100	b37595_Lalb_Chr19	Lalb_Chr19	17401181	17401240	CDS:Lalb_Chr19g0139051.10	-1	CDS	100	4e-07	963
a37595_Lalb_Chr01	Lalb_Chr01	1027340	1028179	CDS:Lalb_Chr01g0001931.2	-1	CDS	81.14	b37595_Lalb_Chr19	Lalb_Chr19	17399553	17400401	CDS:Lalb_Chr19g0139041.2	1	CDS	81.14	6e-157	1013
a37595_Lalb_Chr01	Lalb_Chr01	1029402	1029704	CDS:Lalb_Chr01g0001931.1	-1	CDS	72.73	b37595_Lalb_Chr19	Lalb_Chr19	17398477	17398767	CDS:Lalb_Chr19g0139041.1	1	CDS	72.73	9e-11	1023
a37595_Lalb_Chr01	Lalb_Chr01	1105870	1106148	CDS:Lalb_Chr01g0002151.6	-1	CDS	96.77	b37595_Lalb_Chr19	Lalb_Chr19	17363196	17363474	CDS:Lalb_Chr19g0138951.5	1	CDS	96.77	2e-55	50
a37595_Lalb_Chr01	Lalb_Chr01	1106680	1106770	CDS:Lalb_Chr01g0002151.4	-1	CDS	100	b37595_Lalb_Chr19	Lalb_Chr19	17362589	17362679	CDS:Lalb_Chr19g0138951.3	1	CDS	100	4e-13	62
a37595_Lalb_Chr01	Lalb_Chr01	1106870	1106979	CDS:Lalb_Chr01g0002151.3	-1	CDS	100	b37595_Lalb_Chr19	Lalb_Chr19	17362375	17362484	CDS:Lalb_Chr19g0138951.2	1	CDS	100	3e-19	80
a37595_Lalb_Chr01	Lalb_Chr01	1107960	1108139	CDS:Lalb_Chr01g0002151.1	-1	CDS	76.27	b37595_Lalb_Chr19	Lalb_Chr19	17361075	17361254	CDS:Lalb_Chr19g0138941.1	1	CDS	76.27	4e-27	106
a37595_Lalb_Chr01	Lalb_Chr01	1112031	1112200	CDS:Lalb_Chr01g0002161.2	-1	CDS	87.5	b37595_Lalb_Chr19	Lalb_Chr19	17358093	17358262	CDS:Lalb_Chr19g0138931.2	1	CDS	87.5	2e-27	132
a37595_Lalb_Chr01	Lalb_Chr01	1112769	1112967	CDS:Lalb_Chr01g0002161.1	-1	CDS	65.79	b37595_Lalb_Chr19	Lalb_Chr19	17356539	17356734	CDS:Lalb_Chr19g0138931.1	1	CDS	65.79	1e-12	144
a37595_Lalb_Chr01	Lalb_Chr01	1116247	1116306	CDS:Lalb_Chr01g0002191.1	1	CDS	94.74	b37595_Lalb_Chr19	Lalb_Chr19	17354027	17354086	CDS:Lalb_Chr19g0138921.1	-1	CDS	94.74	1e-05	149
a37595_Lalb_Chr01	Lalb_Chr01	1116247	1116306	CDS:Lalb_Chr01g0002191.1	1	CDS	94.74	b37595_Lalb_Chr19	Lalb_Chr19	17354027	17354086	CDS:Lalb_Chr19g0138921.1	-1	CDS	94.74	1e-05	154
a37595_Lalb_Chr01	Lalb_Chr01	1117080	1117149	CDS:Lalb_Chr01g0002191.3	1	CDS	95.65	b37595_Lalb_Chr19	Lalb_Chr19	17353343	17353412	CDS:Lalb_Chr19g0138921.3	-1	CDS	95.65	1e-08	162
a37595_Lalb_Chr01	Lalb_Chr01	1117246	1117397	CDS:Lalb_Chr01g0002191.4	1	CDS	85.11	b37595_Lalb_Chr19	Lalb_Chr19	17353088	17353239	CDS:Lalb_Chr19g0138921.4	-1	CDS	85.11	3e-24	185
a37595_Lalb_Chr01	Lalb_Chr01	1117778	1117879	CDS:Lalb_Chr01g0002191.5	1	CDS	96.97	b37595_Lalb_Chr19	Lalb_Chr19	17352702	17352803	CDS:Lalb_Chr19g0138921.5	-1	CDS	96.97	5e-15	199
a37595_Lalb_Chr01	Lalb_Chr01	1118234	1118434	CDS:Lalb_Chr01g0002191.6	1	CDS	74.24	b37595_Lalb_Chr19	Lalb_Chr19	17352167	17352367	CDS:Lalb_Chr19g0138921.6	-1	CDS	74.24	1e-26	225
a37595_Lalb_Chr01	Lalb_Chr01	1118709	1118861	CDS:Lalb_Chr01g0002191.8	1	CDS	74	b37595_Lalb_Chr19	Lalb_Chr19	17351728	17351880	CDS:Lalb_Chr19g0138921.8	-1	CDS	74	8e-20	244
a37595_Lalb_Chr01	Lalb_Chr01	1118964	1119050	CDS:Lalb_Chr01g0002191.9	1	CDS	96	b37595_Lalb_Chr19	Lalb_Chr19	17351557	17351631	CDS:Lalb_Chr19g0138921.9	-1	CDS	96	2e-09	252
a37595_Lalb_Chr01	Lalb_Chr01	1119591	1119707	CDS:Lalb_Chr01g0002191.10	1	CDS	87.18	b37595_Lalb_Chr19	Lalb_Chr19	17350769	17350885	CDS:Lalb_Chr19g0138921.10	-1	CDS	87.18	2e-18	269
a37595_Lalb_Chr01	Lalb_Chr01	1167913	1168061	CDS:Lalb_Chr01g0002281.2	-1	CDS	100	b37595_Lalb_Chr19	Lalb_Chr19	17316800	17316948	CDS:Lalb_Chr19g0138831.2	-1	CDS	100	2e-26	25
a37595_Lalb_Chr01	Lalb_Chr01	1176165	1176221	CDS:Lalb_Chr01g0002301.3	-1	CDS	100	b37595_Lalb_Chr19	Lalb_Chr19	17316645	17316701	CDS:Lalb_Chr19g0138831.3	-1	CDS	100	7e-05	26
a37595_Lalb_Chr01	Lalb_Chr01	1187719	1188108	CDS:Lalb_Chr01g0002321.8	-1	CDS	82.76	b37595_Lalb_Chr19	Lalb_Chr19	17314650	17315045	CDS:Lalb_Chr19g0138821.8	1	CDS	82.76	8e-18	43
a37595_Lalb_Chr01	Lalb_Chr01	1188192	1188326	CDS:Lalb_Chr01g0002321.7	-1	CDS	97.73	b37595_Lalb_Chr19	Lalb_Chr19	17314432	17314566	CDS:Lalb_Chr19g0138821.7	1	CDS	97.73	9e-23	65
a37595_Lalb_Chr01	Lalb_Chr01	1188404	1188901	CDS:Lalb_Chr01g0002321.6	-1	CDS	97.59	b37595_Lalb_Chr19	Lalb_Chr19	17313856	17314353	CDS:Lalb_Chr19g0138821.6	1	CDS	97.59	2e-102	115
a37595_Lalb_Chr01	Lalb_Chr01	1189186	1189386	CDS:Lalb_Chr01g0002321.5	-1	CDS	98.51	b37595_Lalb_Chr19	Lalb_Chr19	17313416	17313616	CDS:Lalb_Chr19g0138821.5	1	CDS	98.51	5e-41	155
a37595_Lalb_Chr01	Lalb_Chr01	1190111	1190275	CDS:Lalb_Chr01g0002321.4	-1	CDS	96.36	b37595_Lalb_Chr19	Lalb_Chr19	17312466	17312630	CDS:Lalb_Chr19g0138821.4	1	CDS	96.36	2e-30	184
a37595_Lalb_Chr01	Lalb_Chr01	1190368	1190547	CDS:Lalb_Chr01g0002321.3	-1	CDS	98.33	b37595_Lalb_Chr19	Lalb_Chr19	17312195	17312374	CDS:Lalb_Chr19g0138821.3	1	CDS	98.33	4e-32	215
a37595_Lalb_Chr01	Lalb_Chr01	1190897	1190974	CDS:Lalb_Chr01g0002321.1	-1	CDS	100	b37595_Lalb_Chr19	Lalb_Chr19	17311816	17311893	CDS:Lalb_Chr19g0138821.1	1	CDS	100	2e-10	224
a37595_Lalb_Chr01	Lalb_Chr01	1202387	1202863	CDS:Lalb_Chr01g0002341.1	-1	CDS	76	b37595_Lalb_Chr19	Lalb_Chr19	17303272	17303754	CDS:Lalb_Chr19g0138811.1	1	CDS	76	3e-68	271
a37595_Lalb_Chr01	Lalb_Chr01	1210548	1210647	CDS:Lalb_Chr01g0002351.8	1	CDS	81.82	b37595_Lalb_Chr19	Lalb_Chr19	17297871	17297970	CDS:Lalb_Chr19g0138801.8	1	CDS	81.82	2e-15	282
a37595_Lalb_Chr01	Lalb_Chr01	1304859	1305086	CDS:Lalb_Chr01g0002561.2	1	CDS	80.82	b37595_Lalb_Chr19	Lalb_Chr19	17218480	17218707	CDS:Lalb_Chr19g0138631.2	-1	CDS	80.82	4e-40	39
a37595_Lalb_Chr01	Lalb_Chr01	1318639	1318833	CDS:Lalb_Chr01g0002591.18	-1	CDS	89.23	b37595_Lalb_Chr19	Lalb_Chr19	17217136	17217330	CDS:Lalb_Chr19g0138611.18	1	CDS	89.23	7e-34	69
a37595_Lalb_Chr01	Lalb_Chr01	1319670	1319909	CDS:Lalb_Chr01g0002591.17	-1	CDS	97.5	b37595_Lalb_Chr19	Lalb_Chr19	17216401	17216640	CDS:Lalb_Chr19g0138611.17	1	CDS	97.5	3e-47	115
a37595_Lalb_Chr01	Lalb_Chr01	1320355	1320486	CDS:Lalb_Chr01g0002591.15	-1	CDS	100	b37595_Lalb_Chr19	Lalb_Chr19	17215823	17215954	CDS:Lalb_Chr19g0138611.15	1	CDS	100	3e-24	138
a37595_Lalb_Chr01	Lalb_Chr01	1320577	1320774	CDS:Lalb_Chr01g0002591.14	-1	CDS	83.87	b37595_Lalb_Chr19	Lalb_Chr19	17215538	17215735	CDS:Lalb_Chr19g0138611.14	1	CDS	83.87	1e-30	168
a37595_Lalb_Chr01	Lalb_Chr01	1321117	1321167	CDS:Lalb_Chr01g0002591.12	-1	CDS	100	b37595_Lalb_Chr19	Lalb_Chr19	17215155	17215205	CDS:Lalb_Chr19g0138611.12	1	CDS	100	5e-06	173
a37595_Lalb_Chr01	Lalb_Chr01	1321271	1321426	CDS:Lalb_Chr01g0002591.11	-1	CDS	98.08	b37595_Lalb_Chr19	Lalb_Chr19	17214891	17215046	CDS:Lalb_Chr19g0138611.11	1	CDS	98.08	3e-28	200
a37595_Lalb_Chr01	Lalb_Chr01	1321518	1321689	CDS:Lalb_Chr01g0002591.10	-1	CDS	98.25	b37595_Lalb_Chr19	Lalb_Chr19	17214619	17214790	CDS:Lalb_Chr19g0138611.10	1	CDS	98.25	7e-33	232
a37595_Lalb_Chr01	Lalb_Chr01	1321962	1322212	CDS:Lalb_Chr01g0002591.9	-1	CDS	91.57	b37595_Lalb_Chr19	Lalb_Chr19	17214245	17214495	CDS:Lalb_Chr19g0138611.9	1	CDS	91.57	2e-43	274
a37595_Lalb_Chr01	Lalb_Chr01	1322326	1322559	CDS:Lalb_Chr01g0002591.8	-1	CDS	98.72	b37595_Lalb_Chr19	Lalb_Chr19	17213899	17214132	CDS:Lalb_Chr19g0138611.8	1	CDS	98.72	1e-45	319
a37595_Lalb_Chr01	Lalb_Chr01	1323284	1323484	CDS:Lalb_Chr01g0002591.5	-1	CDS	100	b37595_Lalb_Chr19	Lalb_Chr19	17212965	17213165	CDS:Lalb_Chr19g0138611.5	1	CDS	100	2e-37	355
a37595_Lalb_Chr01	Lalb_Chr01	1323583	1323696	CDS:Lalb_Chr01g0002591.4	-1	CDS	100	b37595_Lalb_Chr19	Lalb_Chr19	17212761	17212874	CDS:Lalb_Chr19g0138611.4	1	CDS	100	3e-18	372
a37595_Lalb_Chr01	Lalb_Chr01	1323986	1324083	CDS:Lalb_Chr01g0002591.2	-1	CDS	96.88	b37595_Lalb_Chr19	Lalb_Chr19	17212392	17212489	CDS:Lalb_Chr19g0138611.2	1	CDS	96.88	1e-15	387
a37595_Lalb_Chr01	Lalb_Chr01	1536416	1536697	CDS:Lalb_Chr01g0003051.1	1	CDS	96.15	b37595_Lalb_Chr19	Lalb_Chr19	17139304	17139591	CDS:Lalb_Chr19g0138451.1	-1	CDS	96.15	2e-37	36
a37595_Lalb_Chr01	Lalb_Chr01	1536822	1536912	CDS:Lalb_Chr01g0003051.2	1	CDS	100	b37595_Lalb_Chr19	Lalb_Chr19	17139131	17139221	CDS:Lalb_Chr19g0138451.2	-1	CDS	100	7e-14	49
a37595_Lalb_Chr01	Lalb_Chr01	1537021	1537139	CDS:Lalb_Chr01g0003051.3	1	CDS	87.18	b37595_Lalb_Chr19	Lalb_Chr19	17138911	17139029	CDS:Lalb_Chr19g0138451.3	-1	CDS	87.18	5e-20	68
a37595_Lalb_Chr01	Lalb_Chr01	1537290	1537480	CDS:Lalb_Chr01g0003051.4	1	CDS	100	b37595_Lalb_Chr19	Lalb_Chr19	17138568	17138758	CDS:Lalb_Chr19g0138451.4	-1	CDS	100	7e-39	106
a37595_Lalb_Chr01	Lalb_Chr01	1537606	1537816	CDS:Lalb_Chr01g0003051.5	1	CDS	91.43	b37595_Lalb_Chr19	Lalb_Chr19	17138231	17138441	CDS:Lalb_Chr19g0138451.5	-1	CDS	91.43	1e-41	147
a37595_Lalb_Chr01	Lalb_Chr01	1538986	1539377	CDS:Lalb_Chr01g0003051.7	1	CDS	73.85	b37595_Lalb_Chr19	Lalb_Chr19	17136748	17137139	CDS:Lalb_Chr19g0138441.2	-1	CDS	73.85	7e-52	197
a37595_Lalb_Chr01	Lalb_Chr01	1539645	1539756	CDS:Lalb_Chr01g0003051.8	1	CDS	85	b37595_Lalb_Chr19	Lalb_Chr19	17136414	17136519	CDS:Lalb_Chr19g0138441.3	-1	CDS	85	7e-06	202
a37595_Lalb_Chr01	Lalb_Chr01	1539973	1540172	CDS:Lalb_Chr01g0003051.9	1	CDS	76.92	b37595_Lalb_Chr19	Lalb_Chr19	17135973	17136169	CDS:Lalb_Chr19g0138441.4	-1	CDS	76.92	2e-25	226
a37595_Lalb_Chr01	Lalb_Chr01	1541135	1541323	CDS:Lalb_Chr01g0003061.1	1	CDS	87.3	b37595_Lalb_Chr19	Lalb_Chr19	17134571	17134843	CDS:Lalb_Chr19g0138431.1	-1	CDS	87.3	3e-34	259
a37595_Lalb_Chr01	Lalb_Chr01	1541792	1542031	CDS:Lalb_Chr01g0003061.2	1	CDS	98.75	b37595_Lalb_Chr19	Lalb_Chr19	17133771	17134010	CDS:Lalb_Chr19g0138431.2	-1	CDS	98.75	5e-53	309
a37595_Lalb_Chr01	Lalb_Chr01	1542178	1542387	CDS:Lalb_Chr01g0003061.3	1	CDS	90	b37595_Lalb_Chr19	Lalb_Chr19	17133437	17133646	CDS:Lalb_Chr19g0138431.3	-1	CDS	90	7e-44	352
a37595_Lalb_Chr01	Lalb_Chr01	1542489	1542758	CDS:Lalb_Chr01g0003061.4	1	CDS	96.67	b37595_Lalb_Chr19	Lalb_Chr19	17133046	17133315	CDS:Lalb_Chr19g0138431.4	-1	CDS	96.67	9e-56	402
a37595_Lalb_Chr01	Lalb_Chr01	1542861	1543070	CDS:Lalb_Chr01g0003061.5	1	CDS	94.2	b37595_Lalb_Chr19	Lalb_Chr19	17132734	17132943	CDS:Lalb_Chr19g0138431.5	-1	CDS	94.2	4e-37	438
a37595_Lalb_Chr01	Lalb_Chr01	1657535	1658089	CDS:Lalb_Chr01g0003231.1	1	CDS	82	b37595_Lalb_Chr19	Lalb_Chr19	17091552	17092103	CDS:Lalb_Chr19g0138321.1	-1	CDS	82	2e-89	50
a37595_Lalb_Chr01	Lalb_Chr01	1659332	1659484	CDS:Lalb_Chr01g0003231.4	1	CDS	86	b37595_Lalb_Chr19	Lalb_Chr19	17090598	17090750	CDS:Lalb_Chr19g0138321.4	-1	CDS	86	2e-25	74
a37595_Lalb_Chr01	Lalb_Chr01	1659798	1659913	CDS:Lalb_Chr01g0003231.5	1	CDS	94.74	b37595_Lalb_Chr19	Lalb_Chr19	17090282	17090397	CDS:Lalb_Chr19g0138321.5	-1	CDS	94.74	3e-19	92
a37595_Lalb_Chr01	Lalb_Chr01	1659989	1660156	CDS:Lalb_Chr01g0003231.6	1	CDS	87.5	b37595_Lalb_Chr19	Lalb_Chr19	17090031	17090198	CDS:Lalb_Chr19g0138321.6	-1	CDS	87.5	4e-29	120
a37595_Lalb_Chr01	Lalb_Chr01	1660910	1661056	CDS:Lalb_Chr01g0003231.8	1	CDS	87.76	b37595_Lalb_Chr19	Lalb_Chr19	17089331	17089477	CDS:Lalb_Chr19g0138321.8	-1	CDS	87.76	3e-23	142
a37595_Lalb_Chr01	Lalb_Chr01	1662259	1662508	CDS:Lalb_Chr01g0003241.11	-1	CDS	68.52	b37595_Lalb_Chr19	Lalb_Chr19	17087932	17088202	CDS:Lalb_Chr19g0138311.4	1	CDS	68.52	8e-21	162
a37595_Lalb_Chr01	Lalb_Chr01	1663245	1663344	CDS:Lalb_Chr01g0003241.9	-1	CDS	90.91	b37595_Lalb_Chr19	Lalb_Chr19	17087001	17087100	CDS:Lalb_Chr19g0138311.2	1	CDS	90.91	4e-17	178
a37595_Lalb_Chr01	Lalb_Chr01	1663591	1663662	CDS:Lalb_Chr01g0003241.8	-1	CDS	86.96	b37595_Lalb_Chr19	Lalb_Chr19	17086629	17086739	CDS:Lalb_Chr19g0138311.1	1	CDS	86.96	6e-09	186
a37595_Lalb_Chr01	Lalb_Chr01	1664878	1664968	CDS:Lalb_Chr01g0003241.5	-1	CDS	100	b37595_Lalb_Chr19	Lalb_Chr19	17085501	17085591	CDS:Lalb_Chr19g0138301.9	1	CDS	100	2e-16	201
a37595_Lalb_Chr01	Lalb_Chr01	1665113	1665220	CDS:Lalb_Chr01g0003241.4	-1	CDS	94.29	b37595_Lalb_Chr19	Lalb_Chr19	17085253	17085360	CDS:Lalb_Chr19g0138301.8	1	CDS	94.29	3e-21	221
a37595_Lalb_Chr01	Lalb_Chr01	1665675	1665763	CDS:Lalb_Chr01g0003241.3	-1	CDS	100	b37595_Lalb_Chr19	Lalb_Chr19	17084714	17084802	CDS:Lalb_Chr19g0138301.7	1	CDS	100	2e-14	234
a37595_Lalb_Chr01	Lalb_Chr01	1665862	1665966	CDS:Lalb_Chr01g0003241.2	-1	CDS	97.14	b37595_Lalb_Chr19	Lalb_Chr19	17084510	17084614	CDS:Lalb_Chr19g0138301.6	1	CDS	97.14	4e-23	256
a37595_Lalb_Chr01	Lalb_Chr01	1666189	1666409	CDS:Lalb_Chr01g0003251.5	-1	CDS	82.46	b37595_Lalb_Chr19	Lalb_Chr19	17083770	17083942	CDS:Lalb_Chr19g0138301.5	1	CDS	82.46	6e-30	285
a37595_Lalb_Chr01	Lalb_Chr01	1666706	1666796	CDS:Lalb_Chr01g0003251.4	-1	CDS	90	b37595_Lalb_Chr19	Lalb_Chr19	17083374	17083464	CDS:Lalb_Chr19g0138301.4	1	CDS	90	1e-15	300
a37595_Lalb_Chr01	Lalb_Chr01	1666899	1667004	CDS:Lalb_Chr01g0003251.3	-1	CDS	88.57	b37595_Lalb_Chr19	Lalb_Chr19	17083194	17083299	CDS:Lalb_Chr19g0138301.3	1	CDS	88.57	2e-15	314
a37595_Lalb_Chr01	Lalb_Chr01	1667190	1667314	CDS:Lalb_Chr01g0003251.2	-1	CDS	87.8	b37595_Lalb_Chr19	Lalb_Chr19	17082884	17083008	CDS:Lalb_Chr19g0138301.2	1	CDS	87.8	1e-19	333
a37595_Lalb_Chr01	Lalb_Chr01	1671755	1671883	CDS:Lalb_Chr01g0003261.2	1	CDS	78.26	b37595_Lalb_Chr19	Lalb_Chr19	17073566	17073635	CDS:Lalb_Chr19g0138291.2	-1	CDS	78.26	7e-09	341
a37595_Lalb_Chr01	Lalb_Chr01	1672049	1672124	CDS:Lalb_Chr01g0003261.3	1	CDS	92	b37595_Lalb_Chr19	Lalb_Chr19	17071350	17071425	CDS:Lalb_Chr19g0138291.4	-1	CDS	92	2e-09	349
a37595_Lalb_Chr01	Lalb_Chr01	1672418	1672505	CDS:Lalb_Chr01g0003261.5	1	CDS	82.14	b37595_Lalb_Chr19	Lalb_Chr19	17070998	17071085	CDS:Lalb_Chr19g0138291.6	-1	CDS	82.14	5e-10	358
a37595_Lalb_Chr01	Lalb_Chr01	1672602	1672857	CDS:Lalb_Chr01g0003261.6	1	CDS	65.48	b37595_Lalb_Chr19	Lalb_Chr19	17070529	17070784	CDS:Lalb_Chr19g0138291.7	-1	CDS	65.48	6e-37	394
a37595_Lalb_Chr01	Lalb_Chr01	1673235	1673455	CDS:Lalb_Chr01g0003261.8	1	CDS	74.07	b37595_Lalb_Chr19	Lalb_Chr19	17069776	17069990	CDS:Lalb_Chr19g0138291.9	-1	CDS	74.07	1e-22	416
a37595_Lalb_Chr01	Lalb_Chr01	1673699	1673801	CDS:Lalb_Chr01g0003261.10	1	CDS	72.73	b37595_Lalb_Chr19	Lalb_Chr19	17069458	17069560	CDS:Lalb_Chr19g0138291.11	-1	CDS	72.73	6e-14	429
a37595_Lalb_Chr01	Lalb_Chr01	1673912	1674020	CDS:Lalb_Chr01g0003261.11	1	CDS	71.43	b37595_Lalb_Chr19	Lalb_Chr19	17069134	17069242	CDS:Lalb_Chr19g0138291.12	-1	CDS	71.43	4e-13	441
a37595_Lalb_Chr01	Lalb_Chr01	1674121	1674316	CDS:Lalb_Chr01g0003261.12	1	CDS	66.67	b37595_Lalb_Chr19	Lalb_Chr19	17068870	17069044	CDS:Lalb_Chr19g0138291.13	-1	CDS	66.67	1e-22	463
a37595_Lalb_Chr01	Lalb_Chr01	1693137	1693616	CDS:Lalb_Chr01g0003291.1	1	CDS	79.61	b37595_Lalb_Chr19	Lalb_Chr19	17032903	17033382	CDS:Lalb_Chr19g0138231.1	-1	CDS	79.61	9e-68	50
a37595_Lalb_Chr01	Lalb_Chr01	1695166	1695375	CDS:Lalb_Chr01g0003291.2	1	CDS	87.14	b37595_Lalb_Chr19	Lalb_Chr19	17031906	17032115	CDS:Lalb_Chr19g0138231.2	-1	CDS	87.14	1e-36	86
a37595_Lalb_Chr01	Lalb_Chr01	1696673	1696807	CDS:Lalb_Chr01g0003291.3	1	CDS	91.11	b37595_Lalb_Chr19	Lalb_Chr19	17030775	17030909	CDS:Lalb_Chr19g0138231.3	-1	CDS	91.11	5e-23	108
a37595_Lalb_Chr01	Lalb_Chr01	1696887	1697030	CDS:Lalb_Chr01g0003291.4	1	CDS	95.83	b37595_Lalb_Chr19	Lalb_Chr19	17030406	17030666	CDS:Lalb_Chr19g0138231.4	-1	CDS	95.83	2e-29	136
a37595_Lalb_Chr01	Lalb_Chr01	1698424	1698612	CDS:Lalb_Chr01g0003291.6	1	CDS	92.06	b37595_Lalb_Chr19	Lalb_Chr19	17028835	17029023	CDS:Lalb_Chr19g0138221.2	-1	CDS	92.06	2e-37	172
a37595_Lalb_Chr01	Lalb_Chr01	1709312	1709810	CDS:Lalb_Chr01g0003311.1	1	CDS	81.88	b37595_Lalb_Chr19	Lalb_Chr19	17011320	17011821	CDS:Lalb_Chr19g0138181.1	-1	CDS	81.88	9e-83	219
a37595_Lalb_Chr01	Lalb_Chr01	1710359	1710561	CDS:Lalb_Chr01g0003311.2	1	CDS	85.07	b37595_Lalb_Chr19	Lalb_Chr19	17010636	17010838	CDS:Lalb_Chr19g0138181.2	-1	CDS	85.07	6e-35	253
a37595_Lalb_Chr01	Lalb_Chr01	1710642	1710839	CDS:Lalb_Chr01g0003311.3	1	CDS	87.88	b37595_Lalb_Chr19	Lalb_Chr19	17010358	17010555	CDS:Lalb_Chr19g0138181.3	-1	CDS	87.88	3e-36	288
a37595_Lalb_Chr01	Lalb_Chr01	1711108	1711179	CDS:Lalb_Chr01g0003311.4	1	CDS	95.83	b37595_Lalb_Chr19	Lalb_Chr19	17010059	17010130	CDS:Lalb_Chr19g0138181.4	-1	CDS	95.83	9e-10	297
a37595_Lalb_Chr01	Lalb_Chr01	1711108	1711179	CDS:Lalb_Chr01g0003311.4	1	CDS	95.83	b37595_Lalb_Chr19	Lalb_Chr19	17010059	17010130	CDS:Lalb_Chr19g0138181.4	-1	CDS	95.83	9e-10	306
a37595_Lalb_Chr01	Lalb_Chr01	1711586	1711681	CDS:Lalb_Chr01g0003311.5	1	CDS	93.75	b37595_Lalb_Chr19	Lalb_Chr19	17009646	17009741	CDS:Lalb_Chr19g0138181.5	-1	CDS	93.75	8e-16	321
a37595_Lalb_Chr01	Lalb_Chr01	1712507	1712585	CDS:Lalb_Chr01g0003311.7	1	CDS	92	b37595_Lalb_Chr19	Lalb_Chr19	17008943	17009021	CDS:Lalb_Chr19g0138181.7	-1	CDS	92	2e-09	329
a37595_Lalb_Chr01	Lalb_Chr01	1712860	1713070	CDS:Lalb_Chr01g0003311.8	1	CDS	92.86	b37595_Lalb_Chr19	Lalb_Chr19	17008441	17008651	CDS:Lalb_Chr19g0138181.8	-1	CDS	92.86	2e-43	371
a37595_Lalb_Chr01	Lalb_Chr01	1713812	1713917	CDS:Lalb_Chr01g0003311.10	1	CDS	88.24	b37595_Lalb_Chr19	Lalb_Chr19	17007844	17007949	CDS:Lalb_Chr19g0138181.10	-1	CDS	88.24	3e-15	385
a37595_Lalb_Chr01	Lalb_Chr01	1714190	1714279	CDS:Lalb_Chr01g0003311.11	1	CDS	79.31	b37595_Lalb_Chr19	Lalb_Chr19	17007535	17007624	CDS:Lalb_Chr19g0138181.11	-1	CDS	79.31	1e-12	397
a37595_Lalb_Chr01	Lalb_Chr01	1724266	1725020	CDS:Lalb_Chr01g0003331.8	-1	CDS	87.65	b37595_Lalb_Chr19	Lalb_Chr19	17004810	17005552	CDS:Lalb_Chr19g0138171.9	1	CDS	87.65	4e-105	447
a37595_Lalb_Chr01	Lalb_Chr01	1725138	1725214	CDS:Lalb_Chr01g0003331.7	-1	CDS	100	b37595_Lalb_Chr19	Lalb_Chr19	17004630	17004706	CDS:Lalb_Chr19g0138171.8	1	CDS	100	1e-12	459
a37595_Lalb_Chr01	Lalb_Chr01	1725289	1725339	CDS:Lalb_Chr01g0003331.6	-1	CDS	88.24	b37595_Lalb_Chr19	Lalb_Chr19	17004336	17004386	CDS:Lalb_Chr19g0138171.7	1	CDS	88.24	9e-06	464
a37595_Lalb_Chr01	Lalb_Chr01	1725289	1725339	CDS:Lalb_Chr01g0003331.6	-1	CDS	88.24	b37595_Lalb_Chr19	Lalb_Chr19	17004336	17004386	CDS:Lalb_Chr19g0138171.7	1	CDS	88.24	9e-06	469
a37595_Lalb_Chr01	Lalb_Chr01	1725492	1725565	CDS:Lalb_Chr01g0003331.5	-1	CDS	95.83	b37595_Lalb_Chr19	Lalb_Chr19	17004175	17004248	CDS:Lalb_Chr19g0138171.6	1	CDS	95.83	4e-09	477
a37595_Lalb_Chr01	Lalb_Chr01	1725653	1725741	CDS:Lalb_Chr01g0003331.4	-1	CDS	86.21	b37595_Lalb_Chr19	Lalb_Chr19	17004012	17004100	CDS:Lalb_Chr19g0138171.5	1	CDS	86.21	5e-12	488
a37595_Lalb_Chr01	Lalb_Chr01	1726027	1726109	CDS:Lalb_Chr01g0003331.3	-1	CDS	96.3	b37595_Lalb_Chr19	Lalb_Chr19	17003657	17003739	CDS:Lalb_Chr19g0138171.3	1	CDS	96.3	6e-14	501
a37595_Lalb_Chr01	Lalb_Chr01	1726195	1726567	CDS:Lalb_Chr01g0003331.2	-1	CDS	68.22	b37595_Lalb_Chr19	Lalb_Chr19	17003179	17003554	CDS:Lalb_Chr19g0138171.2	1	CDS	68.22	2e-53	551
a37595_Lalb_Chr01	Lalb_Chr01	1726697	1726838	CDS:Lalb_Chr01g0003331.1	-1	CDS	89.36	b37595_Lalb_Chr19	Lalb_Chr19	17002953	17003094	CDS:Lalb_Chr19g0138171.1	1	CDS	89.36	1e-24	575
a37595_Lalb_Chr01	Lalb_Chr01	1807675	1808160	CDS:Lalb_Chr01g0003441.2	1	CDS	94.44	b37595_Lalb_Chr19	Lalb_Chr19	16931723	16932208	CDS:Lalb_Chr19g0137991.2	-1	CDS	94.44	7e-99	50
a37595_Lalb_Chr01	Lalb_Chr01	1818496	1819123	CDS:Lalb_Chr01g0003471.13	-1	CDS	78.15	b37595_Lalb_Chr19	Lalb_Chr19	16927858	16928497	CDS:Lalb_Chr19g0137981.11	1	CDS	78.15	2e-91	97
a37595_Lalb_Chr01	Lalb_Chr01	1819193	1819390	CDS:Lalb_Chr01g0003471.12	-1	CDS	65.62	b37595_Lalb_Chr19	Lalb_Chr19	16927561	16927758	CDS:Lalb_Chr19g0137981.10	1	CDS	65.62	1e-22	119
a37595_Lalb_Chr01	Lalb_Chr01	1819506	1819646	CDS:Lalb_Chr01g0003471.11	-1	CDS	74.42	b37595_Lalb_Chr19	Lalb_Chr19	16927178	16927318	CDS:Lalb_Chr19g0137981.9	1	CDS	74.42	4e-16	134
a37595_Lalb_Chr01	Lalb_Chr01	1819736	1819918	CDS:Lalb_Chr01g0003471.10	-1	CDS	71.19	b37595_Lalb_Chr19	Lalb_Chr19	16926910	16927092	CDS:Lalb_Chr19g0137981.8	1	CDS	71.19	5e-24	157
a37595_Lalb_Chr01	Lalb_Chr01	1820209	1821090	CDS:Lalb_Chr01g0003471.9	-1	CDS	77.21	b37595_Lalb_Chr19	Lalb_Chr19	16926114	16926794	CDS:Lalb_Chr19g0137981.7	1	CDS	77.21	1e-105	207
a37595_Lalb_Chr01	Lalb_Chr01	1822325	1822452	CDS:Lalb_Chr01g0003471.6	-1	CDS	70	b37595_Lalb_Chr19	Lalb_Chr19	16925059	16925186	CDS:Lalb_Chr19g0137981.6	1	CDS	70	4e-14	220
a37595_Lalb_Chr01	Lalb_Chr01	1822776	1822943	CDS:Lalb_Chr01g0003471.4	-1	CDS	89.09	b37595_Lalb_Chr19	Lalb_Chr19	16924561	16924728	CDS:Lalb_Chr19g0137981.4	1	CDS	89.09	7e-30	249
a37595_Lalb_Chr01	Lalb_Chr01	1823418	1823540	CDS:Lalb_Chr01g0003471.3	-1	CDS	90.24	b37595_Lalb_Chr19	Lalb_Chr19	16924055	16924177	CDS:Lalb_Chr19g0137981.3	1	CDS	90.24	8e-20	268
a37595_Lalb_Chr01	Lalb_Chr01	1823704	1823793	CDS:Lalb_Chr01g0003471.2	-1	CDS	96.67	b37595_Lalb_Chr19	Lalb_Chr19	16923797	16923886	CDS:Lalb_Chr19g0137981.2	1	CDS	96.67	3e-13	280
a37595_Lalb_Chr01	Lalb_Chr01	1825842	1826207	CDS:Lalb_Chr01g0003481.1	1	CDS	85.71	b37595_Lalb_Chr19	Lalb_Chr19	16918806	16918928	CDS:Lalb_Chr19g0137971.1	-1	CDS	85.71	5e-09	288
a37595_Lalb_Chr01	Lalb_Chr01	1826405	1826575	CDS:Lalb_Chr01g0003481.2	1	CDS	73.21	b37595_Lalb_Chr19	Lalb_Chr19	16918483	16918653	CDS:Lalb_Chr19g0137971.2	-1	CDS	73.21	2e-23	310
a37595_Lalb_Chr01	Lalb_Chr01	1826692	1826844	CDS:Lalb_Chr01g0003481.3	1	CDS	82.35	b37595_Lalb_Chr19	Lalb_Chr19	16918237	16918389	CDS:Lalb_Chr19g0137971.3	-1	CDS	82.35	9e-25	334
a37595_Lalb_Chr01	Lalb_Chr01	1827002	1827053	CDS:Lalb_Chr01g0003481.4	1	CDS	100	b37595_Lalb_Chr19	Lalb_Chr19	16918027	16918078	CDS:Lalb_Chr19g0137971.4	-1	CDS	100	6e-05	338
a37595_Lalb_Chr01	Lalb_Chr01	1827139	1827197	CDS:Lalb_Chr01g0003481.5	1	CDS	94.74	b37595_Lalb_Chr19	Lalb_Chr19	16917895	16917953	CDS:Lalb_Chr19g0137971.5	-1	CDS	94.74	2e-06	343
a37595_Lalb_Chr01	Lalb_Chr01	1827139	1827197	CDS:Lalb_Chr01g0003481.5	1	CDS	94.74	b37595_Lalb_Chr19	Lalb_Chr19	16917895	16917953	CDS:Lalb_Chr19g0137971.5	-1	CDS	94.74	2e-06	348
a37595_Lalb_Chr01	Lalb_Chr01	1827426	1827551	CDS:Lalb_Chr01g0003481.6	1	CDS	88.1	b37595_Lalb_Chr19	Lalb_Chr19	16917548	16917673	CDS:Lalb_Chr19g0137971.6	-1	CDS	88.1	5e-20	367
a37595_Lalb_Chr01	Lalb_Chr01	1828789	1828952	CDS:Lalb_Chr01g0003481.9	1	CDS	84.21	b37595_Lalb_Chr19	Lalb_Chr19	16916243	16916403	CDS:Lalb_Chr19g0137971.9	-1	CDS	84.21	6e-15	381
a37595_Lalb_Chr01	Lalb_Chr01	1829088	1829171	CDS:Lalb_Chr01g0003481.10	1	CDS	96.43	b37595_Lalb_Chr19	Lalb_Chr19	16916024	16916107	CDS:Lalb_Chr19g0137971.10	-1	CDS	96.43	2e-13	393
a37595_Lalb_Chr01	Lalb_Chr01	1835518	1835692	CDS:Lalb_Chr01g0003501.8	-1	CDS	94.83	b37595_Lalb_Chr19	Lalb_Chr19	16912683	16912857	CDS:Lalb_Chr19g0137961.8	1	CDS	94.83	2e-31	420
a37595_Lalb_Chr01	Lalb_Chr01	1835989	1836183	CDS:Lalb_Chr01g0003501.7	-1	CDS	100	b37595_Lalb_Chr19	Lalb_Chr19	16911784	16911978	CDS:Lalb_Chr19g0137961.7	1	CDS	100	1e-37	457
a37595_Lalb_Chr01	Lalb_Chr01	1836366	1836476	CDS:Lalb_Chr01g0003501.6	-1	CDS	89.19	b37595_Lalb_Chr19	Lalb_Chr19	16911292	16911402	CDS:Lalb_Chr19g0137961.6	1	CDS	89.19	1e-16	473
a37595_Lalb_Chr01	Lalb_Chr01	1836568	1836780	CDS:Lalb_Chr01g0003501.5	-1	CDS	94.37	b37595_Lalb_Chr19	Lalb_Chr19	16910984	16911196	CDS:Lalb_Chr19g0137961.5	1	CDS	94.37	6e-42	514
a37595_Lalb_Chr01	Lalb_Chr01	1836884	1836991	CDS:Lalb_Chr01g0003501.4	-1	CDS	88.57	b37595_Lalb_Chr19	Lalb_Chr19	16910765	16910872	CDS:Lalb_Chr19g0137961.4	1	CDS	88.57	8e-17	530
a37595_Lalb_Chr01	Lalb_Chr01	1837068	1837209	CDS:Lalb_Chr01g0003501.3	-1	CDS	91.49	b37595_Lalb_Chr19	Lalb_Chr19	16910547	16910688	CDS:Lalb_Chr19g0137961.3	1	CDS	91.49	1e-23	553
a37595_Lalb_Chr01	Lalb_Chr01	1837299	1838755	CDS:Lalb_Chr01g0003501.2	-1	CDS	75.91	b37595_Lalb_Chr19	Lalb_Chr19	16908960	16910425	CDS:Lalb_Chr19g0137961.2	1	CDS	75.91	1e-250	603
a37595_Lalb_Chr01	Lalb_Chr01	1839358	1839960	CDS:Lalb_Chr01g0003501.1	-1	CDS	80.25	b37595_Lalb_Chr19	Lalb_Chr19	16907500	16908114	CDS:Lalb_Chr19g0137961.1	1	CDS	80.25	1e-91	653
a37595_Lalb_Chr01	Lalb_Chr01	1845663	1846019	CDS:Lalb_Chr01g0003511.1	1	CDS	59.02	b37595_Lalb_Chr19	Lalb_Chr19	16898436	16898714	CDS:Lalb_Chr19g0137941.1	-1	CDS	59.02	8e-19	671
a37595_Lalb_Chr01	Lalb_Chr01	1846652	1846815	CDS:Lalb_Chr01g0003511.3	1	CDS	76.92	b37595_Lalb_Chr19	Lalb_Chr19	16897364	16897471	CDS:Lalb_Chr19g0137931.1	-1	CDS	76.92	3e-09	679
a37595_Lalb_Chr01	Lalb_Chr01	1851289	1851597	CDS:Lalb_Chr01g0003531.1	-1	CDS	93.75	b37595_Lalb_Chr19	Lalb_Chr19	16893828	16894142	CDS:Lalb_Chr19g0137921.1	1	CDS	93.75	2e-53	729
a37595_Lalb_Chr01	Lalb_Chr01	1857045	1857225	CDS:Lalb_Chr01g0003541.2	1	CDS	82.5	b37595_Lalb_Chr19	Lalb_Chr19	16888320	16888527	CDS:Lalb_Chr19g0137901.2	-1	CDS	82.5	2e-15	743
a37595_Lalb_Chr01	Lalb_Chr01	1857346	1857417	CDS:Lalb_Chr01g0003541.3	1	CDS	95.65	b37595_Lalb_Chr19	Lalb_Chr19	16888132	16888203	CDS:Lalb_Chr19g0137901.3	-1	CDS	95.65	4e-08	750
a37595_Lalb_Chr01	Lalb_Chr01	1857669	1857802	CDS:Lalb_Chr01g0003541.4	1	CDS	79.55	b37595_Lalb_Chr19	Lalb_Chr19	16887743	16887876	CDS:Lalb_Chr19g0137901.4	-1	CDS	79.55	5e-18	767
a37595_Lalb_Chr01	Lalb_Chr01	1858373	1858846	CDS:Lalb_Chr01g0003541.5	1	CDS	78.98	b37595_Lalb_Chr19	Lalb_Chr19	16886728	16887201	CDS:Lalb_Chr19g0137901.5	-1	CDS	78.98	2e-73	817
a37595_Lalb_Chr01	Lalb_Chr01	1859051	1859818	CDS:Lalb_Chr01g0003541.6	1	CDS	95.31	b37595_Lalb_Chr19	Lalb_Chr19	16885767	16886534	CDS:Lalb_Chr19g0137901.6	-1	CDS	95.31	4e-155	867
a37595_Lalb_Chr01	Lalb_Chr01	1861691	1861918	CDS:Lalb_Chr01g0003551.2	1	CDS	98.68	b37595_Lalb_Chr19	Lalb_Chr19	16884709	16884936	CDS:Lalb_Chr19g0137901.7	-1	CDS	98.68	3e-46	912
a37595_Lalb_Chr01	Lalb_Chr01	1862210	1862689	CDS:Lalb_Chr01g0003551.3	1	CDS	89.38	b37595_Lalb_Chr19	Lalb_Chr19	16883942	16884421	CDS:Lalb_Chr19g0137901.8	-1	CDS	89.38	2e-92	962
a37595_Lalb_Chr01	Lalb_Chr01	1922181	1922246	CDS:Lalb_Chr01g0003681.4	-1	CDS	100	b37595_Lalb_Chr19	Lalb_Chr19	16847316	16847381	CDS:Lalb_Chr19g0137811.4	1	CDS	100	2e-09	8
a37595_Lalb_Chr01	Lalb_Chr01	1922358	1922971	CDS:Lalb_Chr01g0003681.3	-1	CDS	100	b37595_Lalb_Chr19	Lalb_Chr19	16846551	16847164	CDS:Lalb_Chr19g0137811.3	1	CDS	100	1e-133	58
a37595_Lalb_Chr01	Lalb_Chr01	1923207	1923600	CDS:Lalb_Chr01g0003681.2	-1	CDS	100	b37595_Lalb_Chr19	Lalb_Chr19	16846037	16846430	CDS:Lalb_Chr19g0137811.2	1	CDS	100	7e-88	108
a37595_Lalb_Chr01	Lalb_Chr01	1923732	1923791	CDS:Lalb_Chr01g0003681.1	-1	CDS	100	b37595_Lalb_Chr19	Lalb_Chr19	16845856	16845915	CDS:Lalb_Chr19g0137811.1	1	CDS	100	9e-08	115
a37595_Lalb_Chr01	Lalb_Chr01	1938854	1939657	CDS:Lalb_Chr01g0003711.1	-1	CDS	75.31	b37595_Lalb_Chr19	Lalb_Chr19	16821692	16822564	CDS:Lalb_Chr19g0137791.1	1	CDS	75.31	7e-95	162
a37595_Lalb_Chr01	Lalb_Chr01	1955871	1955973	CDS:Lalb_Chr01g0003731.2	1	CDS	93.94	b37595_Lalb_Chr19	Lalb_Chr19	16813002	16813104	CDS:Lalb_Chr19g0137761.2	-1	CDS	93.94	2e-16	177
a37595_Lalb_Chr01	Lalb_Chr01	1957238	1957335	CDS:Lalb_Chr01g0003731.4	1	CDS	96.88	b37595_Lalb_Chr19	Lalb_Chr19	16811373	16811470	CDS:Lalb_Chr19g0137761.3	-1	CDS	96.88	9e-18	194
a37595_Lalb_Chr01	Lalb_Chr01	1957412	1957512	CDS:Lalb_Chr01g0003731.5	1	CDS	90.91	b37595_Lalb_Chr19	Lalb_Chr19	16811201	16811301	CDS:Lalb_Chr19g0137761.4	-1	CDS	90.91	4e-17	210
a37595_Lalb_Chr01	Lalb_Chr01	1959990	1960067	CDS:Lalb_Chr01g0003731.6	1	CDS	100	b37595_Lalb_Chr19	Lalb_Chr19	16809732	16809809	CDS:Lalb_Chr19g0137761.5	-1	CDS	100	1e-08	218
a37595_Lalb_Chr01	Lalb_Chr01	1960387	1960464	CDS:Lalb_Chr01g0003731.7	1	CDS	100	b37595_Lalb_Chr19	Lalb_Chr19	16808632	16808709	CDS:Lalb_Chr19g0137761.6	-1	CDS	100	2e-11	228
a37595_Lalb_Chr01	Lalb_Chr01	1967104	1967191	CDS:Lalb_Chr01g0003751.3	1	CDS	100	b37595_Lalb_Chr19	Lalb_Chr19	16796062	16796149	CDS:Lalb_Chr19g0137741.3	-1	CDS	100	5e-15	239
a37595_Lalb_Chr01	Lalb_Chr01	1967558	1967649	CDS:Lalb_Chr01g0003751.4	1	CDS	96.67	b37595_Lalb_Chr19	Lalb_Chr19	16795604	16795695	CDS:Lalb_Chr19g0137741.4	-1	CDS	96.67	4e-15	253
a37595_Lalb_Chr01	Lalb_Chr01	1967944	1968008	CDS:Lalb_Chr01g0003751.5	1	CDS	90.48	b37595_Lalb_Chr19	Lalb_Chr19	16795243	16795307	CDS:Lalb_Chr19g0137741.5	-1	CDS	90.48	2e-10	262
a37595_Lalb_Chr01	Lalb_Chr01	1968358	1968435	CDS:Lalb_Chr01g0003751.7	1	CDS	100	b37595_Lalb_Chr19	Lalb_Chr19	16794840	16794917	CDS:Lalb_Chr19g0137741.7	-1	CDS	100	6e-12	273
a37595_Lalb_Chr01	Lalb_Chr01	1968555	1968648	CDS:Lalb_Chr01g0003751.8	1	CDS	90.32	b37595_Lalb_Chr19	Lalb_Chr19	16794672	16794765	CDS:Lalb_Chr19g0137741.8	-1	CDS	90.32	6e-17	289
a37595_Lalb_Chr01	Lalb_Chr01	1968768	1968834	CDS:Lalb_Chr01g0003751.9	1	CDS	100	b37595_Lalb_Chr19	Lalb_Chr19	16793402	16793468	CDS:Lalb_Chr19g0137741.9	-1	CDS	100	4e-09	297
a37595_Lalb_Chr01	Lalb_Chr01	1968918	1968981	CDS:Lalb_Chr01g0003751.10	1	CDS	95	b37595_Lalb_Chr19	Lalb_Chr19	16793220	16793321	CDS:Lalb_Chr19g0137741.10	-1	CDS	95	2e-10	306
a37595_Lalb_Chr01	Lalb_Chr01	1969193	1969378	CDS:Lalb_Chr01g0003751.12	1	CDS	96.49	b37595_Lalb_Chr19	Lalb_Chr19	16792854	16793039	CDS:Lalb_Chr19g0137731.2	-1	CDS	96.49	4e-33	338
a37595_Lalb_Chr01	Lalb_Chr01	2110220	2110782	CDS:Lalb_Chr01g0004061.12	-1	CDS	79.68	b37595_Lalb_Chr19	Lalb_Chr19	16690235	16690797	CDS:Lalb_Chr19g0137531.12	1	CDS	79.68	9e-100	50
a37595_Lalb_Chr01	Lalb_Chr01	2110861	2110974	CDS:Lalb_Chr01g0004061.11	-1	CDS	73.68	b37595_Lalb_Chr19	Lalb_Chr19	16690043	16690156	CDS:Lalb_Chr19g0137531.11	1	CDS	73.68	1e-14	64
a37595_Lalb_Chr01	Lalb_Chr01	2111698	2113190	CDS:Lalb_Chr01g0004061.10	-1	CDS	76.46	b37595_Lalb_Chr19	Lalb_Chr19	16687846	16689338	CDS:Lalb_Chr19g0137531.10	1	CDS	76.46	1e-250	114
a37595_Lalb_Chr01	Lalb_Chr01	2113282	2113361	CDS:Lalb_Chr01g0004061.9	-1	CDS	88	b37595_Lalb_Chr19	Lalb_Chr19	16687676	16687755	CDS:Lalb_Chr19g0137531.9	1	CDS	88	2e-07	120
a37595_Lalb_Chr01	Lalb_Chr01	2113542	2113671	CDS:Lalb_Chr01g0004061.8	-1	CDS	88.37	b37595_Lalb_Chr19	Lalb_Chr19	16687375	16687504	CDS:Lalb_Chr19g0137531.8	1	CDS	88.37	2e-19	138
a37595_Lalb_Chr01	Lalb_Chr01	2114026	2114074	CDS:Lalb_Chr01g0004061.6	-1	CDS	100	b37595_Lalb_Chr19	Lalb_Chr19	16686975	16687023	CDS:Lalb_Chr19g0137531.6	1	CDS	100	2e-06	143
a37595_Lalb_Chr01	Lalb_Chr01	2114172	2114255	CDS:Lalb_Chr01g0004061.5	-1	CDS	100	b37595_Lalb_Chr19	Lalb_Chr19	16686797	16686880	CDS:Lalb_Chr19g0137531.5	1	CDS	100	2e-13	155
a37595_Lalb_Chr01	Lalb_Chr01	2115042	2115151	CDS:Lalb_Chr01g0004061.4	-1	CDS	77.78	b37595_Lalb_Chr19	Lalb_Chr19	16685894	16686003	CDS:Lalb_Chr19g0137531.4	1	CDS	77.78	5e-15	169
a37595_Lalb_Chr01	Lalb_Chr01	2115279	2115432	CDS:Lalb_Chr01g0004061.3	-1	CDS	80.39	b37595_Lalb_Chr19	Lalb_Chr19	16685614	16685767	CDS:Lalb_Chr19g0137531.3	1	CDS	80.39	9e-20	188
a37595_Lalb_Chr01	Lalb_Chr01	2115715	2115842	CDS:Lalb_Chr01g0004061.2	-1	CDS	95.24	b37595_Lalb_Chr19	Lalb_Chr19	16685208	16685335	CDS:Lalb_Chr19g0137531.2	1	CDS	95.24	9e-26	213
a37595_Lalb_Chr01	Lalb_Chr01	2118319	2118437	CDS:Lalb_Chr01g0004071.1	1	CDS	94.87	b37595_Lalb_Chr19	Lalb_Chr19	16679128	16679246	CDS:Lalb_Chr19g0137521.1	-1	CDS	94.87	2e-18	230
a37595_Lalb_Chr01	Lalb_Chr01	2118511	2118685	CDS:Lalb_Chr01g0004071.2	1	CDS	87.93	b37595_Lalb_Chr19	Lalb_Chr19	16678862	16679036	CDS:Lalb_Chr19g0137521.2	-1	CDS	87.93	9e-32	261
a37595_Lalb_Chr01	Lalb_Chr01	2118887	2118952	CDS:Lalb_Chr01g0004071.3	1	CDS	100	b37595_Lalb_Chr19	Lalb_Chr19	16678644	16678709	CDS:Lalb_Chr19g0137521.3	-1	CDS	100	4e-09	269
a37595_Lalb_Chr01	Lalb_Chr01	2119463	2119511	CDS:Lalb_Chr01g0004071.4	1	CDS	93.75	b37595_Lalb_Chr19	Lalb_Chr19	16677887	16677935	CDS:Lalb_Chr19g0137521.4	-1	CDS	93.75	9e-05	273
a37595_Lalb_Chr01	Lalb_Chr01	2119463	2119511	CDS:Lalb_Chr01g0004071.4	1	CDS	93.75	b37595_Lalb_Chr19	Lalb_Chr19	16677887	16677935	CDS:Lalb_Chr19g0137521.4	-1	CDS	93.75	9e-05	277
a37595_Lalb_Chr01	Lalb_Chr01	2119596	2119681	CDS:Lalb_Chr01g0004071.5	1	CDS	96.43	b37595_Lalb_Chr19	Lalb_Chr19	16677719	16677804	CDS:Lalb_Chr19g0137521.5	-1	CDS	96.43	2e-12	288
a37595_Lalb_Chr01	Lalb_Chr01	2119799	2119878	CDS:Lalb_Chr01g0004071.6	1	CDS	100	b37595_Lalb_Chr19	Lalb_Chr19	16677522	16677601	CDS:Lalb_Chr19g0137521.6	-1	CDS	100	4e-13	300
a37595_Lalb_Chr01	Lalb_Chr01	2121884	2122047	CDS:Lalb_Chr01g0004081.1	1	CDS	88.89	b37595_Lalb_Chr19	Lalb_Chr19	16674238	16674401	CDS:Lalb_Chr19g0137511.1	-1	CDS	88.89	2e-30	329
a37595_Lalb_Chr01	Lalb_Chr01	2123514	2123651	CDS:Lalb_Chr01g0004081.3	1	CDS	97.83	b37595_Lalb_Chr19	Lalb_Chr19	16671820	16671957	CDS:Lalb_Chr19g0137511.3	-1	CDS	97.83	2e-25	353
a37595_Lalb_Chr01	Lalb_Chr01	2123774	2124106	CDS:Lalb_Chr01g0004081.4	1	CDS	98.2	b37595_Lalb_Chr19	Lalb_Chr19	16671296	16671628	CDS:Lalb_Chr19g0137511.4	-1	CDS	98.2	3e-71	403
a37595_Lalb_Chr01	Lalb_Chr01	2124635	2124804	CDS:Lalb_Chr01g0004081.6	1	CDS	94.64	b37595_Lalb_Chr19	Lalb_Chr19	16670462	16670631	CDS:Lalb_Chr19g0137511.6	-1	CDS	94.64	3e-31	433
a37595_Lalb_Chr01	Lalb_Chr01	2214759	2215623	CDS:Lalb_Chr01g0004231.3	1	CDS	72.41	b37595_Lalb_Chr19	Lalb_Chr19	16599779	16600712	CDS:Lalb_Chr19g0137351.3	-1	CDS	72.41	2e-88	50
a37595_Lalb_Chr01	Lalb_Chr01	2224219	2224539	CDS:Lalb_Chr01g0004251.1	1	CDS	80.37	b37595_Lalb_Chr19	Lalb_Chr19	16596567	16596887	CDS:Lalb_Chr19g0137341.1	-1	CDS	80.37	5e-46	95
a37595_Lalb_Chr01	Lalb_Chr01	2225406	2225480	CDS:Lalb_Chr01g0004251.4	1	CDS	96	b37595_Lalb_Chr19	Lalb_Chr19	16595714	16595788	CDS:Lalb_Chr19g0137341.4	-1	CDS	96	3e-09	103
a37595_Lalb_Chr01	Lalb_Chr01	2225406	2225480	CDS:Lalb_Chr01g0004251.4	1	CDS	96	b37595_Lalb_Chr19	Lalb_Chr19	16595714	16595788	CDS:Lalb_Chr19g0137341.4	-1	CDS	96	3e-09	111
a37595_Lalb_Chr01	Lalb_Chr01	2225862	2225949	CDS:Lalb_Chr01g0004251.5	1	CDS	86.21	b37595_Lalb_Chr19	Lalb_Chr19	16595190	16595277	CDS:Lalb_Chr19g0137341.5	-1	CDS	86.21	6e-13	123
a37595_Lalb_Chr01	Lalb_Chr01	2226090	2226214	CDS:Lalb_Chr01g0004251.6	1	CDS	85.37	b37595_Lalb_Chr19	Lalb_Chr19	16594910	16595034	CDS:Lalb_Chr19g0137341.6	-1	CDS	85.37	2e-20	142
a37595_Lalb_Chr01	Lalb_Chr01	2226346	2226441	CDS:Lalb_Chr01g0004251.7	1	CDS	100	b37595_Lalb_Chr19	Lalb_Chr19	16594267	16594362	CDS:Lalb_Chr19g0137341.7	-1	CDS	100	4e-16	157
a37595_Lalb_Chr01	Lalb_Chr01	2227240	2227355	CDS:Lalb_Chr01g0004251.9	1	CDS	97.37	b37595_Lalb_Chr19	Lalb_Chr19	16593170	16593285	CDS:Lalb_Chr19g0137341.9	-1	CDS	97.37	1e-21	178
a37595_Lalb_Chr01	Lalb_Chr01	2227452	2227530	CDS:Lalb_Chr01g0004251.10	1	CDS	96.15	b37595_Lalb_Chr19	Lalb_Chr19	16592964	16593042	CDS:Lalb_Chr19g0137341.10	-1	CDS	96.15	3e-10	187
a37595_Lalb_Chr01	Lalb_Chr01	2227628	2227755	CDS:Lalb_Chr01g0004251.11	1	CDS	87.8	b37595_Lalb_Chr19	Lalb_Chr19	16592722	16592867	CDS:Lalb_Chr19g0137341.11	-1	CDS	87.8	7e-23	209
a37595_Lalb_Chr01	Lalb_Chr01	2233022	2233531	CDS:Lalb_Chr01g0004271.1	1	CDS	72.22	b37595_Lalb_Chr19	Lalb_Chr19	16590690	16591256	CDS:Lalb_Chr19g0137331.1	-1	CDS	72.22	4e-25	233
a37595_Lalb_Chr01	Lalb_Chr01	2233827	2234063	CDS:Lalb_Chr01g0004271.3	1	CDS	74.55	b37595_Lalb_Chr19	Lalb_Chr19	16590168	16590401	CDS:Lalb_Chr19g0137331.3	-1	CDS	74.55	1e-23	256
a37595_Lalb_Chr01	Lalb_Chr01	2234424	2234556	CDS:Lalb_Chr01g0004271.5	1	CDS	81.58	b37595_Lalb_Chr19	Lalb_Chr19	16589671	16589800	CDS:Lalb_Chr19g0137331.5	-1	CDS	81.58	1e-17	273
a37595_Lalb_Chr01	Lalb_Chr01	2234625	2234778	CDS:Lalb_Chr01g0004271.6	1	CDS	86.27	b37595_Lalb_Chr19	Lalb_Chr19	16589450	16589603	CDS:Lalb_Chr19g0137331.6	-1	CDS	86.27	2e-25	297
a37595_Lalb_Chr01	Lalb_Chr01	2234911	2234991	CDS:Lalb_Chr01g0004271.7	1	CDS	81.48	b37595_Lalb_Chr19	Lalb_Chr19	16589222	16589302	CDS:Lalb_Chr19g0137331.7	-1	CDS	81.48	2e-07	303
a37595_Lalb_Chr01	Lalb_Chr01	2235189	2235311	CDS:Lalb_Chr01g0004271.8	1	CDS	85.37	b37595_Lalb_Chr19	Lalb_Chr19	16588906	16589028	CDS:Lalb_Chr19g0137331.8	-1	CDS	85.37	2e-16	318
a37595_Lalb_Chr01	Lalb_Chr01	2235849	2236019	CDS:Lalb_Chr01g0004271.9	1	CDS	73.68	b37595_Lalb_Chr19	Lalb_Chr19	16588169	16588339	CDS:Lalb_Chr19g0137331.9	-1	CDS	73.68	2e-23	340
a37595_Lalb_Chr01	Lalb_Chr01	2236098	2236232	CDS:Lalb_Chr01g0004271.10	1	CDS	95.56	b37595_Lalb_Chr19	Lalb_Chr19	16587939	16588073	CDS:Lalb_Chr19g0137331.10	-1	CDS	95.56	4e-24	363
a37595_Lalb_Chr01	Lalb_Chr01	2236434	2236529	CDS:Lalb_Chr01g0004271.11	1	CDS	87.5	b37595_Lalb_Chr19	Lalb_Chr19	16587590	16587685	CDS:Lalb_Chr19g0137331.11	-1	CDS	87.5	4e-13	375
a37595_Lalb_Chr01	Lalb_Chr01	2236734	2237114	CDS:Lalb_Chr01g0004271.12	1	CDS	58.82	b37595_Lalb_Chr19	Lalb_Chr19	16586703	16587398	CDS:Lalb_Chr19g0137331.12	-1	CDS	58.82	7e-43	417
a37595_Lalb_Chr01	Lalb_Chr01	2237521	2237767	CDS:Lalb_Chr01g0004271.14	1	CDS	86.59	b37595_Lalb_Chr19	Lalb_Chr19	16586057	16586303	CDS:Lalb_Chr19g0137331.14	-1	CDS	86.59	2e-43	459
a37595_Lalb_Chr01	Lalb_Chr01	2261980	2262083	CDS:Lalb_Chr01g0004331.2	1	CDS	76.47	b37595_Lalb_Chr19	Lalb_Chr19	16533225	16533328	CDS:Lalb_Chr19g0137201.2	-1	CDS	76.47	1e-11	11
a37595_Lalb_Chr01	Lalb_Chr01	2263215	2263301	CDS:Lalb_Chr01g0004331.3	1	CDS	100	b37595_Lalb_Chr19	Lalb_Chr19	16532886	16532972	CDS:Lalb_Chr19g0137201.3	-1	CDS	100	1e-12	23
a37595_Lalb_Chr01	Lalb_Chr01	2263407	2263482	CDS:Lalb_Chr01g0004331.4	1	CDS	100	b37595_Lalb_Chr19	Lalb_Chr19	16532722	16532797	CDS:Lalb_Chr19g0137201.4	-1	CDS	100	5e-11	33
a37595_Lalb_Chr01	Lalb_Chr01	2263581	2263655	CDS:Lalb_Chr01g0004331.5	1	CDS	96	b37595_Lalb_Chr19	Lalb_Chr19	16532547	16532621	CDS:Lalb_Chr19g0137201.5	-1	CDS	96	4e-09	41
a37595_Lalb_Chr01	Lalb_Chr01	2263768	2263821	CDS:Lalb_Chr01g0004331.6	1	CDS	88.89	b37595_Lalb_Chr19	Lalb_Chr19	16532383	16532436	CDS:Lalb_Chr19g0137201.6	-1	CDS	88.89	2e-05	45
a37595_Lalb_Chr01	Lalb_Chr01	2263768	2263821	CDS:Lalb_Chr01g0004331.6	1	CDS	88.89	b37595_Lalb_Chr19	Lalb_Chr19	16532383	16532436	CDS:Lalb_Chr19g0137201.6	-1	CDS	88.89	2e-05	49
a37595_Lalb_Chr01	Lalb_Chr01	2264713	2264772	CDS:Lalb_Chr01g0004331.7	1	CDS	95	b37595_Lalb_Chr19	Lalb_Chr19	16531840	16531899	CDS:Lalb_Chr19g0137201.7	-1	CDS	95	1e-06	55
a37595_Lalb_Chr01	Lalb_Chr01	2264713	2264772	CDS:Lalb_Chr01g0004331.7	1	CDS	95	b37595_Lalb_Chr19	Lalb_Chr19	16531840	16531899	CDS:Lalb_Chr19g0137201.7	-1	CDS	95	1e-06	61
a37595_Lalb_Chr01	Lalb_Chr01	2264855	2264971	CDS:Lalb_Chr01g0004331.8	1	CDS	97.44	b37595_Lalb_Chr19	Lalb_Chr19	16531640	16531756	CDS:Lalb_Chr19g0137201.8	-1	CDS	97.44	3e-20	80
a37595_Lalb_Chr01	Lalb_Chr01	2265232	2265326	CDS:Lalb_Chr01g0004331.9	1	CDS	80.65	b37595_Lalb_Chr19	Lalb_Chr19	16529946	16530040	CDS:Lalb_Chr19g0137201.9	-1	CDS	80.65	5e-11	90
a37595_Lalb_Chr01	Lalb_Chr01	2265407	2265615	CDS:Lalb_Chr01g0004331.10	1	CDS	88.41	b37595_Lalb_Chr19	Lalb_Chr19	16529650	16529858	CDS:Lalb_Chr19g0137201.10	-1	CDS	88.41	3e-39	128
a37595_Lalb_Chr01	Lalb_Chr01	2266385	2266488	CDS:Lalb_Chr01g0004331.12	1	CDS	79.41	b37595_Lalb_Chr19	Lalb_Chr19	16528741	16528844	CDS:Lalb_Chr19g0137201.12	-1	CDS	79.41	3e-14	141
a37595_Lalb_Chr01	Lalb_Chr01	2266605	2266770	CDS:Lalb_Chr01g0004331.13	1	CDS	94.55	b37595_Lalb_Chr19	Lalb_Chr19	16528470	16528635	CDS:Lalb_Chr19g0137201.13	-1	CDS	94.55	1e-30	171
a37595_Lalb_Chr01	Lalb_Chr01	2267068	2267190	CDS:Lalb_Chr01g0004331.14	1	CDS	82.5	b37595_Lalb_Chr19	Lalb_Chr19	16528077	16528199	CDS:Lalb_Chr19g0137201.14	-1	CDS	82.5	5e-19	189
a37595_Lalb_Chr01	Lalb_Chr01	2267712	2267794	CDS:Lalb_Chr01g0004331.15	1	CDS	84.62	b37595_Lalb_Chr19	Lalb_Chr19	16527182	16527264	CDS:Lalb_Chr19g0137201.15	-1	CDS	84.62	6e-12	200
a37595_Lalb_Chr01	Lalb_Chr01	2268097	2268238	CDS:Lalb_Chr01g0004331.16	1	CDS	86.96	b37595_Lalb_Chr19	Lalb_Chr19	16526765	16526906	CDS:Lalb_Chr19g0137201.16	-1	CDS	86.96	2e-23	222
a37595_Lalb_Chr01	Lalb_Chr01	2268724	2268794	CDS:Lalb_Chr01g0004331.18	1	CDS	91.3	b37595_Lalb_Chr19	Lalb_Chr19	16526265	16526335	CDS:Lalb_Chr19g0137201.18	-1	CDS	91.3	9e-07	228
a37595_Lalb_Chr01	Lalb_Chr01	2268724	2268794	CDS:Lalb_Chr01g0004331.18	1	CDS	91.3	b37595_Lalb_Chr19	Lalb_Chr19	16526265	16526335	CDS:Lalb_Chr19g0137201.18	-1	CDS	91.3	9e-07	234
a37595_Lalb_Chr01	Lalb_Chr01	2272809	2273429	CDS:Lalb_Chr01g0004341.2	-1	CDS	85.35	b37595_Lalb_Chr19	Lalb_Chr19	16510734	16511342	CDS:Lalb_Chr19g0137181.2	1	CDS	85.35	3e-98	281
a37595_Lalb_Chr01	Lalb_Chr01	2275033	2275272	CDS:Lalb_Chr01g0004341.1	-1	CDS	77.46	b37595_Lalb_Chr19	Lalb_Chr19	16508479	16508730	CDS:Lalb_Chr19g0137181.1	1	CDS	77.46	2e-37	317
a37595_Lalb_Chr01	Lalb_Chr01	2277575	2277733	CDS:Lalb_Chr01g0004351.12	-1	CDS	69.81	b37595_Lalb_Chr19	Lalb_Chr19	16506729	16506887	CDS:Lalb_Chr19g0137171.12	1	CDS	69.81	5e-20	336
a37595_Lalb_Chr01	Lalb_Chr01	2278272	2278403	CDS:Lalb_Chr01g0004351.11	-1	CDS	90.91	b37595_Lalb_Chr19	Lalb_Chr19	16506004	16506135	CDS:Lalb_Chr19g0137171.11	1	CDS	90.91	8e-21	356
a37595_Lalb_Chr01	Lalb_Chr01	2279012	2279131	CDS:Lalb_Chr01g0004351.10	-1	CDS	82.5	b37595_Lalb_Chr19	Lalb_Chr19	16505344	16505463	CDS:Lalb_Chr19g0137171.10	1	CDS	82.5	2e-15	370
a37595_Lalb_Chr01	Lalb_Chr01	2279231	2279299	CDS:Lalb_Chr01g0004351.9	-1	CDS	86.36	b37595_Lalb_Chr19	Lalb_Chr19	16505177	16505245	CDS:Lalb_Chr19g0137171.9	1	CDS	86.36	4e-05	374
a37595_Lalb_Chr01	Lalb_Chr01	2279231	2279299	CDS:Lalb_Chr01g0004351.9	-1	CDS	86.36	b37595_Lalb_Chr19	Lalb_Chr19	16505177	16505245	CDS:Lalb_Chr19g0137171.9	1	CDS	86.36	4e-05	378
a37595_Lalb_Chr01	Lalb_Chr01	2279714	2279855	CDS:Lalb_Chr01g0004351.7	-1	CDS	91.3	b37595_Lalb_Chr19	Lalb_Chr19	16504617	16504758	CDS:Lalb_Chr19g0137171.7	1	CDS	91.3	1e-22	400
a37595_Lalb_Chr01	Lalb_Chr01	2279963	2280067	CDS:Lalb_Chr01g0004351.6	-1	CDS	90.91	b37595_Lalb_Chr19	Lalb_Chr19	16504407	16504511	CDS:Lalb_Chr19g0137171.6	1	CDS	90.91	4e-16	415
a37595_Lalb_Chr01	Lalb_Chr01	2280499	2280639	CDS:Lalb_Chr01g0004351.5	-1	CDS	85.11	b37595_Lalb_Chr19	Lalb_Chr19	16503826	16503966	CDS:Lalb_Chr19g0137171.5	1	CDS	85.11	8e-24	438
a37595_Lalb_Chr01	Lalb_Chr01	2281537	2281825	CDS:Lalb_Chr01g0004351.4	-1	CDS	91.67	b37595_Lalb_Chr19	Lalb_Chr19	16502732	16503020	CDS:Lalb_Chr19g0137171.4	1	CDS	91.67	5e-57	488
a37595_Lalb_Chr01	Lalb_Chr01	2282653	2282724	CDS:Lalb_Chr01g0004351.3	-1	CDS	95.65	b37595_Lalb_Chr19	Lalb_Chr19	16501853	16501924	CDS:Lalb_Chr19g0137171.3	1	CDS	95.65	4e-10	497
a37595_Lalb_Chr01	Lalb_Chr01	2282821	2282986	CDS:Lalb_Chr01g0004351.2	-1	CDS	84.91	b37595_Lalb_Chr19	Lalb_Chr19	16501573	16501738	CDS:Lalb_Chr19g0137171.2	1	CDS	84.91	6e-26	522
a37595_Lalb_Chr01	Lalb_Chr01	2284006	2284110	CDS:Lalb_Chr01g0004361.7	-1	CDS	85	b37595_Lalb_Chr19	Lalb_Chr19	16500273	16500362	CDS:Lalb_Chr19g0137161.7	1	CDS	85	2e-05	526
a37595_Lalb_Chr01	Lalb_Chr01	2284198	2284470	CDS:Lalb_Chr01g0004361.6	-1	CDS	95.6	b37595_Lalb_Chr19	Lalb_Chr19	16499909	16500181	CDS:Lalb_Chr19g0137161.6	1	CDS	95.6	5e-54	576
a37595_Lalb_Chr01	Lalb_Chr01	2284664	2284825	CDS:Lalb_Chr01g0004361.5	-1	CDS	90.74	b37595_Lalb_Chr19	Lalb_Chr19	16499528	16499689	CDS:Lalb_Chr19g0137161.5	1	CDS	90.74	9e-27	602
a37595_Lalb_Chr01	Lalb_Chr01	2284941	2285073	CDS:Lalb_Chr01g0004361.4	-1	CDS	88.64	b37595_Lalb_Chr19	Lalb_Chr19	16499262	16499394	CDS:Lalb_Chr19g0137161.4	1	CDS	88.64	2e-27	628
a37595_Lalb_Chr01	Lalb_Chr01	2285169	2285236	CDS:Lalb_Chr01g0004361.3	-1	CDS	95.45	b37595_Lalb_Chr19	Lalb_Chr19	16499096	16499163	CDS:Lalb_Chr19g0137161.3	1	CDS	95.45	2e-07	634
a37595_Lalb_Chr01	Lalb_Chr01	2285356	2285540	CDS:Lalb_Chr01g0004361.2	-1	CDS	93.44	b37595_Lalb_Chr19	Lalb_Chr19	16498794	16498978	CDS:Lalb_Chr19g0137161.2	1	CDS	93.44	2e-34	667
a37595_Lalb_Chr01	Lalb_Chr01	2285642	2285762	CDS:Lalb_Chr01g0004361.1	-1	CDS	84.62	b37595_Lalb_Chr19	Lalb_Chr19	16498574	16498694	CDS:Lalb_Chr19g0137161.1	1	CDS	84.62	5e-20	686
a37595_Lalb_Chr01	Lalb_Chr01	2311072	2311414	CDS:Lalb_Chr01g0004401.1	1	CDS	75	b37595_Lalb_Chr19	Lalb_Chr19	16473167	16473425	CDS:Lalb_Chr19g0137131.1	1	CDS	75	3e-08	7
a37595_Lalb_Chr01	Lalb_Chr01	2312063	2312726	CDS:Lalb_Chr01g0004401.2	1	CDS	72.09	b37595_Lalb_Chr19	Lalb_Chr19	16473685	16474153	CDS:Lalb_Chr19g0137131.2	1	CDS	72.09	5e-48	54
a37595_Lalb_Chr01	Lalb_Chr01	2313754	2313863	CDS:Lalb_Chr01g0004401.3	1	CDS	72.22	b37595_Lalb_Chr19	Lalb_Chr19	16475215	16475324	CDS:Lalb_Chr19g0137131.3	1	CDS	72.22	1e-09	63
a37595_Lalb_Chr01	Lalb_Chr01	2314743	2314846	CDS:Lalb_Chr01g0004401.5	1	CDS	88.24	b37595_Lalb_Chr19	Lalb_Chr19	16476462	16476565	CDS:Lalb_Chr19g0137131.5	1	CDS	88.24	9e-14	76
a37595_Lalb_Chr01	Lalb_Chr01	2315916	2316020	CDS:Lalb_Chr01g0004401.6	1	CDS	94.29	b37595_Lalb_Chr19	Lalb_Chr19	16477528	16477632	CDS:Lalb_Chr19g0137131.6	1	CDS	94.29	2e-16	91
a37595_Lalb_Chr01	Lalb_Chr01	2317306	2319603	CDS:Lalb_Chr01g0004401.7	1	CDS	74.73	b37595_Lalb_Chr19	Lalb_Chr19	16479202	16481796	CDS:Lalb_Chr19g0137131.7	1	CDS	74.73	1e-250	141
a37595_Lalb_Chr01	Lalb_Chr01	2320541	2321211	CDS:Lalb_Chr01g0004401.9	1	CDS	70.21	b37595_Lalb_Chr19	Lalb_Chr19	16482622	16483295	CDS:Lalb_Chr19g0137131.9	1	CDS	70.21	5e-99	191
a37595_Lalb_Chr01	Lalb_Chr01	2337407	2337611	CDS:Lalb_Chr01g0004441.1	1	CDS	72.97	b37595_Lalb_Chr19	Lalb_Chr19	16486733	16486846	CDS:Lalb_Chr19g0137141.2	1	CDS	72.97	6e-14	201
a37595_Lalb_Chr01	Lalb_Chr01	2338022	2338135	CDS:Lalb_Chr01g0004441.2	1	CDS	78.38	b37595_Lalb_Chr19	Lalb_Chr19	16487284	16487397	CDS:Lalb_Chr19g0137141.3	1	CDS	78.38	1e-16	217
a37595_Lalb_Chr01	Lalb_Chr01	2338510	2338782	CDS:Lalb_Chr01g0004441.3	1	CDS	79.59	b37595_Lalb_Chr19	Lalb_Chr19	16487722	16487997	CDS:Lalb_Chr19g0137141.4	1	CDS	79.59	3e-27	243
a37595_Lalb_Chr01	Lalb_Chr01	2338936	2339177	CDS:Lalb_Chr01g0004441.4	1	CDS	83.75	b37595_Lalb_Chr19	Lalb_Chr19	16488158	16488399	CDS:Lalb_Chr19g0137141.5	1	CDS	83.75	4e-37	279
a37595_Lalb_Chr01	Lalb_Chr01	2339314	2339610	CDS:Lalb_Chr01g0004441.5	1	CDS	89.9	b37595_Lalb_Chr19	Lalb_Chr19	16488547	16488843	CDS:Lalb_Chr19g0137141.6	1	CDS	89.9	1e-57	329
a37595_Lalb_Chr01	Lalb_Chr01	2340504	2340734	CDS:Lalb_Chr01g0004441.7	1	CDS	83.12	b37595_Lalb_Chr19	Lalb_Chr19	16489663	16489893	CDS:Lalb_Chr19g0137141.8	1	CDS	83.12	1e-38	367
a37595_Lalb_Chr01	Lalb_Chr01	2340924	2341139	CDS:Lalb_Chr01g0004441.8	1	CDS	76.39	b37595_Lalb_Chr19	Lalb_Chr19	16490056	16490271	CDS:Lalb_Chr19g0137141.9	1	CDS	76.39	7e-29	395
a37595_Lalb_Chr01	Lalb_Chr01	2463600	2463701	CDS:Lalb_Chr01g0004661.25	-1	CDS	93.94	b37595_Lalb_Chr19	Lalb_Chr19	16297301	16297402	CDS:Lalb_Chr19g0136831.25	1	CDS	93.94	3e-15	14
a37595_Lalb_Chr01	Lalb_Chr01	2463778	2463828	CDS:Lalb_Chr01g0004661.24	-1	CDS	100	b37595_Lalb_Chr19	Lalb_Chr19	16297175	16297225	CDS:Lalb_Chr19g0136831.24	1	CDS	100	5e-06	19
a37595_Lalb_Chr01	Lalb_Chr01	2464038	2464115	CDS:Lalb_Chr01g0004661.23	-1	CDS	88	b37595_Lalb_Chr19	Lalb_Chr19	16296889	16296966	CDS:Lalb_Chr19g0136831.23	1	CDS	88	1e-09	28
a37595_Lalb_Chr01	Lalb_Chr01	2464476	2464595	CDS:Lalb_Chr01g0004661.22	-1	CDS	92.31	b37595_Lalb_Chr19	Lalb_Chr19	16296405	16296524	CDS:Lalb_Chr19g0136831.22	1	CDS	92.31	5e-17	44
a37595_Lalb_Chr01	Lalb_Chr01	2464780	2464852	CDS:Lalb_Chr01g0004661.21	-1	CDS	91.67	b37595_Lalb_Chr19	Lalb_Chr19	16296154	16296226	CDS:Lalb_Chr19g0136831.21	1	CDS	91.67	9e-09	52
a37595_Lalb_Chr01	Lalb_Chr01	2465257	2465319	CDS:Lalb_Chr01g0004661.20	-1	CDS	90.48	b37595_Lalb_Chr19	Lalb_Chr19	16295675	16295737	CDS:Lalb_Chr19g0136831.20	1	CDS	90.48	7e-08	59
a37595_Lalb_Chr01	Lalb_Chr01	2465257	2465319	CDS:Lalb_Chr01g0004661.20	-1	CDS	90.48	b37595_Lalb_Chr19	Lalb_Chr19	16295675	16295737	CDS:Lalb_Chr19g0136831.20	1	CDS	90.48	7e-08	66
a37595_Lalb_Chr01	Lalb_Chr01	2465911	2465981	CDS:Lalb_Chr01g0004661.19	-1	CDS	91.3	b37595_Lalb_Chr19	Lalb_Chr19	16294524	16294594	CDS:Lalb_Chr19g0136831.19	1	CDS	91.3	1e-09	75
a37595_Lalb_Chr01	Lalb_Chr01	2466826	2466951	CDS:Lalb_Chr01g0004661.18	-1	CDS	88.1	b37595_Lalb_Chr19	Lalb_Chr19	16293558	16293683	CDS:Lalb_Chr19g0136831.18	1	CDS	88.1	2e-18	92
a37595_Lalb_Chr01	Lalb_Chr01	2467306	2467478	CDS:Lalb_Chr01g0004661.17	-1	CDS	91.23	b37595_Lalb_Chr19	Lalb_Chr19	16293017	16293189	CDS:Lalb_Chr19g0136831.17	1	CDS	91.23	4e-29	120
a37595_Lalb_Chr01	Lalb_Chr01	2467576	2467678	CDS:Lalb_Chr01g0004661.16	-1	CDS	67.65	b37595_Lalb_Chr19	Lalb_Chr19	16292817	16292919	CDS:Lalb_Chr19g0136831.16	1	CDS	67.65	5e-10	129
a37595_Lalb_Chr01	Lalb_Chr01	2467823	2467886	CDS:Lalb_Chr01g0004661.15	-1	CDS	90.48	b37595_Lalb_Chr19	Lalb_Chr19	16292586	16292649	CDS:Lalb_Chr19g0136831.15	1	CDS	90.48	5e-08	136
a37595_Lalb_Chr01	Lalb_Chr01	2467823	2467886	CDS:Lalb_Chr01g0004661.15	-1	CDS	90.48	b37595_Lalb_Chr19	Lalb_Chr19	16292586	16292649	CDS:Lalb_Chr19g0136831.15	1	CDS	90.48	5e-08	143
a37595_Lalb_Chr01	Lalb_Chr01	2469307	2469846	CDS:Lalb_Chr01g0004661.13	-1	CDS	84.75	b37595_Lalb_Chr19	Lalb_Chr19	16290619	16291167	CDS:Lalb_Chr19g0136831.13	1	CDS	84.75	4e-86	193
a37595_Lalb_Chr01	Lalb_Chr01	2470318	2470450	CDS:Lalb_Chr01g0004661.12	-1	CDS	88.37	b37595_Lalb_Chr19	Lalb_Chr19	16290028	16290160	CDS:Lalb_Chr19g0136831.12	1	CDS	88.37	4e-20	212
a37595_Lalb_Chr01	Lalb_Chr01	2471126	2471245	CDS:Lalb_Chr01g0004661.10	-1	CDS	87.18	b37595_Lalb_Chr19	Lalb_Chr19	16288629	16288748	CDS:Lalb_Chr19g0136831.10	1	CDS	87.18	2e-20	231
a37595_Lalb_Chr01	Lalb_Chr01	2471918	2472001	CDS:Lalb_Chr01g0004661.9	-1	CDS	92.86	b37595_Lalb_Chr19	Lalb_Chr19	16287891	16287974	CDS:Lalb_Chr19g0136831.9	1	CDS	92.86	7e-12	242
a37595_Lalb_Chr01	Lalb_Chr01	2472196	2472282	CDS:Lalb_Chr01g0004661.8	-1	CDS	92.86	b37595_Lalb_Chr19	Lalb_Chr19	16287607	16287693	CDS:Lalb_Chr19g0136831.8	1	CDS	92.86	9e-11	252
a37595_Lalb_Chr01	Lalb_Chr01	2472786	2472875	CDS:Lalb_Chr01g0004661.6	-1	CDS	89.66	b37595_Lalb_Chr19	Lalb_Chr19	16287003	16287092	CDS:Lalb_Chr19g0136831.6	1	CDS	89.66	5e-12	263
a37595_Lalb_Chr01	Lalb_Chr01	2472964	2473028	CDS:Lalb_Chr01g0004661.5	-1	CDS	90.48	b37595_Lalb_Chr19	Lalb_Chr19	16286853	16286917	CDS:Lalb_Chr19g0136831.5	1	CDS	90.48	3e-08	270
a37595_Lalb_Chr01	Lalb_Chr01	2472964	2473028	CDS:Lalb_Chr01g0004661.5	-1	CDS	90.48	b37595_Lalb_Chr19	Lalb_Chr19	16286853	16286917	CDS:Lalb_Chr19g0136831.5	1	CDS	90.48	3e-08	277
a37595_Lalb_Chr01	Lalb_Chr01	2473579	2473657	CDS:Lalb_Chr01g0004661.4	-1	CDS	96.15	b37595_Lalb_Chr19	Lalb_Chr19	16286329	16286407	CDS:Lalb_Chr19g0136831.4	1	CDS	96.15	9e-10	286
a37595_Lalb_Chr01	Lalb_Chr01	2476892	2477059	CDS:Lalb_Chr01g0004661.2	-1	CDS	87.5	b37595_Lalb_Chr19	Lalb_Chr19	16284115	16284282	CDS:Lalb_Chr19g0136831.2	1	CDS	87.5	6e-17	302
a37595_Lalb_Chr01	Lalb_Chr01	2478037	2478273	CDS:Lalb_Chr01g0004661.1	-1	CDS	84.85	b37595_Lalb_Chr19	Lalb_Chr19	16283177	16283410	CDS:Lalb_Chr19g0136831.1	1	CDS	84.85	1e-32	334
a37595_Lalb_Chr01	Lalb_Chr01	2573646	2573799	CDS:Lalb_Chr01g0004791.10	-1	CDS	90.2	b37595_Lalb_Chr19	Lalb_Chr19	16137740	16137893	CDS:Lalb_Chr19g0136641.10	1	CDS	90.2	2e-28	27
a37595_Lalb_Chr01	Lalb_Chr01	2573877	2574004	CDS:Lalb_Chr01g0004791.9	-1	CDS	90.48	b37595_Lalb_Chr19	Lalb_Chr19	16137527	16137654	CDS:Lalb_Chr19g0136641.9	1	CDS	90.48	1e-20	47
a37595_Lalb_Chr01	Lalb_Chr01	2574083	2574349	CDS:Lalb_Chr01g0004791.8	-1	CDS	73.56	b37595_Lalb_Chr19	Lalb_Chr19	16137053	16137319	CDS:Lalb_Chr19g0136641.8	1	CDS	73.56	1e-45	92
a37595_Lalb_Chr01	Lalb_Chr01	2574637	2574718	CDS:Lalb_Chr01g0004791.7	-1	CDS	88.89	b37595_Lalb_Chr19	Lalb_Chr19	16136816	16136897	CDS:Lalb_Chr19g0136641.7	1	CDS	88.89	9e-10	101
a37595_Lalb_Chr01	Lalb_Chr01	2574924	2575085	CDS:Lalb_Chr01g0004791.6	-1	CDS	84.91	b37595_Lalb_Chr19	Lalb_Chr19	16136496	16136657	CDS:Lalb_Chr19g0136641.6	1	CDS	84.91	1e-31	132
a37595_Lalb_Chr01	Lalb_Chr01	2575225	2575417	CDS:Lalb_Chr01g0004791.5	-1	CDS	81.25	b37595_Lalb_Chr19	Lalb_Chr19	16136186	16136378	CDS:Lalb_Chr19g0136641.5	1	CDS	81.25	5e-27	158
a37595_Lalb_Chr01	Lalb_Chr01	2575660	2575760	CDS:Lalb_Chr01g0004791.4	-1	CDS	90.91	b37595_Lalb_Chr19	Lalb_Chr19	16135501	16135601	CDS:Lalb_Chr19g0136641.4	1	CDS	90.91	1e-14	172
a37595_Lalb_Chr01	Lalb_Chr01	2576446	2576549	CDS:Lalb_Chr01g0004791.2	-1	CDS	100	b37595_Lalb_Chr19	Lalb_Chr19	16134895	16134998	CDS:Lalb_Chr19g0136641.2	1	CDS	100	1e-15	187
a37595_Lalb_Chr01	Lalb_Chr01	2576650	2576728	CDS:Lalb_Chr01g0004791.1	-1	CDS	91.67	b37595_Lalb_Chr19	Lalb_Chr19	16134731	16134809	CDS:Lalb_Chr19g0136641.1	1	CDS	91.67	1e-12	199
a37595_Lalb_Chr01	Lalb_Chr01	2581864	2582017	CDS:Lalb_Chr01g0004801.10	-1	CDS	90.2	b37595_Lalb_Chr19	Lalb_Chr19	16130182	16130335	CDS:Lalb_Chr19g0136631.10	1	CDS	90.2	2e-28	226
a37595_Lalb_Chr01	Lalb_Chr01	2582148	2582275	CDS:Lalb_Chr01g0004801.9	-1	CDS	88.1	b37595_Lalb_Chr19	Lalb_Chr19	16129964	16130091	CDS:Lalb_Chr19g0136631.9	1	CDS	88.1	2e-20	245
a37595_Lalb_Chr01	Lalb_Chr01	2582369	2582635	CDS:Lalb_Chr01g0004801.8	-1	CDS	82.95	b37595_Lalb_Chr19	Lalb_Chr19	16129435	16129701	CDS:Lalb_Chr19g0136631.8	1	CDS	82.95	3e-39	283
a37595_Lalb_Chr01	Lalb_Chr01	2582902	2582983	CDS:Lalb_Chr01g0004801.7	-1	CDS	92.31	b37595_Lalb_Chr19	Lalb_Chr19	16129124	16129205	CDS:Lalb_Chr19g0136631.7	1	CDS	92.31	1e-10	293
a37595_Lalb_Chr01	Lalb_Chr01	2583091	2583252	CDS:Lalb_Chr01g0004801.6	-1	CDS	92.45	b37595_Lalb_Chr19	Lalb_Chr19	16128283	16128444	CDS:Lalb_Chr19g0136631.6	1	CDS	92.45	1e-29	322
a37595_Lalb_Chr01	Lalb_Chr01	2587285	2587477	CDS:Lalb_Chr01g0004801.5	-1	CDS	73.02	b37595_Lalb_Chr19	Lalb_Chr19	16127033	16127225	CDS:Lalb_Chr19g0136631.5	1	CDS	73.02	2e-23	344
a37595_Lalb_Chr01	Lalb_Chr01	2587560	2587660	CDS:Lalb_Chr01g0004801.4	-1	CDS	93.94	b37595_Lalb_Chr19	Lalb_Chr19	16126802	16126902	CDS:Lalb_Chr19g0136631.4	1	CDS	93.94	2e-15	358
a37595_Lalb_Chr01	Lalb_Chr01	2587737	2587939	CDS:Lalb_Chr01g0004801.3	-1	CDS	91.04	b37595_Lalb_Chr19	Lalb_Chr19	16126496	16126698	CDS:Lalb_Chr19g0136631.3	1	CDS	91.04	1e-34	392
a37595_Lalb_Chr01	Lalb_Chr01	2588141	2588244	CDS:Lalb_Chr01g0004801.2	-1	CDS	91.18	b37595_Lalb_Chr19	Lalb_Chr19	16124841	16124944	CDS:Lalb_Chr19g0136631.2	1	CDS	91.18	5e-14	405
a37595_Lalb_Chr01	Lalb_Chr01	2588328	2588406	CDS:Lalb_Chr01g0004801.1	-1	CDS	92.31	b37595_Lalb_Chr19	Lalb_Chr19	16124655	16124733	CDS:Lalb_Chr19g0136631.1	1	CDS	92.31	2e-09	413
a37595_Lalb_Chr01	Lalb_Chr01	2595174	2595548	CDS:Lalb_Chr01g0004811.10	-1	CDS	86.57	b37595_Lalb_Chr19	Lalb_Chr19	16115946	16116311	CDS:Lalb_Chr19g0136621.11	1	CDS	86.57	1e-45	458
[truncated: 66,294 more rows]

## Sheet: Supp. Data 6
Supplementary Data 6: OrthoMLC clusters unique of L. albus proteins, which did not cluster with proteins of Arabidopsis thaliana, Medicago truncatula and Lupinus angustifolius.
ID	Number of proteins in the cluster	Swiss-Prot Hit	GO Annotation	Genes in the cluster
cluster20	90	N/A	N/A	Lalb_Chr25g0280991	Lalb_Chr08g0235451	Lalb_Chr02g0157151	Lalb_Chr03g0041121	Lalb_Chr05g0224101	Lalb_Chr06g0171211
				Lalb_Chr07g0192401	Lalb_Chr08g0235501	Lalb_Chr09g0332121	Lalb_Chr09g0332281	Lalb_Chr10g0092601	Lalb_Chr11g0068191
				Lalb_Chr11g0071381	Lalb_Chr11g0072591	Lalb_Chr11g0072891	Lalb_Chr13g0293751	Lalb_Chr14g0362191	Lalb_Chr20g0117411
				Lalb_Chr21g0314371	Lalb_Chr21g0316651	Lalb_Chr21g0317491	Lalb_Chr23g0272341	Lalb_Chr24g0402901	Lalb_Chr25g0281591
				Lalb_Chr25g0282801	Lalb_Chr01g0020691	Lalb_Chr02g0152971	Lalb_Chr03g0030501	Lalb_Chr03g0037681	Lalb_Chr04g0253881
				Lalb_Chr04g0258381	Lalb_Chr09g0332941	Lalb_Chr10g0095221	Lalb_Chr11g0063941	Lalb_Chr11g0064701	Lalb_Chr11g0070671
				Lalb_Chr11g0070891	Lalb_Chr11g0071391	Lalb_Chr12g0196311	Lalb_Chr13g0297521	Lalb_Chr13g0297541	Lalb_Chr14g0376081
				Lalb_Chr16g0381491	Lalb_Chr16g0388971	Lalb_Chr18g0054881	Lalb_Chr20g0113671	Lalb_Chr20g0115931	Lalb_Chr20g0116791
				Lalb_Chr20g0117761	Lalb_Chr23g0269611	Lalb_Chr24g0395601	Lalb_Chr25g0279811	Lalb_Chr25g0284411	Lalb_Chr01g0020731
				Lalb_Chr02g0157101	Lalb_Chr03g0030491	Lalb_Chr07g0195661	Lalb_Chr09g0332521	Lalb_Chr09g0334041	Lalb_Chr10g0095211
				Lalb_Chr11g0063921	Lalb_Chr11g0069931	Lalb_Chr12g0196331	Lalb_Chr13g0293801	Lalb_Chr14g0376091	Lalb_Chr15g0080831
				Lalb_Chr15g0084381	Lalb_Chr16g0381501	Lalb_Chr16g0388981	Lalb_Chr20g0108911	Lalb_Chr20g0117751	Lalb_Chr20g0118841
				Lalb_Chr21g0314841	Lalb_Chr23g0269621	Lalb_Chr24g0395611	Lalb_Chr25g0279801	Lalb_Chr25g0284421	Lalb_Chr03g0030751
				Lalb_Chr03g0037511	Lalb_Chr05g0227961	Lalb_Chr08g0239341	Lalb_Chr11g0072801	Lalb_Chr25g0284021	Lalb_Chr05g0226201
				Lalb_Chr05g0227341	Lalb_Chr10g0096101	Lalb_Chr11g0072791	Lalb_Chr20g0115961	Lalb_Chr24g0402891	Lalb_Chr11g0064711
cluster31	74	N/A	N/A	Lalb_Chr18g0050511	Lalb_Chr00c02g0404201	Lalb_Chr00c06g0404541	Lalb_Chr00c06g0404591	Lalb_Chr00c18g0405061	Lalb_Chr00c28g0407731
				Lalb_Chr00c37g0408641	Lalb_Chr00c58g0413791	Lalb_Chr01g0011381	Lalb_Chr01g0011391	Lalb_Chr01g0011421	Lalb_Chr01g0011901
				Lalb_Chr01g0012461	Lalb_Chr01g0012951	Lalb_Chr02g0154561	Lalb_Chr02g0154591	Lalb_Chr03g0039061	Lalb_Chr05g0226831
				Lalb_Chr05g0227301	Lalb_Chr05g0227551	Lalb_Chr05g0228111	Lalb_Chr05g0228551	Lalb_Chr05g0228671	Lalb_Chr06g0172961
				Lalb_Chr07g0192941	Lalb_Chr07g0193231	Lalb_Chr08g0234311	Lalb_Chr08g0234361	Lalb_Chr08g0235631	Lalb_Chr09g0332741
				Lalb_Chr09g0332771	Lalb_Chr09g0332781	Lalb_Chr09g0332961	Lalb_Chr09g0334311	Lalb_Chr10g0093431	Lalb_Chr10g0093871
				Lalb_Chr11g0070931	Lalb_Chr12g0206671	Lalb_Chr12g0206891	Lalb_Chr12g0210161	Lalb_Chr13g0292971	Lalb_Chr14g0363971
				Lalb_Chr15g0078881	Lalb_Chr15g0080461	Lalb_Chr15g0080881	Lalb_Chr15g0081041	Lalb_Chr15g0081201	Lalb_Chr15g0081211
				Lalb_Chr15g0081461	Lalb_Chr15g0082161	Lalb_Chr15g0083851	Lalb_Chr17g0338121	Lalb_Chr18g0050161	Lalb_Chr18g0050581
				Lalb_Chr18g0050871	Lalb_Chr19g0127901	Lalb_Chr19g0128451	Lalb_Chr20g0114661	Lalb_Chr20g0115921	Lalb_Chr22g0359401
				Lalb_Chr22g0359451	Lalb_Chr22g0359501	Lalb_Chr22g0359851	Lalb_Chr22g0361541	Lalb_Chr23g0272511	Lalb_Chr23g0273711
				Lalb_Chr23g0274391	Lalb_Chr23g0275111	Lalb_Chr24g0400271	Lalb_Chr24g0400791	Lalb_Chr24g0401841	Lalb_Chr25g0282161
				Lalb_Chr25g0282391	Lalb_Chr25g0283501
cluster49	48	N/A	N/A	Lalb_Chr18g0049481	Lalb_Chr01g0023561	Lalb_Chr02g0153351	Lalb_Chr03g0039051	Lalb_Chr03g0039071	Lalb_Chr03g0039671
				Lalb_Chr03g0039941	Lalb_Chr04g0255951	Lalb_Chr05g0226981	Lalb_Chr05g0227801	Lalb_Chr06g0171821	Lalb_Chr06g0172081
				Lalb_Chr06g0172211	Lalb_Chr07g0190831	Lalb_Chr07g0191341	Lalb_Chr08g0232121	Lalb_Chr08g0235611	Lalb_Chr09g0332541
				Lalb_Chr09g0333041	Lalb_Chr10g0093581	Lalb_Chr12g0206861	Lalb_Chr12g0207731	Lalb_Chr13g0292131	Lalb_Chr13g0293261
				Lalb_Chr14g0364141	Lalb_Chr16g0388411	Lalb_Chr17g0337271	Lalb_Chr17g0337661	Lalb_Chr18g0051071	Lalb_Chr19g0127721
				Lalb_Chr19g0128181	Lalb_Chr20g0115871	Lalb_Chr21g0315461	Lalb_Chr21g0315871	Lalb_Chr21g0315951	Lalb_Chr22g0359511
				Lalb_Chr22g0359541	Lalb_Chr23g0273241	Lalb_Chr23g0273771	Lalb_Chr24g0400281	Lalb_Chr24g0401141	Lalb_Chr24g0401671
				Lalb_Chr25g0281321	Lalb_Chr25g0281711	Lalb_Chr25g0282311	Lalb_Chr25g0282341	Lalb_Chr25g0282661	Lalb_Chr25g0282861
cluster61	41	N/A	N/A	Lalb_Chr06g0171601	Lalb_Chr00c01g0403911	Lalb_Chr03g0040181	Lalb_Chr05g0227211	Lalb_Chr05g0227221	Lalb_Chr05g0227731
				Lalb_Chr05g0227771	Lalb_Chr06g0168851	Lalb_Chr06g0171351	Lalb_Chr06g0171561	Lalb_Chr10g0094121	Lalb_Chr10g0094151
				Lalb_Chr12g0207591	Lalb_Chr12g0208311	Lalb_Chr14g0363231	Lalb_Chr15g0080541	Lalb_Chr15g0081931	Lalb_Chr15g0083071
				Lalb_Chr15g0086981	Lalb_Chr15g0086991	Lalb_Chr17g0337461	Lalb_Chr18g0054841	Lalb_Chr18g0054851	Lalb_Chr18g0054861
				Lalb_Chr19g0128051	Lalb_Chr20g0114051	Lalb_Chr21g0313461	Lalb_Chr21g0313471	Lalb_Chr21g0313481	Lalb_Chr21g0313621
				Lalb_Chr21g0313631	Lalb_Chr21g0313641	Lalb_Chr22g0358301	Lalb_Chr22g0359481	Lalb_Chr23g0278131	Lalb_Chr24g0400971
				Lalb_Chr23g0274931	Lalb_Chr01g0011301	Lalb_Chr25g0281511	Lalb_Chr01g0011431	Lalb_Chr14g0363741
cluster73	36	N/A	N/A	Lalb_Chr00c12g0404871	Lalb_Chr00c12g0404861	Lalb_Chr01g0011291	Lalb_Chr01g0013471	Lalb_Chr01g0015461	Lalb_Chr03g0038831
				Lalb_Chr03g0038971	Lalb_Chr04g0256881	Lalb_Chr04g0256891	Lalb_Chr06g0173151	Lalb_Chr06g0173201	Lalb_Chr09g0333111
				Lalb_Chr10g0093781	Lalb_Chr10g0094311	Lalb_Chr11g0070581	Lalb_Chr11g0071011	Lalb_Chr12g0206531	Lalb_Chr12g0207121
				Lalb_Chr13g0292061	Lalb_Chr15g0079941	Lalb_Chr18g0050491	Lalb_Chr19g0127831	Lalb_Chr20g0115681	Lalb_Chr20g0115711
				Lalb_Chr23g0274291	Lalb_Chr24g0401441	Lalb_Chr25g0281201	Lalb_Chr25g0282081	Lalb_Chr10g0093351	Lalb_Chr14g0363771
				Lalb_Chr22g0358611	Lalb_Chr06g0172141	Lalb_Chr06g0172851	Lalb_Chr15g0080561	Lalb_Chr23g0274971	Lalb_Chr20g0115491
cluster344	14	N/A	N/A	Lalb_Chr03g0038641	Lalb_Chr15g0082651	Lalb_Chr15g0082691	Lalb_Chr05g0226381	Lalb_Chr05g0228341	Lalb_Chr09g0332871
				Lalb_Chr11g0070901	Lalb_Chr16g0388541	Lalb_Chr22g0359551	Lalb_Chr25g0282571	Lalb_Chr11g0071161	Lalb_Chr08g0235601
				Lalb_Chr11g0070701	Lalb_Chr11g0070951
cluster485	12	N/A	N/A	Lalb_Chr11g0067301	Lalb_Chr12g0196281	Lalb_Chr21g0319541	Lalb_Chr18g0047181	Lalb_Chr02g0155841	Lalb_Chr15g0080621
				Lalb_Chr25g0287421	Lalb_Chr20g0108031	Lalb_Chr18g0059261	Lalb_Chr07g0186481	Lalb_Chr04g0252601	Lalb_Chr08g0236321
cluster486	12	N/A	N/A	Lalb_Chr24g0399451	Lalb_Chr01g0007681	Lalb_Chr09g0332511	Lalb_Chr13g0293921	Lalb_Chr15g0085801	Lalb_Chr20g0108921
				Lalb_Chr21g0319461	Lalb_Chr24g0398191	Lalb_Chr25g0279391	Lalb_Chr07g0177391	Lalb_Chr22g0359731	Lalb_Chr21g0309911
cluster607	11	Agamous-like MADS-box protein AGL86	GO:0005634; C:nucleus; IEA:UniProtKB-KW; GO:0003677; F:DNA binding; IEA:UniProtKB-KW; GO:0003700; F:sequence-specific DNA binding transcription factor activity; ISS:TAIR; GO:0006351; P:transcription, DNA-templated; IEA:UniProtKB-KW	Lalb_Chr20g0119001	Lalb_Chr20g0119021	Lalb_Chr20g0119031	Lalb_Chr20g0119041	Lalb_Chr20g0119051	Lalb_Chr20g0119061
				Lalb_Chr20g0119071	Lalb_Chr20g0119081	Lalb_Chr20g0119091	Lalb_Chr20g0119101	Lalb_Chr20g0119011
cluster608	11	N/A	N/A	Lalb_Chr06g0176141	Lalb_Chr06g0176101	Lalb_Chr06g0176111	Lalb_Chr06g0176121	Lalb_Chr06g0176131	Lalb_Chr06g0176151
				Lalb_Chr06g0176161	Lalb_Chr06g0176171	Lalb_Chr06g0176181	Lalb_Chr06g0176191	Lalb_Chr06g0176201
cluster773	10	Protein ASPARTIC PROTEASE IN GUARD CELL 2	GO:0004190; F:aspartic-type endopeptidase activity; IEA:UniProtKB-KW; GO:0003677; F:DNA binding; IEA:UniProtKB-KW	Lalb_Chr10g0097661	Lalb_Chr18g0046321	Lalb_Chr18g0045181	Lalb_Chr18g0045171	Lalb_Chr18g0045161	Lalb_Chr22g0361101
				Lalb_Chr22g0361051	Lalb_Chr22g0361081	Lalb_Chr22g0361111	Lalb_Chr22g0361121
cluster795	10	N/A	N/A	Lalb_Chr08g0232081	Lalb_Chr02g0159221	Lalb_Chr02g0159371	Lalb_Chr10g0094751	Lalb_Chr11g0073051	Lalb_Chr17g0337551
				Lalb_Chr20g0117901	Lalb_Chr21g0313401	Lalb_Chr21g0315681	Lalb_Chr22g0360051
cluster796	10	N/A	N/A	Lalb_Chr23g0268621	Lalb_Chr12g0199021	Lalb_Chr23g0268631	Lalb_Chr23g0268641	Lalb_Chr23g0268651	Lalb_Chr23g0268661
				Lalb_Chr23g0268671	Lalb_Chr23g0268681	Lalb_Chr23g0268691	Lalb_Chr04g0260611
cluster1117	9	N/A	N/A	Lalb_Chr04g0261901	Lalb_Chr07g0194981	Lalb_Chr15g0080141	Lalb_Chr00c01g0403991	Lalb_Chr00c01g0403841	Lalb_Chr00c07g0404691
				Lalb_Chr04g0261911	Lalb_Chr10g0096091	Lalb_Chr23g0277041
cluster1118	9	N/A	N/A	Lalb_Chr05g0227721	Lalb_Chr05g0229581	Lalb_Chr06g0171361	Lalb_Chr10g0094111	Lalb_Chr10g0094141	Lalb_Chr13g0303461
				Lalb_Chr14g0363241	Lalb_Chr15g0083081	Lalb_Chr19g0128041
cluster1674	8	Oligopeptide transporter 8	GO:0016021; C:integral component of membrane; IEA:UniProtKB-KW; GO:0016020; C:membrane; ISS:TAIR; GO:0015198; F:oligopeptide transporter activity; ISS:TAIR; GO:0006857; P:oligopeptide transport; ISS:GOC; GO:0048235; P:pollen sperm cell differentiation; IEP:TAIR; GO:0015031; P:protein transport; IEA:UniProtKB-KW; GO:0055085; P:transmembrane transport; IEA:InterPro	Lalb_Chr25g0287411	Lalb_Chr10g0107471	Lalb_Chr04g0247801	Lalb_Chr02g0155721	Lalb_Chr02g0155711	Lalb_Chr02g0155681
				Lalb_Chr02g0155651	Lalb_Chr02g0155641
cluster1681	8	Serine carboxypeptidase 2	GO:0004185; F:serine-type carboxypeptidase activity; IEA:InterPro	Lalb_Chr25g0281221	Lalb_Chr15g0080321	Lalb_Chr15g0080341	Lalb_Chr15g0080951	Lalb_Chr15g0081291	Lalb_Chr15g0081321
				Lalb_Chr04g0263801	Lalb_Chr00c17g0404971
cluster1682	8	Protein ASPARTIC PROTEASE IN GUARD CELL 1	GO:0005783; C:endoplasmic reticulum; IDA:TAIR; GO:0004190; F:aspartic-type endopeptidase activity; IEA:UniProtKB-KW; GO:0070001; F:aspartic-type peptidase activity; IDA:TAIR; GO:0003677; F:DNA binding; IEA:UniProtKB-KW; GO:0009737; P:response to abscisic acid; IMP:TAIR; GO:0009414; P:response to water deprivation; IMP:TAIR; GO:0009627; P:systemic acquired resistance; IMP:TAIR	Lalb_Chr01g0012831	Lalb_Chr01g0012761	Lalb_Chr01g0012771	Lalb_Chr01g0012781	Lalb_Chr01g0012791	Lalb_Chr01g0012811
				Lalb_Chr01g0012871	Lalb_Chr25g0286501
cluster1683	8	N/A	N/A	Lalb_Chr18g0050011	Lalb_Chr22g0359651	Lalb_Chr22g0359661	Lalb_Chr18g0049991	Lalb_Chr18g0050021	Lalb_Chr18g0050001
				Lalb_Chr22g0359611	Lalb_Chr22g0359631
cluster1685	8	N/A	N/A	Lalb_Chr05g0223151	Lalb_Chr01g0008361	Lalb_Chr03g0034341	Lalb_Chr06g0165921	Lalb_Chr02g0149721	Lalb_Chr07g0181381
				Lalb_Chr23g0270871	Lalb_Chr01g0019781
cluster2738	7	N/A	N/A	Lalb_Chr01g0020681	Lalb_Chr12g0196301	Lalb_Chr05g0226921	Lalb_Chr01g0020721	Lalb_Chr02g0157081	Lalb_Chr24g0401171
				Lalb_Chr06g0171221
cluster2739	7	N/A	N/A	Lalb_Chr16g0389391	Lalb_Chr16g0389361	Lalb_Chr16g0389381	Lalb_Chr16g0389401	Lalb_Chr16g0389411	Lalb_Chr16g0389421
				Lalb_Chr16g0389431
cluster4583	6	N/A	N/A	Lalb_Chr18g0044171	Lalb_Chr18g0044141	Lalb_Chr18g0044151	Lalb_Chr18g0044161	Lalb_Chr18g0044181	Lalb_Chr18g0046331
cluster4585	6	N/A	N/A	Lalb_Chr17g0342391	Lalb_Chr17g0342371	Lalb_Chr17g0342381	Lalb_Chr17g0342401	Lalb_Chr17g0342411	Lalb_Chr17g0342421
cluster4586	6	Serine carboxypeptidase-like 44	GO:0005576; C:extracellular region; IEA:UniProtKB-KW; GO:0004185; F:serine-type carboxypeptidase activity; IEA:InterPro	Lalb_Chr00c17g0405001	Lalb_Chr15g0080311	Lalb_Chr15g0080331	Lalb_Chr15g0080351	Lalb_Chr15g0080941	Lalb_Chr25g0281211
cluster4587	6	N/A	N/A	Lalb_Chr02g0153271	Lalb_Chr01g0011201	Lalb_Chr01g0011221	Lalb_Chr13g0290671	Lalb_Chr22g0355201	Lalb_Chr22g0360601
cluster4588	6	N/A	N/A	Lalb_Chr06g0174191	Lalb_Chr06g0174201	Lalb_Chr06g0176701	Lalb_Chr06g0176651	Lalb_Chr06g0176641	Lalb_Chr06g0174181
cluster4589	6	N/A	N/A	Lalb_Chr07g0192601	Lalb_Chr09g0333431	Lalb_Chr15g0087781	Lalb_Chr21g0314821	Lalb_Chr09g0333271	Lalb_Chr17g0347701
cluster7059	5	Retrovirus-related Pol polyprotein from transposon TNT 1-94	GO:0004190; F:aspartic-type endopeptidase activity; IEA:UniProtKB-KW; GO:0004519; F:endonuclease activity; IEA:UniProtKB-KW; GO:0003676; F:nucleic acid binding; IEA:InterPro; GO:0003964; F:RNA-directed DNA polymerase activity; IEA:UniProtKB-KW; GO:0008270; F:zinc ion binding; IEA:InterPro; GO:0015074; P:DNA integration; IEA:InterPro	Lalb_Chr11g0065201	Lalb_Chr03g0041431	Lalb_Chr04g0254501	Lalb_Chr20g0117281	Lalb_Chr25g0283471
cluster7060	5	N/A	N/A	Lalb_Chr11g0073691	Lalb_Chr11g0073701	Lalb_Chr11g0073711	Lalb_Chr11g0073721	Lalb_Chr11g0073741
cluster7061	5	N/A	N/A	Lalb_Chr06g0176281	Lalb_Chr06g0176221	Lalb_Chr06g0176231	Lalb_Chr13g0293681	Lalb_Chr06g0176251
cluster7062	5	N/A	N/A	Lalb_Chr23g0272711	Lalb_Chr08g0235551	Lalb_Chr09g0332621	Lalb_Chr12g0206291	Lalb_Chr22g0361131
cluster7063	5	N/A	N/A	Lalb_Chr16g0390491	Lalb_Chr16g0390421	Lalb_Chr16g0390441	Lalb_Chr16g0390471	Lalb_Chr16g0390501
cluster7064	5	N/A	N/A	Lalb_Chr08g0232241	Lalb_Chr08g0232231	Lalb_Chr08g0232261	Lalb_Chr08g0232281	Lalb_Chr23g0276541
cluster7066	5	N/A	N/A	Lalb_Chr07g0194161	Lalb_Chr07g0194121	Lalb_Chr12g0209741	Lalb_Chr12g0209801	Lalb_Chr07g0194151
cluster7067	5	N/A	N/A	Lalb_Chr17g0338841	Lalb_Chr06g0168411	Lalb_Chr09g0333131	Lalb_Chr18g0050381	Lalb_Chr20g0114011
cluster7068	5	N/A	N/A	Lalb_Chr03g0039631	Lalb_Chr01g0016561	Lalb_Chr02g0140931	Lalb_Chr02g0142381	Lalb_Chr20g0108221
cluster7069	5	N/A	N/A	Lalb_Chr16g0390461	Lalb_Chr14g0372131	Lalb_Chr16g0390451	Lalb_Chr14g0372141	Lalb_Chr16g0390431
cluster7070	5	N/A	N/A	Lalb_Chr25g0279731	Lalb_Chr25g0279681	Lalb_Chr25g0279691	Lalb_Chr25g0279701	Lalb_Chr25g0279711
cluster7071	5	N/A	N/A	Lalb_Chr03g0042061	Lalb_Chr03g0042041	Lalb_Chr03g0042001	Lalb_Chr01g0011571	Lalb_Chr03g0042011
cluster7073	5	N/A	N/A	Lalb_Chr06g0172061	Lalb_Chr06g0172101	Lalb_Chr15g0081391	Lalb_Chr17g0337221	Lalb_Chr01g0012291
cluster7074	5	N/A	N/A	Lalb_Chr24g0392651	Lalb_Chr18g0050701	Lalb_Chr00c01g0403941	Lalb_Chr17g0338051	Lalb_Chr07g0190581
cluster7075	5	N/A	N/A	Lalb_Chr10g0093671	Lalb_Chr00c07g0404721	Lalb_Chr02g0154531	Lalb_Chr07g0190731	Lalb_Chr07g0191091
cluster12044	4	NADH-ubiquinone oxidoreductase chain 1	GO:0016021; C:integral component of membrane; IEA:UniProtKB-KW; GO:0005743; C:mitochondrial inner membrane; IEA:UniProtKB-KW; GO:0070469; C:respiratory chain; IEA:UniProtKB-KW; GO:0008137; F:NADH dehydrogenase (ubiquinone) activity; IEA:UniProtKB-EC	Lalb_Chr00c39g0409221	Lalb_Chr00c21g0406041	Lalb_Chr00c39g0409041	Lalb_Chr00c51g0413131
cluster12045	4	N/A	N/A	Lalb_Chr01g0017151	Lalb_Chr01g0017161	Lalb_Chr01g0017131	Lalb_Chr01g0017171
cluster12047	4	Probable inactive peroxygenase-like protein	GO:0005811; C:lipid particle; IEA:UniProtKB-KW	Lalb_Chr10g0095821	Lalb_Chr10g0095851	Lalb_Chr10g0095861	Lalb_Chr10g0095871
cluster12048	4	N/A	N/A	Lalb_Chr10g0104141	Lalb_Chr21g0307491	Lalb_Chr21g0307501	Lalb_Chr01g0019051
cluster12049	4	N/A	N/A	Lalb_Chr03g0039521	Lalb_Chr00c11g0404851	Lalb_Chr10g0094851	Lalb_Chr11g0069471
cluster12050	4	N/A	N/A	Lalb_Chr00c51g0413271	Lalb_Chr00c39g0409151	Lalb_Chr00c51g0413301	Lalb_Chr17g0337411
cluster12051	4	Protein NRT1/ PTR FAMILY 5.6	GO:0016021; C:integral component of membrane; IEA:UniProtKB-KW; GO:0005215; F:transporter activity; IEA:InterPro; GO:0006857; P:oligopeptide transport; IEA:InterPro	Lalb_Chr13g0293201	Lalb_Chr13g0293251	Lalb_Chr13g0293281	Lalb_Chr13g0293311
cluster12053	4	N/A	N/A	Lalb_Chr16g0387201	Lalb_Chr10g0092241	Lalb_Chr11g0069361	Lalb_Chr11g0071681
cluster12055	4	N/A	N/A	Lalb_Chr17g0343141	Lalb_Chr03g0039451	Lalb_Chr18g0049311	Lalb_Chr25g0282751
cluster12057	4	N/A	N/A	Lalb_Chr14g0374851	Lalb_Chr01g0019651	Lalb_Chr17g0345781	Lalb_Chr17g0345791
cluster12058	4	N/A	N/A	Lalb_Chr05g0214691	Lalb_Chr07g0182561	Lalb_Chr09g0330401	Lalb_Chr14g0364311
cluster12060	4	Cytochrome P450 89A9	GO:0005783; C:endoplasmic reticulum; IEA:UniProtKB-KW; GO:0016021; C:integral component of membrane; IEA:UniProtKB-KW; GO:0020037; F:heme binding; IEA:InterPro; GO:0005506; F:iron ion binding; IEA:InterPro; GO:0004497; F:monooxygenase activity; IEA:UniProtKB-KW; GO:0016705; F:oxidoreductase activity, acting on paired donors, with incorporation or reduction of molecular oxygen; IEA:InterPro	Lalb_Chr05g0214691	Lalb_Chr07g0182561	Lalb_Chr09g0330401	Lalb_Chr14g0364311
cluster12062	4	N/A	N/A	Lalb_Chr03g0039721	Lalb_Chr03g0039701	Lalb_Chr01g0006151	Lalb_Chr03g0043451
cluster12063	4	Histidine-containing phosphotransfer protein 6	GO:0005737; C:cytoplasm; ISS:UniProtKB; GO:0005634; C:nucleus; ISS:UniProtKB; GO:0004871; F:signal transducer activity; IEA:InterPro; GO:0009736; P:cytokinin-activated signaling pathway; IMP:TAIR; GO:0000160; P:phosphorelay signal transduction system; IDA:TAIR; GO:0009735; P:response to cytokinin; IEP:TAIR; GO:0010089; P:xylem development; IMP:TAIR	Lalb_Chr03g0039141	Lalb_Chr10g0092891	Lalb_Chr10g0092901	Lalb_Chr10g0093251
cluster15458	3	Flavonoid 3',5'-hydroxylase 1	GO:0005783; C:endoplasmic reticulum; IEA:UniProtKB-KW; GO:0033772; F:flavonoid 3',5'-hydroxylase activity; IEA:UniProtKB-EC; GO:0020037; F:heme binding; IEA:InterPro; GO:0005506; F:iron ion binding; IEA:InterPro; GO:0009718; P:anthocyanin-containing compound biosynthetic process; IEA:UniProtKB-UniPathway	Lalb_Chr02g0151261	Lalb_Chr16g0388961	Lalb_Chr16g0389011
cluster15852	3	Uncharacterized mitochondrial protein ymf2	GO:0005739; C:mitochondrion; IEA:UniProtKB-KW	Lalb_Chr00c51g0413151	Lalb_Chr00c39g0409241	Lalb_Chr00c39g0409061
cluster16259	3	N/A	N/A	Lalb_Chr18g0050201	Lalb_Chr11g0071451	Lalb_Chr15g0078611
cluster16260	3	N/A	N/A	Lalb_Chr18g0051011	Lalb_Chr19g0129161	Lalb_Chr23g0273761
cluster16261	3	N/A	N/A	Lalb_Chr20g0116831	Lalb_Chr05g0227201	Lalb_Chr19g0127251
cluster16264	3	N/A	N/A	Lalb_Chr03g0041441	Lalb_Chr04g0254481	Lalb_Chr08g0234051
cluster16265	3	Taxadiene 5-alpha hydroxylase	GO:0016021; C:integral component of membrane; IEA:UniProtKB-KW; GO:0020037; F:heme binding; IEA:InterPro; GO:0005506; F:iron ion binding; IEA:InterPro; GO:0004497; F:monooxygenase activity; IEA:UniProtKB-KW; GO:0050604; F:taxadiene 5-alpha-hydroxylase activity; IEA:UniProtKB-EC; GO:0042617; P:paclitaxel biosynthetic process; IEA:UniProtKB-UniPathway	Lalb_Chr12g0206341	Lalb_Chr11g0068171	Lalb_Chr18g0049391
cluster16266	3	N/A	N/A	Lalb_Chr02g0154151	Lalb_Chr05g0227011	Lalb_Chr08g0235441
cluster16267	3	N/A	N/A	Lalb_Chr05g0228371	Lalb_Chr09g0332811	Lalb_Chr19g0131591
cluster16268	3	Mugineic-acid 3-dioxygenase	GO:0052860; F:2'-deoxymugineic-acid 3-dioxygenase activity; IEA:UniProtKB-EC; GO:0031418; F:L-ascorbic acid binding; IEA:UniProtKB-KW; GO:0046872; F:metal ion binding; IEA:UniProtKB-KW; GO:0033761; F:mugineic-acid 3-dioxygenase activity; IEA:UniProtKB-EC	Lalb_Chr01g0010591	Lalb_Chr01g0010541	Lalb_Chr01g0010561
cluster16269	3	N/A	N/A	Lalb_Chr25g0280751	Lalb_Chr25g0280801	Lalb_Chr25g0280821
cluster16270	3	N/A	N/A	Lalb_Chr14g0364701	Lalb_Chr10g0102941	Lalb_Chr17g0344791
cluster16271	3	Probable receptor protein kinase TMK1	GO:0005576; C:extracellular region; ISS:TAIR; GO:0016021; C:integral component of membrane; IEA:UniProtKB-KW; GO:0005886; C:plasma membrane; IDA:TAIR; GO:0005524; F:ATP binding; IEA:UniProtKB-KW; GO:0004675; F:transmembrane receptor protein serine/threonine kinase activity; IDA:TAIR; GO:0007165; P:signal transduction; IDA:TAIR; GO:0007178; P:transmembrane receptor protein serine/threonine kinase …	Lalb_Chr10g0090981	Lalb_Chr10g0090911	Lalb_Chr10g0090941
cluster16272	3	N/A	N/A	Lalb_Chr15g0078021	Lalb_Chr15g0080471	Lalb_Chr01g0013281
cluster16273	3	N/A	N/A	Lalb_Chr04g0261871	Lalb_Chr01g0019201	Lalb_Chr20g0123251
cluster16274	3	Aspartic proteinase-like protein 2	GO:0031225; C:anchored component of membrane; TAS:TAIR; GO:0046658; C:anchored component of plasma membrane; IDA:TAIR; GO:0005886; C:plasma membrane; IDA:TAIR; GO:0004190; F:aspartic-type endopeptidase activity; IEA:UniProtKB-KW	Lalb_Chr08g0233521	Lalb_Chr21g0305981	Lalb_Chr21g0306011
cluster16275	3	N/A	N/A	Lalb_Chr05g0225571	Lalb_Chr14g0362811	Lalb_Chr17g0335591
cluster16276	3	N/A	N/A	Lalb_Chr14g0363781	Lalb_Chr01g0011871	Lalb_Chr02g0155661
cluster16277	3	N/A	N/A	Lalb_Chr03g0038121	Lalb_Chr16g0388881	Lalb_Chr01g0013451
cluster16278	3	N/A	N/A	Lalb_Chr04g0247411	Lalb_Chr04g0247651	Lalb_Chr17g0349061
cluster16280	3	N/A	N/A	Lalb_Chr16g0386221	Lalb_Chr16g0386201	Lalb_Chr16g0386251
cluster16282	3	NADH-ubiquinone oxidoreductase chain 2	GO:0016021; C:integral component of membrane; IEA:UniProtKB-KW; GO:0005743; C:mitochondrial inner membrane; IEA:UniProtKB-KW; GO:0070469; C:respiratory chain; IEA:UniProtKB-KW; GO:0008137; F:NADH dehydrogenase (ubiquinone) activity; IEA:UniProtKB-EC; GO:0042773; P:ATP synthesis coupled electron transport; IEA:InterPro	Lalb_Chr00c39g0409011	Lalb_Chr00c39g0409191	Lalb_Chr18g0049571
cluster16283	3	Non-cyanogenic beta-glucosidase	GO:0008422; F:beta-glucosidase activity; IEA:UniProtKB-EC; GO:0005975; P:carbohydrate metabolic process; IEA:InterPro	Lalb_Chr07g0193761	Lalb_Chr07g0193721	Lalb_Chr07g0193791
cluster16284	3	Oryzain beta chain	GO:0008234; F:cysteine-type peptidase activity; IEA:UniProtKB-KW	Lalb_Chr01g0023861	Lalb_Chr01g0023841	Lalb_Chr01g0023851
cluster16285	3	N/A	N/A	Lalb_Chr18g0052971	Lalb_Chr16g0391231	Lalb_Chr18g0053031
cluster16287	3	N/A	N/A	Lalb_Chr04g0250051	Lalb_Chr04g0250071	Lalb_Chr04g0250101
cluster16288	3	P-(S)-hydroxymandelonitrile lyase	GO:0050419; F:hydroxymandelonitrile lyase activity; IEA:UniProtKB-EC; GO:0004185; F:serine-type carboxypeptidase activity; IEA:InterPro	Lalb_Chr09g0333061	Lalb_Chr09g0332951	Lalb_Chr15g0080451
cluster16289	3	N/A	N/A	Lalb_Chr03g0042111	Lalb_Chr07g0193911	Lalb_Chr13g0291191
cluster16290	3	Retrovirus-related Pol polyprotein from transposon TNT 1-94	GO:0004190; F:aspartic-type endopeptidase activity; IEA:UniProtKB-KW; GO:0004519; F:endonuclease activity; IEA:UniProtKB-KW; GO:0003676; F:nucleic acid binding; IEA:InterPro; GO:0003964; F:RNA-directed DNA polymerase activity; IEA:UniProtKB-KW; GO:0008270; F:zinc ion binding; IEA:InterPro; GO:0015074; P:DNA integration; IEA:InterPro	Lalb_Chr04g0254491	Lalb_Chr13g0294651	Lalb_Chr24g0402071
cluster16291	3	N/A	N/A	Lalb_Chr18g0054951	Lalb_Chr00c47g0412741	Lalb_Chr18g0055121
cluster16292	3	N/A	N/A	Lalb_Chr20g0108111	Lalb_Chr01g0016231	Lalb_Chr25g0283251
cluster16293	3	N/A	N/A	Lalb_Chr04g0253631	Lalb_Chr08g0240971	Lalb_Chr11g0066261
cluster16294	3	N/A	N/A	Lalb_Chr03g0030851	Lalb_Chr03g0030921	Lalb_Chr03g0030931
cluster16296	3	N/A	N/A	Lalb_Chr22g0358781	Lalb_Chr12g0204781	Lalb_Chr23g0272881
cluster16297	3	N/A	N/A	Lalb_Chr18g0048591	Lalb_Chr18g0048601	Lalb_Chr23g0273881
cluster16298	3	N/A	N/A	Lalb_Chr12g0205701	Lalb_Chr02g0151951	Lalb_Chr12g0206781
cluster16299	3	Defensin Tk-AMP-D1	GO:0050832; P:defense response to fungus; IEA:UniProtKB-KW; GO:0031640; P:killing of cells of other organism; IEA:UniProtKB-KW	Lalb_Chr12g0206501	Lalb_Chr12g0206371	Lalb_Chr12g0206521
cluster16300	3	60S ribosomal protein L31	GO:0005840; C:ribosome; IEA:UniProtKB-KW; GO:0003735; F:structural constituent of ribosome; IEA:InterPro; GO:0006412; P:translation; IEA:InterPro	Lalb_Chr14g0375281	Lalb_Chr24g0393941	Lalb_Chr05g0223511
cluster16301	3	Probable polygalacturonase At1g80170	GO:0005576; C:extracellular region; IEA:UniProtKB-KW; GO:0009505; C:plant-type cell wall; IDA:TAIR; GO:0004650; F:polygalacturonase activity; IEA:UniProtKB-EC; GO:0005975; P:carbohydrate metabolic process; IEA:InterPro; GO:0071555; P:cell wall organization; IEA:UniProtKB-KW	Lalb_Chr04g0260911	Lalb_Chr04g0260891	Lalb_Chr18g0045381
cluster16302	3	NAD(P)H-quinone oxidoreductase subunit H, chloroplastic {ECO:0000255|HAMAP-Rule:MF_01358}	GO:0009535; C:chloroplast thylakoid membrane; IEA:UniProtKB-HAMAP; GO:0051287; F:NAD binding; IEA:InterPro; GO:0016655; F:oxidoreductase activity, acting on NAD(P)H, quinone or similar compound as acceptor; IEA:UniProtKB-HAMAP; GO:0048038; F:quinone binding; IEA:UniProtKB-KW; GO:0019684; P:photosynthesis, light reaction; IEA:UniProtKB-HAMAP; GO:0006810; P:transport; IEA:UniProtKB-KW	Lalb_Chr01g0010941	Lalb_Chr00c54g0413531	Lalb_Chr10g0094591
cluster16303	3	Subtilisin-like protease Glyma18g48580	GO:0005576; C:extracellular region; IEA:UniProtKB-KW; GO:0004252; F:serine-type endopeptidase activity; IEA:InterPro	Lalb_Chr24g0401491	Lalb_Chr24g0401611	Lalb_Chr24g0401531
cluster16304	3	N/A	N/A	Lalb_Chr12g0206441	Lalb_Chr12g0206411	Lalb_Chr12g0206461
cluster16306	3	N/A	N/A	Lalb_Chr01g0010331	Lalb_Chr13g0291801	Lalb_Chr17g0337041
cluster16307	3	Serine carboxypeptidase II-3	GO:0004185; F:serine-type carboxypeptidase activity; IEA:InterPro	Lalb_Chr00c17g0404991	Lalb_Chr15g0080301	Lalb_Chr15g0081051
cluster16308	3	Protein NRT1/ PTR FAMILY 4.6	GO:0016021; C:integral component of membrane; IEA:UniProtKB-KW; GO:0005886; C:plasma membrane; IDA:TAIR; GO:0090440; F:abscisic acid transporter activity; IDA:TAIR; GO:0015293; F:symporter activity; IEA:UniProtKB-KW; GO:0080168; P:abscisic acid transport; IDA:TAIR; GO:0042128; P:nitrate assimilation; IEA:UniProtKB-KW; GO:0010119; P:regulation of stomatal movement; IMP:TAIR; GO:0009624; P:response…	Lalb_Chr13g0293271	Lalb_Chr13g0293191	Lalb_Chr13g0293221
cluster16309	3	N/A	N/A	Lalb_Chr13g0300991	Lalb_Chr13g0301031	Lalb_Chr13g0301071
cluster16312	3	N/A	N/A	Lalb_Chr07g0193521	Lalb_Chr01g0023121	Lalb_Chr03g0039711
cluster16313	3	CASP-like protein 4B1	GO:0016021; C:integral component of membrane; IEA:UniProtKB-KW; GO:0005886; C:plasma membrane; IEA:UniProtKB-KW	Lalb_Chr00c03g0404211	Lalb_Chr01g0023451	Lalb_Chr03g0043591
cluster16314	3	N/A	N/A	Lalb_Chr06g0172591	Lalb_Chr15g0083271	Lalb_Chr03g0041421
cluster16315	3	Probable WRKY transcription factor 19	GO:0009941; C:chloroplast envelope; IDA:TAIR; GO:0005634; C:nucleus; IEA:UniProtKB-KW; GO:0043531; F:ADP binding; IEA:InterPro; GO:0005524; F:ATP binding; IEA:UniProtKB-KW; GO:0004674; F:protein serine/threonine kinase activity; IEA:UniProtKB-KW; GO:0043565; F:sequence-specific DNA binding; IEA:InterPro; GO:0003700; F:sequence-specific DNA binding transcription factor activity; ISS:TAIR; GO:00069…	Lalb_Chr02g0159901	Lalb_Chr02g0159881	Lalb_Chr02g0159891
cluster16316	3	UPF0481 protein At3g47200	GO:0016021; C:integral component of membrane; IEA:UniProtKB-KW; GO:0005886; C:plasma membrane; IDA:TAIR	Lalb_Chr13g0292511	Lalb_Chr00c45g0412691	Lalb_Chr00c49g0413091
cluster16317	3	Anthocyanidin reductase	GO:0033729; F:anthocyanidin reductase activity; IDA:TAIR; GO:0050662; F:coenzyme binding; IEA:InterPro; GO:0016491; F:oxidoreductase activity; ISS:TAIR; GO:0009813; P:flavonoid biosynthetic process; IEA:UniProtKB-UniPathway; GO:0009964; P:negative regulation of flavonoid biosynthetic process; IMP:TAIR	Lalb_Chr00c04g0404481	Lalb_Chr04g0264441	Lalb_Chr14g0374071
cluster16318	3	Putative F-box protein At4g17780	N/A	Lalb_Chr21g0318781	Lalb_Chr17g0336701	Lalb_Chr17g0336711
cluster16319	3	ATP synthase subunit b, chloroplastic {ECO:0000255|HAMAP-Rule:MF_01398}	GO:0009535; C:chloroplast thylakoid membrane; IEA:UniProtKB-HAMAP; GO:0016021; C:integral component of membrane; IEA:UniProtKB-KW; GO:0045263; C:proton-transporting ATP synthase complex, coupling factor F(o); IEA:UniProtKB-KW; GO:0046933; F:proton-transporting ATP synthase activity, rotational mechanism; IEA:UniProtKB-HAMAP; GO:0015986; P:ATP synthesis coupled proton transport; IEA:InterPro	Lalb_Chr07g0192191	Lalb_Chr07g0191421	Lalb_Chr09g0335321
cluster16320	3	DNA polymerase	GO:0005739; C:mitochondrion; IEA:UniProtKB-KW; GO:0008408; F:3'-5' exonuclease activity; IEA:InterPro; GO:0003677; F:DNA binding; IEA:UniProtKB-KW; GO:0003887; F:DNA-directed DNA polymerase activity; IEA:UniProtKB-KW; GO:0000166; F:nucleotide binding; IEA:InterPro	Lalb_Chr00c21g0405621	Lalb_Chr11g0070061	Lalb_Chr00c21g0405611
cluster16324	3	(Iso)eugenol O-methyltransferase	GO:0050630; F:(iso)eugenol O-methyltransferase activity; IEA:UniProtKB-EC	Lalb_Chr04g0264511	Lalb_Chr19g0139661	Lalb_Chr22g0359291
cluster16325	3	Probable pectinesterase 50	GO:0005618; C:cell wall; IEA:UniProtKB-KW; GO:0005576; C:extracellular region; IEA:UniProtKB-KW; GO:0045330; F:aspartyl esterase activity; IEA:UniProtKB-KW; GO:0030599; F:pectinesterase activity; IEA:UniProtKB-EC; GO:0042545; P:cell wall modification; IEA:InterPro; GO:0045490; P:pectin catabolic process; IEA:UniProtKB-UniPathway	Lalb_Chr18g0046621	Lalb_Chr15g0081691	Lalb_Chr15g0081721
cluster16326	3	N/A	N/A	Lalb_Chr20g0108941	Lalb_Chr20g0108931	Lalb_Chr20g0115141
cluster16329	3	Cucumisin	GO:0005576; C:extracellular region; IEA:UniProtKB-KW; GO:0004252; F:serine-type endopeptidase activity; IEA:InterPro	Lalb_Chr12g0202231	Lalb_Chr07g0183431	Lalb_Chr07g0183451
cluster16330	3	PTI1-like tyrosine-protein kinase 3	GO:0005886; C:plasma membrane; IDA:TAIR; GO:0005524; F:ATP binding; IEA:UniProtKB-KW; GO:0004715; F:non-membrane spanning protein tyrosine kinase activity; IEA:UniProtKB-EC; GO:0019901; F:protein kinase binding; IPI:UniProtKB	Lalb_Chr10g0090931	Lalb_Chr10g0090901	Lalb_Chr10g0090971
cluster16331	3	N/A	N/A	Lalb_Chr09g0333541	Lalb_Chr06g0172891	Lalb_Chr16g0389921
cluster16332	3	N/A	N/A	Lalb_Chr12g0206401	Lalb_Chr12g0206451	Lalb_Chr12g0206431
cluster16333	3	N/A	N/A	Lalb_Chr01g0016681	Lalb_Chr03g0031051	Lalb_Chr25g0286011
cluster16335	3	N/A	N/A	Lalb_Chr25g0282131	Lalb_Chr16g0390201	Lalb_Chr05g0227411
cluster16336	3	N/A	N/A	Lalb_Chr18g0046611	Lalb_Chr09g0333031	Lalb_Chr19g0134991
cluster16338	3	N/A	N/A	Lalb_Chr12g0198991	Lalb_Chr12g0199001	Lalb_Chr12g0199011
cluster16340	3	GDSL esterase/lipase At2g36325	GO:0005576; C:extracellular region; IEA:UniProtKB-KW; GO:0016788; F:hydrolase activity, acting on ester bonds; IEA:InterPro; GO:0016042; P:lipid catabolic process; IEA:UniProtKB-KW	Lalb_Chr02g0151541	Lalb_Chr02g0151511	Lalb_Chr02g0151571
cluster16341	3	N/A	N/A	Lalb_Chr01g0023541	Lalb_Chr01g0023551	Lalb_Chr01g0023571
cluster16342	3	Putative membrane protein ycf1	GO:0009507; C:chloroplast; IEA:UniProtKB-KW; GO:0016021; C:integral component of membrane; IEA:UniProtKB-KW	Lalb_Chr13g0293691	Lalb_Chr00c06g0404661	Lalb_Chr07g0191691
cluster16343	3	N/A	N/A	Lalb_Chr18g0049861	Lalb_Chr12g0207361	Lalb_Chr18g0049801
cluster16344	3	N/A	N/A	Lalb_Chr19g0129201	Lalb_Chr18g0052061	Lalb_Chr12g0210331
cluster16345	3	N/A	N/A	Lalb_Chr06g0175651	Lalb_Chr06g0175661	Lalb_Chr06g0175671
cluster16346	3	5-epiaristolochene 1,3-dihydroxylase	GO:0016021; C:integral component of membrane; IEA:UniProtKB-KW; GO:0020037; F:heme binding; IEA:InterPro; GO:0005506; F:iron ion binding; IEA:InterPro; GO:0004497; F:monooxygenase activity; IEA:UniProtKB-KW; GO:0016705; F:oxidoreductase activity, acting on paired donors, with incorporation or reduction of molecular oxygen; IEA:InterPro	Lalb_Chr03g0037721	Lalb_Chr03g0037701	Lalb_Chr03g0037751
cluster16348	3	N/A	N/A	Lalb_Chr19g0139541	Lalb_Chr03g0042501	Lalb_Chr10g0094001
cluster16349	3	N/A	N/A	Lalb_Chr11g0062881	Lalb_Chr08g0245551	Lalb_Chr23g0267531
cluster16350	3	N/A	N/A	Lalb_Chr04g0260621	Lalb_Chr23g0268701	Lalb_Chr23g0268611
cluster16351	3	Cucumisin	GO:0005576; C:extracellular region; IEA:UniProtKB-KW; GO:0004252; F:serine-type endopeptidase activity; IEA:InterPro	Lalb_Chr24g0401621	Lalb_Chr24g0401551	Lalb_Chr24g0401581
cluster16352	3	N/A	N/A	Lalb_Chr03g0036411	Lalb_Chr01g0010451	Lalb_Chr19g0129121
cluster16353	3	Actin-7	GO:0005737; C:cytoplasm; IEA:UniProtKB-KW; GO:0005856; C:cytoskeleton; IEA:UniProtKB-KW; GO:0005524; F:ATP binding; IEA:UniProtKB-KW	Lalb_Chr03g0026651	Lalb_Chr01g0003681	Lalb_Chr19g0137811
cluster16354	3	N/A	N/A	Lalb_Chr03g0040791	Lalb_Chr19g0127431	Lalb_Chr22g0359221
cluster16357	3	N/A	N/A	Lalb_Chr13g0293911	Lalb_Chr07g0187541	Lalb_Chr19g0132481
cluster17684	2	Cinnamoyl-CoA reductase 1	GO:0005829; C:cytosol; IDA:TAIR; GO:0016621; F:cinnamoyl-CoA reductase activity; IDA:TAIR; GO:0050662; F:coenzyme binding; IEA:InterPro; GO:0007623; P:circadian rhythm; IEP:UniProtKB; GO:0009809; P:lignin biosynthetic process; IDA:TAIR; GO:0009409; P:response to cold; IEP:TAIR	Lalb_Chr12g0208431	Lalb_Chr12g0208401
cluster18730	2	N/A	N/A	Lalb_Chr04g0247511	Lalb_Chr04g0247321
cluster20468	2	Pectinesterase 2.1	GO:0005618; C:cell wall; IEA:UniProtKB-KW; GO:0005576; C:extracellular region; IEA:UniProtKB-KW; GO:0045330; F:aspartyl esterase activity; IEA:UniProtKB-KW; GO:0004857; F:enzyme inhibitor activity; IEA:InterPro; GO:0030599; F:pectinesterase activity; IEA:UniProtKB-EC; GO:0042545; P:cell wall modification; IEA:InterPro; GO:0009835; P:fruit ripening; IEA:UniProtKB-KW; GO:0045490; P:pectin catabolic…	Lalb_Chr02g0155981	Lalb_Chr02g0155871
cluster20485	2	N/A	N/A	Lalb_Chr22g0350331	Lalb_Chr14g0374541
cluster23072	2	N/A	N/A	Lalb_Chr16g0387941	Lalb_Chr01g0011881
cluster23073	2	N/A	N/A	Lalb_Chr22g0357291	Lalb_Chr22g0357241
cluster23074	2	N/A	N/A	Lalb_Chr18g0044101	Lalb_Chr18g0044131
cluster23075	2	N/A	N/A	Lalb_Chr13g0291861	Lalb_Chr12g0205121
cluster23076	2	N/A	N/A	Lalb_Chr03g0041151	Lalb_Chr21g0314831
cluster23077	2	N/A	N/A	Lalb_Chr23g0273801	Lalb_Chr01g0023221
cluster23078	2	Sodium/hydrogen exchanger 6	GO:0005768; C:endosome; IDA:TAIR; GO:0005794; C:Golgi apparatus; IEA:UniProtKB-KW; GO:0016021; C:integral component of membrane; IEA:UniProtKB-KW; GO:0015385; F:sodium:proton antiporter activity; IEA:InterPro; GO:0006885; P:regulation of pH; IEA:InterPro	Lalb_Chr18g0057611	Lalb_Chr20g0119801
cluster23079	2	Cationic amino acid transporter 9, chloroplastic	GO:0009507; C:chloroplast; IEA:UniProtKB-KW; GO:0016021; C:integral component of membrane; IEA:UniProtKB-KW; GO:0005774; C:vacuolar membrane; IDA:TAIR; GO:0015171; F:amino acid transmembrane transporter activity; IEA:InterPro	Lalb_Chr12g0204221	Lalb_Chr12g0204231
cluster23080	2	N/A	N/A	Lalb_Chr19g0128121	Lalb_Chr19g0128111
cluster23081	2	N/A	N/A	Lalb_Chr12g0199781	Lalb_Chr07g0180841
cluster23082	2	Polyamine oxidase	GO:0052898; F:N1-acetylspermidine:oxygen oxidoreductase (propane-1,3-diamine-forming) activity; IEA:UniProtKB-EC; GO:0052893; F:N1-acetylspermine:oxygen oxidoreductase (propane-1,3-diamine-forming) activity; IEA:UniProtKB-EC; GO:0052897; F:N8-acetylspermidine:oxygen oxidoreductase (propane-1,3-diamine-forming) activity; IEA:UniProtKB-EC; GO:0052896; F:spermidine oxidase (propane-1,3-diamine-formi…	Lalb_Chr05g0221711	Lalb_Chr09g0321581
cluster23083	2	N/A	N/A	Lalb_Chr08g0231041	Lalb_Chr08g0231021
cluster23084	2	Ras-like GTP-binding protein YPT1	GO:0005886; C:plasma membrane; IEA:UniProtKB-KW; GO:0005525; F:GTP binding; IEA:UniProtKB-KW; GO:0015031; P:protein transport; IEA:UniProtKB-KW; GO:0007264; P:small GTPase mediated signal transduction; IEA:InterPro	Lalb_Chr22g0360811	Lalb_Chr14g0362711
cluster23085	2	N/A	N/A	Lalb_Chr22g0360811	Lalb_Chr14g0362711
cluster23086	2	Mini zinc finger protein 4	GO:0005737; C:cytoplasm; IEA:UniProtKB-KW; GO:0046872; F:metal ion binding; IEA:UniProtKB-KW	Lalb_Chr02g0158551	Lalb_Chr02g0158581
cluster23087	2	N/A	N/A	Lalb_Chr09g0334081	Lalb_Chr05g0225871
[truncated: 315 more rows]

## Sheet:  Supp. Data 7
Supplementary Data 7: Plant genomes covering different Angiosperm orders and symbiotic abilities used in this study.
Species	Order	Family	Genome version	Reference	Abbreviation
[truncated: 96 more rows]

## Sheet: Supp. Data 8
Supplementary Data 8: Ortolog genes known to be specifically required for arbuscular mycorrhizal symbiosis (myc), root nodule symbiosis (nod) or both associations in 8 different species.
[truncated: 36 more rows]

[truncated: 8 more sheets: Supp. Data  9, Supp. Data 10, Supp. Data 11, Supp. Data 12,  Supp. Data 13, Supp. Data 14, Supp. Data 15, Supp. Data 16]
