# Supplementary material for: High-quality genome sequence of white lupin provides insight into soil exploration and seed quality
Source: Nat Commun. 2020 Jan 24;11:492. doi: 10.1038/s41467-019-14197-9 (PMC6981116; doi:10.1038/s41467-019-14197-9)
Supplement: Supplementary file 6 — Source Data [file 41467_2019_14197_MOESM6_ESM.xlsx]

## Sheet: Fig. 1d
Raw data for Fig. 1d
Cluster	Normalized ratio ChiP * (ChiP +Input)-1	Cluster highlithed in the graph
55	0.84655	CL55 8bp satDNA
10	0.772284	CL10 78bp
48	0.739755
58	0.738662	CL58 4bp degenerated
34	0.732593
13	0.727743
21	0.727625	CL21 38bp satDNA
49	0.708948
20	0.708162
100	0.7
2	0.696589	CL2 5bp satDNA
96	0.689189
42	0.682774
68	0.655226
66	0.651042
82	0.651042
89	0.645963
46	0.639419
28	0.621777
5	0.606046
17	0.605477
30	0.605388
69	0.603687
32	0.603217
24	0.603175
3	0.600467
54	0.599415
35	0.597444
71	0.597122
93	0.592593
6	0.591771
29	0.591667
15	0.591038
83	0.590604
59	0.59042
14	0.590237
38	0.587859
8	0.58671
1	0.584908
41	0.584256
53	0.582592
18	0.58259
9	0.582198
70	0.581498
4	0.580472
36	0.580468
12	0.580438
26	0.578209
37	0.578035
39	0.577982
44	0.577401
51	0.577132
25	0.576923
52	0.576539
76	0.575949
87	0.57377
11	0.573042
73	0.573034
22	0.571774
19	0.57173
33	0.570477
67	0.565877
61	0.565476
95	0.565217
27	0.562651
78	0.556886
62	0.555556
23	0.551637
65	0.548857
74	0.548148
90	0.544828
31	0.540243
40	0.536096
50	0.535124
64	0.534954
7	0.534497
79	0.532164
86	0.531746
16	0.531677
77	0.529928
99	0.52381
63	0.522459
97	0.521739
94	0.520548
47	0.515
60	0.513514
92	0.503135
56	0.502651
88	0.5
81	0.495455
75	0.49505
84	0.49505
80	0.492386
43	0.488943
85	0.484076
45	0.482707
57	0.475645
72	0.467066
98	0.450704
91	0.438525

## Sheet: Fig. 2b
Raw data for Fig. 2b
((((Amiga:0.035841537470167335,Feodora:0.04341342503374273):0.022594330444311105,Figaro:0.09003728480699161):0.006130691908765584,(Dieta:0.08175789285451174,Kiev:0.054052199237048626):0.012082799046766013):0.00423719227546826,(((((Clovis:0.05085287214471744,Orus:0.05166892736003949):0.015909031964838505,Ulysse:0.08331588190048933):0.018065875954926012,Magnus:0.07487451415508986):0.027888634630168…

## Sheet: Fig. 5d
Raw data for Fig. 5d
Genotype	Lateral Roots	Cluster Roots
AMIGA	45	12
AMIGA	37	10
AMIGA	60	7
AMIGA	45	4
AMIGA	51	4
AMIGA	45	8
AMIGA	54	10
AMIGA	50	6
AMIGA	23	8
AMIGA	40	5
GRAECUS	17	0
GRAECUS	24	0
GRAECUS	20	0
GRAECUS	14	0
GRAECUS	25	0
GRAECUS	13	0
GRAECUS	26	1
GRAECUS	27	5
GRAECUS	16	1
GRAECUS	17	1

## Sheet: Fig. 5e
Raw data for Fig. 5e - right
Genotype	RQ
AMIGA	8.815
AMIGA	11.158
AMIGA	9.646
AMIGA	8.754
AMIGA	10.191
AMIGA	8.569
AMIGA	12.373
AMIGA	10.998
AMIGA	5.518
AMIGA	5.873
AMIGA	8.719
AMIGA	5.518
GRAECUS	1.536
GRAECUS	1.525
GRAECUS	1.433
GRAECUS	1.346
GRAECUS	2.485
GRAECUS	2.874
GRAECUS	2.976
GRAECUS	2.976
GRAECUS	1.819
GRAECUS	2.955
GRAECUS	2.935
GRAECUS	2.004

## Sheet: Fig. 6b
Raw data for Fig. 6b
Band	Intensity	Genotype
5	6.36954	Amiga (DB)
8	5.92669	Amiga (DB)
12	26.4078	Amiga (DB)
16	186.766	Amiga (DB)
18	26.6686	Amiga (DB)
5	6.80912	Amiga (DB)
8	10.9505	Amiga (DB)
12	28.2137	Amiga (DB)
16	160.814	Amiga (DB)
18	25.3398	Amiga (DB)
5	15.2257	Amiga (LB)
8	41.2544	Amiga (LB)
12	42.1706	Amiga (LB)
16	143.39	Amiga (LB)
18	14.5089	Amiga (LB)
5	16.5016	Amiga (LB)
8	42.9091	Amiga (LB)
12	42.9969	Amiga (LB)
16	129.541	Amiga (LB)
18	14.5019	Amiga (LB)
5	16.7723	P27174
8	40.0508	P27174
12	30.0211	P27174
16	130.931	P27174
18	19.471	P27174
5	16.0521	P27174
8	41.2662	P27174
12	55.3054	P27174
16	135.395	P27174
18	17.99	P27174
5	72.6214	GRAECUS
8	141.294	GRAECUS
12	107.138	GRAECUS
16	21.7274	GRAECUS
18	0.474744	GRAECUS
5	71.678	GRAECUS
8	185.456	GRAECUS
12	116.651	GRAECUS
16	16.1231	GRAECUS
18	0.671407	GRAECUS

## Sheet: Fig. 6d
Raw data for Fig. 6d
Quantitative PCR					Alkaloid Dosage
GENOTYPE	RQ	GENE	TISSUE		Cultivar	Tissue	Normalized peak area	Compound
AMIGA	0.787	LaLDC	5-leaf		Amiga	3-leaf stage	0.00963307	Lupanine
AMIGA	1.192	LaLDC	5-leaf		Amiga	3-leaf stage	0.00618919	Lupanine
AMIGA	0.749	LaLDC	5-leaf		Amiga	3-leaf stage	0.00607341	Lupanine
AMIGA	1.003	LaLDC	5-leaf		Amiga	3-leaf stage	0.0124672	Lupanine
GRAECUS	1.273	LaLDC	5-leaf		Amiga	3-leaf stage	0.00872095	Lupanine
GRAECUS	1.226	LaLDC	5-leaf		Amiga	5-leaf stage	0.00833916	Lupanine
GRAECUS	1.801	LaLDC	5-leaf		Amiga	5-leaf stage	0.00619322	Lupanine
GRAECUS	0.937	LaLDC	5-leaf		Amiga	5-leaf stage	0.00741109	Lupanine
P27174	0.172	LaLDC	5-leaf		Amiga	5-leaf stage	0.00688918	Lupanine
P27174	0.84	LaLDC	5-leaf		Amiga	5-leaf stage	0.00628648	Lupanine
P27174	0.062	LaLDC	5-leaf		Amiga	Stem	0.00308958	Lupanine
P27174	0.171	LaLDC	5-leaf		Amiga	Stem	0.000753554	Lupanine
AMIGA	0.657	LaCAO	5-leaf		Amiga	Stem	0.00625977	Lupanine
AMIGA	1.337	LaCAO	5-leaf		Amiga	Stem	0.00297841	Lupanine
AMIGA	1.71	LaCAO	5-leaf		Amiga	Stem	0.00101958	Lupanine
AMIGA	0.666	LaCAO	5-leaf		Amiga	Root	0.00289293	Lupanine
GRAECUS	4.826	LaCAO	5-leaf		Amiga	Root	0.00223332	Lupanine
GRAECUS	5.041	LaCAO	5-leaf		Amiga	Root	0.00248259	Lupanine
GRAECUS	7.938	LaCAO	5-leaf		Amiga	Root	0.00193194	Lupanine
GRAECUS	6.635	LaCAO	5-leaf		Amiga	Root	0.00141789	Lupanine
P27174	0.91	LaCAO	5-leaf		Graecus	3-leaf stage	1.20015	Lupanine
P27174	4.313	LaCAO	5-leaf		Graecus	3-leaf stage	1.37655	Lupanine
P27174	0.206	LaCAO	5-leaf		Graecus	3-leaf stage	1.18352	Lupanine
P27174	0.76	LaCAO	5-leaf		Graecus	3-leaf stage	1.58545	Lupanine
AMIGA	1.111	LaHLT	5-leaf		Graecus	5-leaf stage	0.84274	Lupanine
AMIGA	2.017	LaHLT	5-leaf		Graecus	5-leaf stage	1.28243	Lupanine
AMIGA	0.372	LaHLT	5-leaf		Graecus	5-leaf stage	0.921379	Lupanine
AMIGA	1.2	LaHLT	5-leaf		Graecus	5-leaf stage	1.20231	Lupanine
GRAECUS	2.433	LaHLT	5-leaf		Graecus	Stem	0.490769	Lupanine
GRAECUS	0.07	LaHLT	5-leaf		Graecus	Stem	0.422672	Lupanine
GRAECUS	2.765	LaHLT	5-leaf		Graecus	Stem	0.503974	Lupanine
GRAECUS	1	LaHLT	5-leaf		Graecus	Stem	0.804021	Lupanine
P27174	1.016	LaHLT	5-leaf		Graecus	Root	0.0653312	Lupanine
P27174	0.205	LaHLT	5-leaf		Graecus	Root	0.126661	Lupanine
P27174	2.893	LaHLT	5-leaf		Graecus	Root	0.0809597	Lupanine
P27174	4.95	LaHLT	5-leaf		Graecus	Root	0.116305	Lupanine
AMIGA	1.201	LaLDC	3-leaf		P27172	3-leaf stage	0.324349	Lupanine
AMIGA	1.309	LaLDC	3-leaf		P27172	3-leaf stage	0.842963	Lupanine
AMIGA	0.528	LaLDC	3-leaf		P27172	3-leaf stage	0.321264	Lupanine
AMIGA	1.205	LaLDC	3-leaf		P27172	3-leaf stage	0.428431	Lupanine
GRAECUS	7.202	LaLDC	3-leaf		P27172	5-leaf stage	0.261367	Lupanine
GRAECUS	12.115	LaLDC	3-leaf		P27172	5-leaf stage	0.51819	Lupanine
GRAECUS	8.993	LaLDC	3-leaf		P27172	5-leaf stage	0.307096	Lupanine
GRAECUS	7.432	LaLDC	3-leaf		P27172	5-leaf stage	0.377685	Lupanine
P27174	0.045	LaLDC	3-leaf		P27172	Stem	0.0528062	Lupanine
P27174	0.181	LaLDC	3-leaf		P27172	Stem	0.195289	Lupanine
P27174	0.041	LaLDC	3-leaf		P27172	Stem	0.0659491	Lupanine
P27174	0.051	LaLDC	3-leaf		P27172	Stem	0.0893629	Lupanine
AMIGA	1.619	LaCAO	3-leaf		P27172	Root	0.0506991	Lupanine
AMIGA	1.759	LaCAO	3-leaf		P27172	Root	0.0824981	Lupanine
AMIGA	0.58	LaCAO	3-leaf		P27172	Root	0.0382611	Lupanine
AMIGA	0.605	LaCAO	3-leaf		P27172	Root	0.114711	Lupanine
GRAECUS	7.63	LaCAO	3-leaf		Amiga	3-leaf stage	0.00148509	Hydroxylupanine
GRAECUS	11.672	LaCAO	3-leaf		Amiga	3-leaf stage	0.000807632	Hydroxylupanine
GRAECUS	13.929	LaCAO	3-leaf		Amiga	3-leaf stage	0.000781959	Hydroxylupanine
GRAECUS	9.694	LaCAO	3-leaf		Amiga	3-leaf stage	0.00139637	Hydroxylupanine
P27174	0.23	LaCAO	3-leaf		Amiga	3-leaf stage	0.000855691	Hydroxylupanine
P27174	0.835	LaCAO	3-leaf		Amiga	5-leaf stage	0.000938819	Hydroxylupanine
P27174	0.333	LaCAO	3-leaf		Amiga	5-leaf stage	0.00041715	Hydroxylupanine
P27174	0.54	LaCAO	3-leaf		Amiga	5-leaf stage	0.000502358	Hydroxylupanine
AMIGA	1.075	LaHLT	3-leaf		Amiga	5-leaf stage	0.000596448	Hydroxylupanine
AMIGA	1.514	LaHLT	3-leaf		Amiga	5-leaf stage	0.000435048	Hydroxylupanine
AMIGA	0.736	LaHLT	3-leaf		Amiga	Stem	0.000982714	Hydroxylupanine
AMIGA	0.834	LaHLT	3-leaf		Amiga	Stem	0.000414815	Hydroxylupanine
GRAECUS	0.452	LaHLT	3-leaf		Amiga	Stem	0.0274972	Hydroxylupanine
GRAECUS	1.795	LaHLT	3-leaf		Amiga	Stem	0.00134845	Hydroxylupanine
GRAECUS	1.95	LaHLT	3-leaf		Amiga	Stem	0.000436182	Hydroxylupanine
GRAECUS	1.634	LaHLT	3-leaf		Amiga	Root	0.00036478	Hydroxylupanine
P27174	0.354	LaHLT	3-leaf		Amiga	Root	0.000205388	Hydroxylupanine
P27174	0.461	LaHLT	3-leaf		Amiga	Root	0.000176457	Hydroxylupanine
P27174	0.648	LaHLT	3-leaf		Amiga	Root	0.000224367	Hydroxylupanine
P27174	0.51	LaHLT	3-leaf		Amiga	Root	0.000148022	Hydroxylupanine
					Graecus	3-leaf stage	0.0715599	Hydroxylupanine
					Graecus	3-leaf stage	0.0309975	Hydroxylupanine
					Graecus	3-leaf stage	0.0605211	Hydroxylupanine
					Graecus	3-leaf stage	0.0395073	Hydroxylupanine
					Graecus	5-leaf stage	0.0379491	Hydroxylupanine
					Graecus	5-leaf stage	0.0676986	Hydroxylupanine
					Graecus	5-leaf stage	0.0340649	Hydroxylupanine
					Graecus	5-leaf stage	0.0371395	Hydroxylupanine
					Graecus	Stem	0.075267	Hydroxylupanine
					Graecus	Stem	0.118104	Hydroxylupanine
					Graecus	Stem	0.0699639	Hydroxylupanine
					Graecus	Stem	0.029062	Hydroxylupanine
					Graecus	Root	0.00566826	Hydroxylupanine
					Graecus	Root	0.00897299	Hydroxylupanine
					Graecus	Root	0.0047083	Hydroxylupanine
					Graecus	Root	0.00766928	Hydroxylupanine
					P27172	3-leaf stage	0.157672	Hydroxylupanine
					P27172	3-leaf stage	0.281136	Hydroxylupanine
					P27172	3-leaf stage	0.168764	Hydroxylupanine
					P27172	3-leaf stage	0.177461	Hydroxylupanine
					P27172	5-leaf stage	0.136488	Hydroxylupanine
					P27172	5-leaf stage	0.183835	Hydroxylupanine
					P27172	5-leaf stage	0.117249	Hydroxylupanine
					P27172	5-leaf stage	0.131484	Hydroxylupanine
					P27172	Stem	0.0992817	Hydroxylupanine
					P27172	Stem	0.24093	Hydroxylupanine
					P27172	Stem	0.150915	Hydroxylupanine
					P27172	Stem	0.0828715	Hydroxylupanine
					P27172	Root	0.0094757	Hydroxylupanine
					P27172	Root	0.0235091	Hydroxylupanine
					P27172	Root	0.010096	Hydroxylupanine
					P27172	Root	0.0215784	Hydroxylupanine
					Amiga	3-leaf stage	0.0288527	Tigloyloxylupanine
					Amiga	3-leaf stage	0.0197421	Tigloyloxylupanine
					Amiga	3-leaf stage	0.0237649	Tigloyloxylupanine
					Amiga	3-leaf stage	0.0474204	Tigloyloxylupanine
					Amiga	3-leaf stage	0.0263688	Tigloyloxylupanine
					Amiga	5-leaf stage	0.0178965	Tigloyloxylupanine
					Amiga	5-leaf stage	0.0182784	Tigloyloxylupanine
					Amiga	5-leaf stage	0.0195565	Tigloyloxylupanine
					Amiga	5-leaf stage	0.0297296	Tigloyloxylupanine
					Amiga	5-leaf stage	0.01647	Tigloyloxylupanine
					Amiga	Stem	0.00740714	Tigloyloxylupanine
					Amiga	Stem	0.0021342	Tigloyloxylupanine
					Amiga	Stem	0.0277992	Tigloyloxylupanine
					Amiga	Stem	0.00575083	Tigloyloxylupanine
					Amiga	Stem	0.00446314	Tigloyloxylupanine
					Amiga	Root	0.0112063	Tigloyloxylupanine
					Amiga	Root	0.00719227	Tigloyloxylupanine
					Amiga	Root	0.00618296	Tigloyloxylupanine
					Amiga	Root	0.00878951	Tigloyloxylupanine
					Amiga	Root	0.0051934	Tigloyloxylupanine
					Graecus	3-leaf stage	1.03526	Tigloyloxylupanine
					Graecus	3-leaf stage	0.492784	Tigloyloxylupanine
					Graecus	3-leaf stage	0.961618	Tigloyloxylupanine
					Graecus	3-leaf stage	0.760939	Tigloyloxylupanine
					Graecus	5-leaf stage	1.00084	Tigloyloxylupanine
					Graecus	5-leaf stage	1.0378	Tigloyloxylupanine
					Graecus	5-leaf stage	1.04378	Tigloyloxylupanine
					Graecus	5-leaf stage	0.908885	Tigloyloxylupanine
					Graecus	Stem	0.250814	Tigloyloxylupanine
					Graecus	Stem	0.137033	Tigloyloxylupanine
					Graecus	Stem	0.243412	Tigloyloxylupanine
					Graecus	Stem	0.252924	Tigloyloxylupanine
					Graecus	Root	0.0573339	Tigloyloxylupanine
					Graecus	Root	0.0625241	Tigloyloxylupanine
					Graecus	Root	0.0647698	Tigloyloxylupanine
					Graecus	Root	0.0875073	Tigloyloxylupanine
					P27172	3-leaf stage	1.22615	Tigloyloxylupanine
					P27172	3-leaf stage	1.22037	Tigloyloxylupanine
					P27172	3-leaf stage	1.53756	Tigloyloxylupanine
					P27172	3-leaf stage	0.932866	Tigloyloxylupanine
					P27172	5-leaf stage	1.29143	Tigloyloxylupanine
					P27172	5-leaf stage	1.23398	Tigloyloxylupanine
					P27172	5-leaf stage	1.66013	Tigloyloxylupanine
					P27172	5-leaf stage	1.0329	Tigloyloxylupanine
					P27172	Stem	0.182997	Tigloyloxylupanine
					P27172	Stem	0.192796	Tigloyloxylupanine
					P27172	Stem	0.399654	Tigloyloxylupanine
					P27172	Stem	0.126371	Tigloyloxylupanine
					P27172	Root	0.0883508	Tigloyloxylupanine
					P27172	Root	0.100499	Tigloyloxylupanine
					P27172	Root	0.0729405	Tigloyloxylupanine
					P27172	Root	0.120511	Tigloyloxylupanine
